# Supplementary material for: A phosphotyrosine switch regulates organic cation transporters
Source: Nat Commun. 2016 Mar 16;7:10880. doi: 10.1038/ncomms10880 (PMC4799362; doi:10.1038/ncomms10880)
Supplement: Supplementary Data 1 — Data analysis of small molecule high throughput screening of OCT2 inhibitors. [file ncomms10880-s2.xlsx]

## Sheet: Analysis summary
Small Molecule HTS data analysis summary
CATEGORY	% OF TOTAL	NUMBER OF HITS (total 433)
NEUROLOGICAL COMPOUNDS	52.194	226				f
BIOACTIVE COMPOUNDS	9.00693	39
TYROSINE KINASE INHIBITORS	5.08083	22
ION CHANNEL MODULATORS	5.08083	22
MICROBIAL COMPOUNDS	4.84988	21
LIPIDS	4.15704	18
ALKALOIDS	3.69515	16
CDK INHIBITORS	2.30947	10
PROTEASE INHIBITORS	1.84758	8
PROTEIN KINASE INHIBITORS-Serine/Threonine	1.84758	8
MULTIKINASE INHIBITORS	1.61663	7
PRO-APOPTOTIC	1.38568	6
RECEPTOR AGONISTS	1.15473	5
MEMBRANE DISRUPTORS	0.923788	4
PHOSPHATASE INHIBITORS	0.923788	4
CYTOSKELETON RELATED	0.461894	2
NOS INHIBITORS	0.461894	2
PHOSPHODIESTERASE INHIBITORS	0.461894	2
PHOSPHOLIPASE INHIBITORS	0.230947	1
5a-REDUCTASE INHIBITORS	0.230947	1
ALKYLATING AGENTS	0.230947	1
ANTIFOLATES	0.230947	1
CONTRAST AGENTS	0.230947	1
FLAVOENZYME INHIBITORS	0.230947	1
LIPOXEGENASE INHIBITORS	0.230947	1
NFKB INHIBITORS	0.230947	1
NUCLEAR HORMONE RELATED	0.230947	1
SAPONINS	0.230947	1
UPA INHIBITORS	0.230947	1
TOTAL		433

## Sheet: RAW data
					synonym	Renamed Categories	OCT2 Inhibition
SJ000285261	2	Biological Activity: antibacterial, anthelmintic | CAS: 548-62-9 | Source: synthetic | Microsource Bioactive Library purchased January 2006	MICROSOURCE		GENTIAN VIOLET | GENTIAN VIOLET | CRYSTAL VIOLET | METHYLROSANILINE CHLORIDE |	BIOACTIVE	104.1
SJ000285261	1	Biological Activity: antibacterial, anthelmintic | CAS: 548-62-9 | Source: synthetic | Microsource Bioactive Library purchased January 2006	MICROSOURCE		GENTIAN VIOLET | GENTIAN VIOLET | CRYSTAL VIOLET | METHYLROSANILINE CHLORIDE |	BIOACTIVE	103.2
SJ000285610	5	Dopamine receptor antagonist; Ca2+ channel antagonist; antipsychotic | LOPAC Bioactive Library II purchased July 2007	SIGMA		THIORIDAZINE HYDROCHLORIDE | THIORIDAZINE HYDROCHLORIDE| MELLARIL-S	NEUROLOGICAL COMPOUND	103
SJ000286121	5	Tricyclic antidepressant; inhibits neuronal uptake of norepinephrine | LOPAC Bioactive Library II purchased July 2007	SIGMA		AMOXEPINE | AMOXAPINE	NEUROLOGICAL COMPOUND	102.5
SJ000285707	5	Dopamine receptor antagonist; anti-emetic; antipsychotic | LOPAC Bioactive Library II purchased July 2007	SIGMA		CHLORPROMAZINE | CHLORPROMAZINE HYDROCHLORIDE | COFA_417	NEUROLOGICAL COMPOUND	101.9
SJ000111716	7	H1 Histamine receptor antagonist | LOPAC Bioactive Library II purchased July 2007	SIGMA		(±)-CHLORPHENIRAMINE MALEATE | CHLORPHENIRAMINE MALEATE | CHLORPHENIRAMINE (S) MALEATE | (+)-CHLORPHENIRAMINE MALEATE | CHLORPHENIRAMINE MALEATE| TELDRIN | CHLORPHENIRAMINE MALEATE SALT | CHLOR-TRIMETON | CHLORPHENAMINE MALEATE |	NEUROLOGICAL COMPOUND	101.5
SJ000285707	3	Precautions: Store at room temperature; | CAS: 69-09-0 | Source: MED | Solubility: H2O, MeOH, EtOH; | Prestwick Bioactive Library purchased January 2006	PRESTWICK		CHLORPROMAZINE | CHLORPROMAZINE HYDROCHLORIDE | COFA_417	NEUROLOGICAL COMPOUND	101.3
SJ000285261	3	Biological Activity: antibacterial, anthelmintic | CAS: 548-62-9 | Source: synthetic | Microsource Bioactive Library purchased January 2006	MICROSOURCE		GENTIAN VIOLET | GENTIAN VIOLET | CRYSTAL VIOLET | METHYLROSANILINE CHLORIDE |	BIOACTIVE	101.2
SJ000285307	1	Biological Activity: antibacterial | CAS: 25999-31-9 | Source: Streptomyces lasaliensis | Microsource Bioactive Library purchased January 2006	MICROSOURCE		LASALOCID SODIUM | LASALOCID SODIUM SALT	MICROBIAL	101.2
SJ000285800	5	Tricyclic antidepressant | LOPAC Bioactive Library II purchased July 2007	SIGMA		AMITRIPTYLINE HYDROCHLORIDE | ENDEP	NEUROLOGICAL COMPOUND	100.8
SJ000287730	2	Alkylating beta adrenoceptor antagonist | LOPAC Bioactive Library II purchased July 2007	SIGMA		BROMOACETYL ALPRENOLOL MENTHANE	NEUROLOGICAL COMPOUND	100.8
SJ000286781	1	Biological Activity: antifungal, antibacterial, antiinflammatory agent | CAS: 86273-92-9 | Source: Solanum spp. | Microsource Bioactive Library purchased January 2006	MICROSOURCE		TOMATINE	ALKALOID	100.8
SJ000286093	1	Biological Activity: antidepressant, 5HT uptake inhibitor | CAS: 79559-97-0; 79617-96-2(base) | Source: synthetic | Microsource Bioactive Library purchased January 2006	MICROSOURCE		SERTRALINE | SERTRALINE HYDROCHLORIDE | ZOLOFT	NEUROLOGICAL COMPOUND	100.6
SJ000287450	3	Norepinephrine reuptake blocker | LOPAC Bioactive Library II purchased July 2007	SIGMA		PROTRIPTYLINE HYDROCHLORIDE | PROTRIPTYLINE HYDROCHLORIDE| VIVACTIL	NEUROLOGICAL COMPOUND	100.6
SJ000285232	3	Biological Activity: antineoplastic; 10% cytotoxicity of podophyllotoxin | CAS: 477-47-4 | Source: Podophylum peltatum; epimer of podophyllotoxin; 10% mitotoxicity | Microsource Bioactive Library purchased January 2006	MICROSOURCE		PODOFILOX | PODOPHYLLOTOXIN | PICROPODOPHYLLOTOXIN | PODOPHYLLOTOXIN | PODOFILOX | | JMUS PD | NSC-36407	ALKALOID	100.5
SJ000287778	2	5-HT1B Serotonin receptor agonist | LOPAC Bioactive Library II purchased July 2007	SIGMA		CGS-12066A MALEATE	NEUROLOGICAL COMPOUND	100.4
SJ000285691	4	Muscarinic acetylcholine receptor antagonist | LOPAC Bioactive Library II purchased July 2007	SIGMA		BENZTROPINE | BENZTROPINE MESYLATE | BENZTROPINE MESYLATE| COGENTIN	NEUROLOGICAL COMPOUND	100.3
SJ000287170	1	Precautions: Store at room temperature; | CAS: 1098-60-8 | Source: MED | Solubility: H2O, EtOH, CH3COCH3; | Prestwick Bioactive Library purchased January 2006	PRESTWICK		TRIFLUPROMAZINE HYDROCHLORIDE | TRIFLUPROMAZINE HYDROCHLORIDE| VESPRIN	NEUROLOGICAL COMPOUND	100.3
SJ000285549	2	Biological Activity: antiemetic, antipsychotic, treatment of vertigo | CAS: 1257-78-9, 84-02-6 [prochlorperazine maleate], 58-38-8 [prochlorperazine] | Source: synthetic | Microsource Bioactive Library purchased January 2006	MICROSOURCE		PROCHLORPERAZINE EDISYLATE | PROCHLORPERAZINE DIMALEATE | COFA_418 | PROCHLORPERAZINE MALEATE| COMPAZINE	NEUROLOGICAL COMPOUND	100.3
SJ000287708	2	Protein kinase C inhibitor; isolated from bovine brain cerebrosides | LOPAC Bioactive Library II purchased July 2007	SIGMA		SPHINGOSINE	LIPID	100.2
SJ000285610	2	Biological Activity: antipsychotic | CAS: 130-61-0, 50-52-2 [thioridazine] | Source: synthetic | Microsource Bioactive Library purchased January 2006	MICROSOURCE		THIORIDAZINE HYDROCHLORIDE | THIORIDAZINE HYDROCHLORIDE| MELLARIL-S	NEUROLOGICAL COMPOUND	100
SJ000556697	1	75 Compound Protease Inhibitor Library Ordered February 2010| This plate is separate because compounds were very expensive and only purchased in small quantities| no solid sample remains| ProInhib2010	TOCRIS		GLIOTOXIN	MICROBIAL	100
SJ000287750	2	Potent inhibitor of calmodulin activation of phosphodiesterase; stronglyinhibits calmodulin-dependent Ca2+-ATPase | LOPAC Bioactive Library II purchased July 2007	SIGMA		CALMIDAZOLIUM CHLORIDE	BIOACTIVE	100
SJ000286056	4	Na+/ H+ antiport inhibitor | LOPAC Bioactive Library II purchased July 2007	SIGMA		N,N-HEXAMETHYLENEAMILORIDE | 5-(N,N-HEXAMETHYLENE)AMILORIDE	NEUROLOGICAL COMPOUND	100
SJ000285780	2	Biological Activity: antidyskinetic, antipsychotic | CAS: 52-86-8 | Source: synthetic | Microsource Bioactive Library purchased January 2006	MICROSOURCE		HALOPERIDOL | HALDOL	NEUROLOGICAL COMPOUND	99.9
SJ000286008	1	Biological Activity: antitussive | CAS: 3703-76-2 | Source: synthetic | Microsource Bioactive Library purchased January 2006	MICROSOURCE		CLOPERASTINE HYDROCHLORIDE	NEUROLOGICAL COMPOUND	99.9
SJ000287686	2	Na+/Ca2+ exchanger inhibitor | LOPAC Bioactive Library II purchased July 2007	SIGMA		3',4'-DICHLOROBENZAMIL	ION CHANNEL INHIBITOR	99.9
SJ000286155	5	H1 Histamine receptor antagonist | LOPAC Bioactive Library II purchased July 2007	SIGMA		CLEMASTINE FUMARATE | CLEMASTINE	NEUROLOGICAL COMPOUND	99.8
SJ000288186	2	Protein kinase C (PKC) inhibitor | LOPAC Bioactive Library II purchased July 2007	SIGMA		DL-STEAROYLCARNITINE CHLORIDE	LIPID	99.8
SJ000286016	1	Biological Activity: antipsychotic | CAS: 58-39-9 | Source: synthetic | Microsource Bioactive Library purchased January 2006	MICROSOURCE		PERPHENAZINE	NEUROLOGICAL COMPOUND	99.7
SJ000287657	2	DNA topoisomerase II inhibitor | LOPAC Bioactive Library II purchased July 2007	SIGMA		AMSACRINE HYDROCHLORIDE | SJ000285974	BIOACTIVE	99.6
SJ000286179	1	Biological Activity: H1 antihistamine (nonsedating); leucotriene synthesis blocker | CAS: 58581-89-8 | Source: synthetic | Microsource Bioactive Library purchased January 2006	MICROSOURCE		AZELASTINE HYDROCHLORIDE | AZELASTINE HYDROCHLORIDE | OPTIVAR	NEUROLOGICAL COMPOUND	99.6
SJ000288210	4	BIOACTIVE | Protease Inhibitor Library|Chymotrypsin-like serine proteases|402-71-1|Plate Catalog #: 2833(v2.0) Lot# N1230	BIOMOL		N-P-TOSYL-L-PHENYLALANINE CHLOROMETHYL KETONE | TPCK|(2R)-4-CHLORO-S-(4-METHYLPHENYL)-3-OXO-1-PHENYLBUTANE-2-SULFONAMIDO	PROTEASE INHIBITOR	99.5
SJ000287727	2	Myosin light chain kinase (MLCK) inhibitor | LOPAC Bioactive Library II purchased July 2007	SIGMA		ML-9	PROTEIN KINASE INHIBITOR-Serine/Threonine	99.5
SJ000286135	1	Biological Activity: antihypertensive | CAS: 73-05-2, 50-60-2 [phentolamine] | Source: synthetic | Microsource Bioactive Library purchased January 2006	MICROSOURCE		PHENTOLAMINE HYDROCHLORIDE | PHENTOLAMINE MESYLATE	NEUROLOGICAL COMPOUND	99.5
SJ000573060	1	GSK barcode: J00AGGJ | GSK kinase tool set diluted 2-fold to 100uL at 5mM | The discovery of substituted 4-(3-hydroxyanilino)-quinolines as potent RET kinase inhibitors. Bioorganic & Medicinal Chemistry Letters (2007), 17(21), 5886-5893.	GSK		R5417/185/1	TYROSINE KINASE INHIBITOR	99.5
SJ000287076	6	For the management of severely ill schizophrenic patients who fail to respond adequately to standard drug treatment for schizophrenia| FDA320 synergy studies	AK_SCIENTIFIC		CLOZAPINE | CLOZAPINE| FAZACLO ODT	NEUROLOGICAL COMPOUND	99.5
SJ000285610	7	For the treatment of schizophrenia and generalized anxiety disorder| FDA320 synergy studies	SIGMA		THIORIDAZINE HYDROCHLORIDE | THIORIDAZINE HYDROCHLORIDE| MELLARIL-S	NEUROLOGICAL COMPOUND	99.45
SJ000312175	1	CDK Inhibitor set acquired Nov 2007| GI50 ~ 1.8 uM in NCI 60 cell panel in vitro activity screen| inhibits growth of KM12 colon cancer cells GI 50 = 30 nM| IC50 = 33 nM for Cdk1/cyclin B and Cdk2/cyclin A| IC50 = 28 nM for Cdk2/cyclin E| IC50 = 20 nM for Cdk5/p35| preferentially targets G2/M phase	EMD		AMINOPURVALANOL A | AMINOPURVALANOL A | (R)-2-(6-(3-AMINO-5-CHLOROPHENYLAMINO)-9-ISOPROPYL-9H-PURIN-2-YLAMINO)-3-METHYLBUTAN-1-OL | | AMINOPURVALANOL A | NG-97 |	PROTEIN KINASE INHIBITOR-CDK	99.4
SJ000285549	1	Biological Activity: antiemetic, antipsychotic, treatment of vertigo | CAS: 1257-78-9, 84-02-6 [prochlorperazine maleate], 58-38-8 [prochlorperazine] | Source: synthetic | Microsource Bioactive Library purchased January 2006	MICROSOURCE		PROCHLORPERAZINE EDISYLATE | PROCHLORPERAZINE DIMALEATE | COFA_418 | PROCHLORPERAZINE MALEATE| COMPAZINE	NEUROLOGICAL COMPOUND	99.4
SJ000286016	5	D2 dopamine receptor antagonist; sigma receptor agonist; phenothiazine antipsychotic | LOPAC Bioactive Library II purchased July 2007	SIGMA		PERPHENAZINE	NEUROLOGICAL COMPOUND	99.3
SJ000286093	3	CAS: 79617-96-2 | Solubility: MeOH, DMSO; | Prestwick Bioactive Library purchased January 2006	PRESTWICK		SERTRALINE | SERTRALINE HYDROCHLORIDE | ZOLOFT	NEUROLOGICAL COMPOUND	99.3
SJ000285319	1	Biological Activity: antibacterial | CAS: 22573-93-9, 22782-69-0 [alexidine] | Source: synthetic | Microsource Bioactive Library purchased January 2006	MICROSOURCE		ALEXIDINE HYDROCHLORIDE | ALEXIDINE DIHYDROCHLORIDE	APOPTOSIS : PRO-APOPTOTIC	99.2
SJ000288078	2	D2 Dopamine receptor antagonist; serotonin receptor antagonist | LOPAC Bioactive Library II purchased July 2007	SIGMA		(±)-OCTOCLOTHEPIN MALEATE	NEUROLOGICAL COMPOUND	99.2
SJ000285363	1	Biological Activity: 5HT1&2 receptor antagonist | Source: synthetic | Microsource Bioactive Library purchased January 2006	MICROSOURCE		METHIOTHEPIN MALEATE | METHIOTHEPIN MESYLATE	NEUROLOGICAL COMPOUND	99.2
SJ000286484	1	Biological Activity: vasoconstrictor, antimigraine | Source: semisynthetic | Microsource Bioactive Library purchased January 2006	MICROSOURCE		DIHYDROERGOTAMINE TARTRATE | DIHYDROERGOTAMINE MESYLATE | DIHYDROERGOTAMINE METHANESULFONATE	NEUROLOGICAL COMPOUND	99.1
SJ000285335	1	Biological Activity: antineoplastic, spindle poison | CAS: 143-67-9, 865-21-4 [vinblastine] | Source: Vinca rosea | Microsource Bioactive Library purchased January 2006	MICROSOURCE		VINBLASTINE SULFATE | VINBLASTINE SULFATE | 29060-LE | NSC-49842 | | NSC-49842 | VELBAN | VELSAR	ALKALOID	99.1
SJ000311301	2	CYTOXMOA | QUINOLINES | MALARIA |	SJ_TKAWASUJ		NA	BIOACTIVE	99.1
SJ000285955	2	Biological Activity: antidepressant | CAS: 521-78-8, 739-71-9 [trimipramine] | Source: synthetic | Microsource Bioactive Library purchased January 2006	MICROSOURCE		TRIMIPRAMINE MALEATE SALT | TRIMIPRAMINE MALEATE | TRIMIPRAMINE MALEATE| SURMONTIL	NEUROLOGICAL COMPOUND	99.1
SJ000286134	5	Dopamine receptor antagonist; antipsychotic | LOPAC Bioactive Library II purchased July 2007	SIGMA		FLUPHENAZINE DIHYDROCHLORIDE | FLUFENAZINE HYDROCHLORIDE | FLUPHENAZINE HYDROCHLORIDE	NEUROLOGICAL COMPOUND	99.1
SJ000286106	5	Dibenzoxazepine antipsychotic agent | LOPAC Bioactive Library II purchased July 2007	SIGMA		LOXAPINE SUCCINATE	NEUROLOGICAL COMPOUND	99.1
SJ000286185	5	Calmodulin antagonist; dopamine receptor antagonist; antipsychotic; sedative | LOPAC Bioactive Library II purchased July 2007	SIGMA		TRIFLUOPERAZINE DIHYDROCHLORIDE | TRIFLUOPERAZINE HYDROCHLORIDE | STELAZINE	NEUROLOGICAL COMPOUND	99
SJ000285346	5	Antidepressant | LOPAC Bioactive Library II purchased July 2007	SIGMA		DESIPRAMINE HYDROCHLORIDE	NEUROLOGICAL COMPOUND	99
SJ000285800	2	Biological Activity: antidepressant | CAS: 549-18-8, 50-48-6 [amitriptyline] | Source: synthetic | Microsource Bioactive Library purchased January 2006	MICROSOURCE		AMITRIPTYLINE HYDROCHLORIDE | ENDEP	NEUROLOGICAL COMPOUND	98.9
SJ000285329	2	Biological Activity: antineoplastic, antibacterial, antifungal | Source: Tropaeolum majus, Lepidium sativum and other Cruciferae | Microsource Bioactive Library purchased January 2006	MICROSOURCE		BENZYL ISOTHIOCYANATE	BIOACTIVE	98.9
SJ000285960	7	CAS 303-53-7| For use as an adjunct to rest and physical therapy for relief of muscle spasm associated with acute, painful musculoskeletal conditions| exhibits anticholinergic activity, potentiation of norepinephrine, and antagonism of reserpine| FDA1069	TORONTO		CYCLOBENZAPRINE HYDROCHLORIDE	NEUROLOGICAL COMPOUND	98.9
SJ000288133	2	Irreversible inhibitor of amiloride-sensitive Na+ channels; derivative of amiloride | LOPAC Bioactive Library II purchased July 2007	SIGMA		PHENAMIL METHANESULFONATE	ION CHANNEL INHIBITOR	98.9
SJ000285488	2	Biological Activity: antipruritic | CAS: 4330-99-8, 41375-66-0 [replaced], 84-96-8 [trimeprazine] | Source: synthetic | Microsource Bioactive Library purchased January 2006	MICROSOURCE		TRIMEPRAZINE TARTRATE	NEUROLOGICAL COMPOUND	98.9
SJ000287945	2	Selective myosin light chain kinase (MLCK) inhibitor | LOPAC Bioactive Library II purchased July 2007	SIGMA		ML-7	PROTEIN KINASE INHIBITOR-Serine/Threonine	98.8
SJ000288130	2	D2 dopamine receptor antagonist; phenothiazine antipsychotic | LOPAC Bioactive Library II purchased July 2007	SIGMA		PROPIONYLPROMAZINE HYDROCHLORIDE	NEUROLOGICAL COMPOUND	98.8
SJ000287970	2	Potent inhibitor of dopamine, norepinephrine and serotonin reuptake | LOPAC Bioactive Library II purchased July 2007	SIGMA		INDATRALINE HYDROCHLORIDE	NEUROLOGICAL COMPOUND	98.8
SJ000285363	5	5-HT1 Serotonin receptor antagonist; blocks serotonin autoreceptors | LOPAC Bioactive Library II purchased July 2007	SIGMA		METHIOTHEPIN MALEATE | METHIOTHEPIN MESYLATE	NEUROLOGICAL COMPOUND	98.7
SJ000287352	1	Precautions: Store at room temperature; | CAS: 93479-97-1 | Source: MED | Prestwick Bioactive Library purchased January 2006	PRESTWICK		GLIMEPIRIDE | GLIMEPIRIDE | AMARYL	BIOACTIVE	98.7
SJ000285610	1	Biological Activity: antipsychotic | CAS: 130-61-0, 50-52-2 [thioridazine] | Source: synthetic | Microsource Bioactive Library purchased January 2006	MICROSOURCE		THIORIDAZINE HYDROCHLORIDE | THIORIDAZINE HYDROCHLORIDE| MELLARIL-S	NEUROLOGICAL COMPOUND	98.7
SJ000285551	5	Suppresses ovulation; induces maturation and secretory activity of the uterine endothelium | LOPAC Bioactive Library II purchased July 2007	SIGMA		PROGESTERONE | PROGESTERONE| PROMETRIUM	LIPID	98.5
SJ000287666	2	D2 dopamine receptor antagonist; blocks a subset of GABA-A receptors in rat cortex that is also blocked by clozapine | LOPAC Bioactive Library II purchased July 2007	SIGMA		CHLORPROTHIXENE HYDROCHLORIDE	NEUROLOGICAL COMPOUND	98.5
SJ000285608	1	Biological Activity: antipsychotic | CAS: 5591-45-7, 3313-26-6 [//Z//] | Source: synthetic | Microsource Bioactive Library purchased January 2006	MICROSOURCE		THIOTHIXENE | THIOTHIXENE HYDROCHLORIDE | THIOTHIXENE| NAVANE	NEUROLOGICAL COMPOUND	98.5
SJ000000250	7	Blocks hKv1.5 and ATP-sensitive K+ channels; beta-adrenoceptor antagonist | LOPAC Bioactive Library II purchased July 2007	SIGMA		CBT-000000250 | PROPAFENONE HYDROCHLORIDE | (S)-(-)-PROPAFENONE HYDROCHLORIDE	BIOACTIVE	98.5
SJ000287769	2	Protein phosphatase 1 (PP1) and 2A (PP2A) inhibitor | LOPAC Bioactive Library II purchased July 2007	SIGMA		CANTHARIDIC ACID | CANTHARIDIC ACID DISODIUM SALT | CANTHARIDIC ACID | 2,3-DIMETHYL-7-OXABICYCLO[2.2.1]HEPTANE-2,3-DICARBOXYLIC ACID | CANTHARIDIC ACID DISODIUM SALT |	PHOSPHATASE INHIBITOR	98.4
SJ000286101	5	Selective and potent blocker of Na+/H+ and Na+/Ca2+ channels | LOPAC Bioactive Library II purchased July 2007	SIGMA		BENZAMIL HYDROCHLORIDE	ION CHANNEL INHIBITOR	98.4
SJ000286121	1	Biological Activity: antidepressant, inhibits norepinephrine uptake | CAS: 14028-44-5 | Source: synthetic | Microsource Bioactive Library purchased January 2006	MICROSOURCE		AMOXEPINE | AMOXAPINE	NEUROLOGICAL COMPOUND	98.4
SJ000285837	2	Biological Activity: coronary vasodilator | Source: synthetic | Microsource Bioactive Library purchased January 2006	MICROSOURCE		FENDILINE HYDROCHLORIDE | SENSIT	ION CHANNEL INHIBITOR	98.4
SJ000285837	1	Biological Activity: coronary vasodilator | Source: synthetic | Microsource Bioactive Library purchased January 2006	MICROSOURCE		FENDILINE HYDROCHLORIDE | SENSIT	ION CHANNEL INHIBITOR	98.4
SJ000287589	2	Atypical antipsychotic drug with high affinity for serotonin receptors and low affinity for D2 dopamine receptors | LOPAC Bioactive Library II purchased July 2007	SIGMA		AMPEROZIDE HYDROCHLORIDE	NEUROLOGICAL COMPOUND	98.3
SJ000287413	2	Selective serotonin reuptake inhibitor; antidepressantSold with permission of GlaxoSmithKline.Actual molecular weight = 374.83 to account for 1/2 mole of water. | LOPAC Bioactive Library II purchased July 2007	SIGMA		PAROXETINE HYDROCHLORIDE | PAROXETINE HYDROCHLORIDE HEMIHYDRATE (MW = 374.83) | PAXIL| PAROXETINE HYDROCHLORIDE	NEUROLOGICAL COMPOUND	98.3
SJ000285960	5	5-HT2 serotonin receptor antagonist | LOPAC Bioactive Library II purchased July 2007	SIGMA		CYCLOBENZAPRINE HYDROCHLORIDE	NEUROLOGICAL COMPOUND	98.3
SJ000285363	3	Precautions: Store at room temperature; | CAS: 19728-88-2 | Source: MED | Solubility: H2O; | Prestwick Bioactive Library purchased January 2006	PRESTWICK		METHIOTHEPIN MALEATE | METHIOTHEPIN MESYLATE	NEUROLOGICAL COMPOUND	98.3
SJ000288102	2	Nootropic agent, improves learning and memory, and prevents impairment of cognitive functions | LOPAC Bioactive Library II purchased July 2007	SIGMA		OXIRACETAM	NEUROLOGICAL COMPOUND	98.3
SJ000287625	2	Imidazoline agonist; more potent than efaroxan in inducing insulin release from beta cells; H1 histamine receptor antagonist | LOPAC Bioactive Library II purchased July 2007	SIGMA		ANTAZOLINE HYDROCHLORIDE	NEUROLOGICAL COMPOUND	98.1
SJ000285232	4	Biological Activity: antineoplastic, inhibits microtubule assembly, and human DNA topoisomerase II; antimitotic agent | CAS: 518-28-5 | Source: Podophylotoxin Podophylum peltatum | Microsource Bioactive Library purchased January 2006	MICROSOURCE		PODOFILOX | PODOPHYLLOTOXIN | PICROPODOPHYLLOTOXIN | PODOPHYLLOTOXIN | PODOFILOX | | JMUS PD | NSC-36407	ALKALOID	98.1
SJ000285631	5	Tricyclic antidepressant; blocks reuptake of serotonin and norepinephrine | LOPAC Bioactive Library II purchased July 2007	SIGMA		IMIPRAMINE HYDROCHLORIDE	NEUROLOGICAL COMPOUND	98.1
SJ000285640	2	Biological Activity: antifungal | CAS: 65277-42-1 | Source: synthetic | Microsource Bioactive Library purchased January 2006	MICROSOURCE		KETOCONAZOLE | KETOCONAZOLE | CORT-001 | R-41400 |	MICROBIAL	98
SJ000286027	1	Biological Activity: H1 antihistamine | CAS: 980-71-2, 86-22-6 [brompheniramine] | Source: synthetic | Microsource Bioactive Library purchased January 2006	MICROSOURCE		BROMPHENIRAMINE MALEATE | (±)-BROMPHENIRAMINE MALEATE | (+)-BROMPHENIRAMINE MALEATE | DEXBROMPHENIRAMINE MALEATE |	NEUROLOGICAL COMPOUND	98
SJ000285549	5	Antipsychotic agent; used in the treatment of spastic gastrointestinal disorders | LOPAC Bioactive Library II purchased July 2007	SIGMA		PROCHLORPERAZINE EDISYLATE | PROCHLORPERAZINE DIMALEATE | COFA_418 | PROCHLORPERAZINE MALEATE| COMPAZINE	NEUROLOGICAL COMPOUND	98
SJ000288268	2	H2 Histamine receptor antagonist. | LOPAC Bioactive Library II purchased July 2007	SIGMA		SKF 95282 DIMALEATE	NEUROLOGICAL COMPOUND	98
SJ000285800	7	For the treatment of anxiety, bipolar disorders, and depression| metabolized to nortriptyline which inhibits the reuptake of norepinephrine and serotonin almost equally| FDA320 synergy studies	SIGMA		AMITRIPTYLINE HYDROCHLORIDE | ENDEP	NEUROLOGICAL COMPOUND	97.95
SJ000286384	1	Biological Activity: photosensitiser | CAS: 7299-11-8 | Source: Psoroma crassum, Alectoria zopfii; mp 270-272 C | Microsource Bioactive Library purchased January 2006	MICROSOURCE		PSOROMIC ACID	BIOACTIVE	97.9
SJ000285470	4	Calmodulin antagonist; inhibits Ca2+/calmodulin regulated activation of phosphodiesterase and myosin light chain kinase | LOPAC Bioactive Library II purchased July 2007	SIGMA		W-7 HYDROCHLORIDE	PROTEIN KINASE INHIBITOR-Serine/Threonine	97.8
SJ000573134	1	GSK barcode: J00AGGG | GSK kinase tool set diluted 2-fold to 100uL at 5mM | N-4-Pyrimidinyl-1H-indazol-4-amine inhibitors of Lck: Indazoles as phenol isosteres with improved pharmacokinetics. Bioorganic & Medicinal Chemistry Letters (2007), 17(15), 4363-4368.	GSK		R4218/174/1	TYROSINE KINASE INHIBITOR	97.8
SJ000287899	2	Protein kinase C (PKC) inhibitor | LOPAC Bioactive Library II purchased July 2007	SIGMA		RAC-2-ETHOXY-3-HEXADECANAMIDO-1-PROPYLPHOSPHOCHOLINE	LIPID	97.8
SJ000286128	2	Biological Activity: antineoplastic, antiinflamatory, NO synthesis inhibitor, chaperone stimulant | CAS: 34157-83-0 | Source: Celastrus scandens & Tripterygium wilfordii | Microsource Bioactive Library purchased January 2006	MICROSOURCE		CELASTROL	BIOACTIVE	97.7
SJ000285327	1	Biological Activity: antineoplastic, antiplaque agent | CAS: 5578-73-4 | Source: Sanguinaria canadensis | Microsource Bioactive Library purchased January 2006	MICROSOURCE		SANGUINARINE SULFATE | SANGUINARINE | SANGUINARINE CHLORIDE | SANGUINARINE CHLORIDE | PSEUDOCHELERYTHRINE | SANGUINARIUM CHLORIDE |	ALKALOID	97.7
SJ000285319	3	Biological Activity: antibacterial | CAS: 22573-93-9, 22782-69-0 [alexidine] | Source: synthetic | Microsource Bioactive Library purchased January 2006	MICROSOURCE		ALEXIDINE HYDROCHLORIDE | ALEXIDINE DIHYDROCHLORIDE	APOPTOSIS : PRO-APOPTOTIC	97.7
SJ000286227	2	Biological Activity: vasodilator | CAS: 3200-06-4, 31329-57-4 [nafronyl] | Source: synthetic | Microsource Bioactive Library purchased January 2006	MICROSOURCE		NAFRONYL OXALATE	NEUROLOGICAL COMPOUND	97.7
SJ000287709	2	PKC and CaM kinase III inhibitor | LOPAC Bioactive Library II purchased July 2007	SIGMA		ROTTLERIN	PROTEIN KINASE INHIBITOR-Serine/Threonine	97.7
SJ000285960	3	Precautions: Store at room temperature; | CAS: 6202-23-9 | Source: MED | Solubility: H2O, EtOH, MeOH; | Prestwick Bioactive Library purchased January 2006	PRESTWICK		CYCLOBENZAPRINE HYDROCHLORIDE	NEUROLOGICAL COMPOUND	97.7
SJ000287757	2	cGMP-inhibited phosphodieserase inhibitor (PDE III) | LOPAC Bioactive Library II purchased July 2007	SIGMA		CILOSTAMIDE	PHOSPHODIESTERASE INHIBITOR	97.6
SJ000286218	1	Biological Activity: antipsychotic | CAS: 113-59-7 | Source: synthetic | Microsource Bioactive Library purchased January 2006	MICROSOURCE		CHLORPROTHIXENE HYDROCHLORIDE | CHLORPROTHIXENE| TARACTAN	NEUROLOGICAL COMPOUND	97.6
SJ000574276	1	HP | DEVCAN | 288383-20-0	SELLECK		CEDIRANIB | AZD2171 | RECENTIN	TYROSINE KINASE INHIBITOR	97.6
SJ000285642	5	Selective norepinephrine reuptake inhibitor | LOPAC Bioactive Library II purchased July 2007	SIGMA		MAPROTILINE HYDROCHLORIDE | LUDIOMIL	NEUROLOGICAL COMPOUND	97.6
SJ000286806	4	5-HT1/5-HT2 Serotonin receptor antagonist; analgesic; antipyretic | LOPAC Bioactive Library II purchased July 2007	SIGMA		METERGOLINE	NEUROLOGICAL COMPOUND	97.6
SJ000288200	2	Kappa/mu opioid receptor agonist. | LOPAC Bioactive Library II purchased July 2007	SIGMA		BRL 52537 HYDROCHLORIDE	NEUROLOGICAL COMPOUND	97.6
SJ000286732	1	CAS: 73039-13-1 | Source: saponin (sugar sequences tentative) | Microsource Bioactive Library purchased January 2006	MICROSOURCE		CHRYSANTHELLIN A	SAPONIN	97.6
SJ000287799	2	Endothelial nitric oxide synthase inhibitor | LOPAC Bioactive Library II purchased July 2007	SIGMA		DIPHENYLENEIODONIUM CHLORIDE	FLAVOENZYME INHIBITOR	97.6
SJ000286179	2	Biological Activity: H1 antihistamine (nonsedating); leucotriene synthesis blocker | CAS: 58581-89-8 | Source: synthetic | Microsource Bioactive Library purchased January 2006	MICROSOURCE		AZELASTINE HYDROCHLORIDE | AZELASTINE HYDROCHLORIDE | OPTIVAR	NEUROLOGICAL COMPOUND	97.6
SJ000286204	2	Biological Activity: antihistaminic | CAS: 58-33-3, 60-87-7 [promethazine] | Source: synthetic | Microsource Bioactive Library purchased January 2006	MICROSOURCE		PROMETHAZINE HYDROCHLORIDE | PROMETHAZINE HYDROCHLORIDE| PHENERGAN	NEUROLOGICAL COMPOUND	97.5
SJ000287697	2	Selective, irreversible Cdc25 dual specificity phosphatase inhibitor. | LOPAC Bioactive Library II purchased July 2007	SIGMA		NSC 95397	PHOSPHATASE INHIBITOR	97.5
SJ000287281	1	Precautions: Store at room temperature; | CAS: 58-27-5 | Source: NAT | Solubility: CHCl3; | Prestwick Bioactive Library purchased January 2006	PRESTWICK		MENADIONE | VITAMIN K3	LIPID	97.5
SJ000287869	2	Potent and selective D2 dopamine receptor antagonist | LOPAC Bioactive Library II purchased July 2007	SIGMA		S-(-)-ETICLOPRIDE HYDROCHLORIDE	NEUROLOGICAL COMPOUND	97.5
SJ000287076	4	Atypical neuroleptic agent which display greater affinity for the D4 dopamine receptors over D2 or D3 | LOPAC Bioactive Library II purchased July 2007	SIGMA		CLOZAPINE | CLOZAPINE| FAZACLO ODT	NEUROLOGICAL COMPOUND	97.4
SJ000288205	4	Phosphatase Inhibitor Collection ordered February 2008| CAS 2826-26-8| m.p. = 113-117oC	ACROS		TYRPHOSTIN 1 | TYRPHOSTIN 8| (4-METHOXYBENZYLIDENE)MALONITRILE | TYRPHOSTIN 1 | 2-(4-METHOXYBENZYLIDENE)MALONONITRILE | TYRPHOSTIN 8 | (4-METHOXYBENZYLIDENE)MALONITRILE | | TYRPHOSTIN 1 | PROPANEDINITRILE | TYRPHOSTIN A1 |	TYROSINE KINASE INHIBITOR	97.4
SJ000287453	1	Precautions: Store at room temperature; | CAS: 97612-24-3 | Source: MED | Solubility: EtOH, H2O; | Prestwick Bioactive Library purchased January 2006	PRESTWICK		S(-)ETICLOPRIDE HYDROCHLORIDE	NEUROLOGICAL COMPOUND	97.4
SJ000285549	3	Precautions: Store at room temperature; | CAS: 84-02-6 | Source: MED | Solubility: H2O; | Prestwick Bioactive Library purchased January 2006	PRESTWICK		PROCHLORPERAZINE EDISYLATE | PROCHLORPERAZINE DIMALEATE | COFA_418 | PROCHLORPERAZINE MALEATE| COMPAZINE	NEUROLOGICAL COMPOUND	97.4
SJ000286121	2	Biological Activity: antidepressant, inhibits norepinephrine uptake | CAS: 14028-44-5 | Source: synthetic | Microsource Bioactive Library purchased January 2006	MICROSOURCE		AMOXEPINE | AMOXAPINE	NEUROLOGICAL COMPOUND	97.3
SJ000286203	2	Biological Activity: antipsychotic | CAS: 53-60-1, 58-40-2 [promazine] | Source: synthetic | Microsource Bioactive Library purchased January 2006	MICROSOURCE		PROMAZINE HYDROCHLORIDE | PROMAZINE HYDROCHLORIDE| SPARINE	NEUROLOGICAL COMPOUND	97.3
SJ000287180	3	5-HT2 serotonin receptor antagonist | LOPAC Bioactive Library II purchased July 2007	SIGMA		CYPROHEPTADINE HYDROCHLORIDE | CYPROHEPTADINE HYDROCHLORIDE SESQUIHYDRATE | CYPROHEPTADINE HCL |	NEUROLOGICAL COMPOUND	97.3
SJ000312182	1	CDK Inhibitor set acquired Nov 2007, combined 5 mg container and 1 mg container| Cdk1/cyclin B IC50 = 9.5 nM| Cdk2/cyclin A3 IC50 = 5.4 nM| IC50 = 600 nM ROCKII, 800 nM PDKI, 900 nM DYRK1A and 1.6 uM for Cdk4/D1	EMD		CDK1/2 INHIBITOR II, NU6102 | CDK1/2 INHIBITOR II | NU6102 | 4-(6-(CYCLOHEXYLMETHOXY)-7H-PURIN-2-YLAMINO)BENZENESULFONAMIDE |	CDK INHIBITOR	97.2
SJ000285587	1	Biological Activity: antiinflammatory, cytotoxic, inhibits HeLa cells in vitro; LD50(rat) 88 mg/kg ip | CAS: 2752-65-0 | Source: Garcinia morella, G hanburyii | Microsource Bioactive Library purchased January 2006	MICROSOURCE		GAMBOGIC ACID	APOPTOSIS : PRO-APOPTOTIC	97.2
SJ000285549	8	For control of severe nausea and vomiting, also used in management of the manifestations of psychotic disorders| blocks the D2 somatodendritic autoreceptor, resulting in the blockade of postsynaptic dopamine receptors in the mesolimbic system and an increased dopamine turnover| FDA320 synergy studies	ACC		PROCHLORPERAZINE EDISYLATE | PROCHLORPERAZINE DIMALEATE | COFA_418 | PROCHLORPERAZINE MALEATE| COMPAZINE	NEUROLOGICAL COMPOUND	97.15
SJ000285276	1	Biological Activity: anthelmintic, hepatotoxic | CAS: 3105-97-3 | Source: synthetic | Microsource Bioactive Library purchased January 2006	MICROSOURCE		HYCANTHONE	MICROBIAL	97.1
SJ000312175	2	BIOACTIVE_HP | CDK Inhibitor set acquired Nov 2007 | 220792-57-4 | PLATE C/O SJCH0016020 | CDK |	EMD		AMINOPURVALANOL A | AMINOPURVALANOL A | (R)-2-(6-(3-AMINO-5-CHLOROPHENYLAMINO)-9-ISOPROPYL-9H-PURIN-2-YLAMINO)-3-METHYLBUTAN-1-OL | | AMINOPURVALANOL A | NG-97 |	CDK INHIBITOR	97.1
SJ000287487	3	Selective serotonin reuptake inhibitor | LOPAC Bioactive Library II purchased July 2007	SIGMA		FLUVOXAMINE MALEATE	NEUROLOGICAL COMPOUND	97.1
SJ000285232	8	Antineoplastic glucoside; inhibitor of microtubule assembly | LOPAC Bioactive Library II purchased July 2007	SIGMA		PODOFILOX | PODOPHYLLOTOXIN | PICROPODOPHYLLOTOXIN | PODOPHYLLOTOXIN | PODOFILOX | | JMUS PD | NSC-36407	ALKALOID	97.1
SJ000287767	2	Noncompetitive NMDA glutamate receptor antagonist. | LOPAC Bioactive Library II purchased July 2007	SIGMA		CNS-1102	NEUROLOGICAL COMPOUND	97
SJ000288261	4	Potent and selective 5-HT1A serotonin receptor agonist | LOPAC Bioactive Library II purchased July 2007	SIGMA		R(+)-UH-301 HYDROCHLORIDE | S(-)-UH-301 HYDROCHLORIDE	NEUROLOGICAL COMPOUND	97
SJ000288254	2	Selective 5-HT3 serotonin receptor antagonist | LOPAC Bioactive Library II purchased July 2007	SIGMA		3-TROPANYL-3,5-DICHLOROBENZOATE	NEUROLOGICAL COMPOUND	97
SJ000285712	3	Precautions: Store at +4°C; | CAS: 50-41-9 | Source: MED | Solubility: MeOH, H2O; | Prestwick Bioactive Library purchased January 2006	PRESTWICK		CLOMIPHENE CITRATE | (Z,E)-CLOMIPHENE CITRATE	LIPID	97
SJ000285200	6	NMDA glutamate receptor antagonist; neuroprotective agent; antimicrobial agent prescribed for the treatment of AIDS-associated Pneumocystis carinii pneumonia | LOPAC Bioactive Library II purchased July 2007	SIGMA		PENTAMIDINE ISETHIONATE | PENTAMIDINE | BENAMBAX | PNEUMOPENT	MICROBIAL	97
SJ000286700	4	Selective serotonin reuptake inhibitor | LOPAC Bioactive Library II purchased July 2007	SIGMA		CITALOPRAM HYDROBROMIDE | ESCITALOPRAM OXALATE	NEUROLOGICAL COMPOUND	96.9
SJ000287758	2	Cdk1 inhibitor | LOPAC Bioactive Library II purchased July 2007	SIGMA		CGP-74514A HYDROCHLORIDE | CDK1 INHIBITOR, CGP74514A | CGP74514A HYDROCHLORIDE | N2-((1R,2S)-2-AMINOCYCLOHEXYL)-N6-(3-CHLOROPHENYL)-9-ETHYL-9H-PURINE-2,6-DIAMINE | CDK1 INHIBITOR |	CDK INHIBITOR	96.9
SJ000312311	1	acts as a calcimimetic by allosteric activation of the calcium-sensing receptor| sold by Amgen under the trade name Sensipar in North America and Australia and as Mimpara in Europe| used to treat hyperparathyroidism| FDA Drug Library Reformatted May 2008	TORONTO		CINACALCET HYDROCHLORIDE | SENSIPAR | AMG-073 | KRN-1493 | NPS-1493 |	ION CHANNEL INHIBITOR	96.9
SJ000285765	3	Precautions: Store at 2°C; | CAS: 1094-08-2 | Source: MED | Solubility: EtOH, CHCl3; | Prestwick Bioactive Library purchased January 2006	PRESTWICK		ETHOPROPAZINE HYDROCHLORIDE | ETHOPROPAZINE HYDROCHLORIDE| PARSIDOL	NEUROLOGICAL COMPOUND	96.9
SJ000285675	5	Tricyclic antidepressant | LOPAC Bioactive Library II purchased July 2007	SIGMA		NORTRIPTYLINE | NORTRIPTYLINE HYDROCHLORIDE | AVENTYL HYDROCHLORIDE	NEUROLOGICAL COMPOUND	96.9
SJ000285707	1	Biological Activity: antiemetic, antipsychotic | CAS: 50-53-3 | Source: synthetic | Microsource Bioactive Library purchased January 2006	MICROSOURCE		CHLORPROMAZINE | CHLORPROMAZINE HYDROCHLORIDE | COFA_417	NEUROLOGICAL COMPOUND	96.8
SJ000285470	1	Biological Activity: calmodulin antagonist, PDE and kinase inhibitor | Source: synthetic; W-7 HCl | Microsource Bioactive Library purchased January 2006	MICROSOURCE		W-7 HYDROCHLORIDE	PROTEIN KINASE INHIBITOR-Serine/Threonine	96.7
SJ000556730	1	CAS 189188-57-6| Provides relief from the symptoms of irritable bowel syndrome including chronic idiopathic constipation| binds with high affinity at human 5-HT4 receptors, whereas it has no appreciable affinity for 5-HT3 or dopamine receptors| It has moderate affinity for 5-HT1 receptors. Tegaserod, by acting as an agonist at neuronal 5-HT4 receptors, triggers the release of further neurotransmi…	ALTAN_BIOCHEMICALS		TEGASEROD MALEATE	NEUROLOGICAL COMPOUND	96.7
SJ000287847	2	Potent and selective Ick (src family tyrosine kinase) inhibitor. | LOPAC Bioactive Library II purchased July 2007	SIGMA		7-CYCLOPENTYL-5-(4-PHENOXY)PHENYL-7H-PYRROLO[2,3-D]PYRIMIDIN-4-YLAMINE	TYROSINE KINASE INHIBITOR	96.7
SJ000287896	2	Benzodiazepine receptor inverse agonist | LOPAC Bioactive Library II purchased July 2007	SIGMA		METHYL 6,7-DIMETHOXY-4-ETHYL-BETA-CARBOLINE-3-CARBOXYLATE	NEUROLOGICAL COMPOUND	96.7
SJ000288109	2	Long-chain acylcarnitine; modulator of PKC activation; intermediate in mitochondrial fatty acid oxidation | LOPAC Bioactive Library II purchased July 2007	SIGMA		PALMITOYL-DL-CARNITINE CHLORIDE	LIPID	96.7
SJ000285349	3	Precautions: Store at room temperature; | CAS: 62-44-2 | Source: MED | Solubility: EtOH; | Prestwick Bioactive Library purchased January 2006	PRESTWICK		PHENACETIN | PHENACETIN | ACETOPHENETIDIN | 4-ETHOXYACETANILIDE | 1-ACETYL-P-PHENETIDIN |	NEUROLOGICAL COMPOUND	96.6
SJ000288014	2	Potent and selective non-peptide NK1 tachykinin receptor antagonist | LOPAC Bioactive Library II purchased July 2007	SIGMA		L-703,606 OXALATE	RECEPTOR AGONIST	96.6
SJ000581087	1	Roche Published Kinase set | ERN: RO0281752-000-003 | 10uL at 10mM diluted to 60uL DMSO final | Pyrazolobenzodiazepines: Part I. Synthesis and SAR of a potent class of kinase inhibitors. Bioorg. Med. Chem. Lett. 2010, 20, 5984-5987. |	ROCHE		NA	MULTIKINASE INHIBITOR	96.5
SJ000285879	3	Precautions: Store at room temperature; | CAS: 24169-02-6 | Source: MED | Solubility: EtOH/H2O:50/50; | Prestwick Bioactive Library purchased January 2006	PRESTWICK		ECONAZOLE NITRATE	MICROBIAL	96.5
SJ000573269	1	GSK barcode: J00AGGH | GSK kinase tool set diluted 2-fold to 100uL at 5mM | The discovery of substituted 4-(3-hydroxyanilino)-quinolines as potent RET kinase inhibitors. Bioorganic & Medicinal Chemistry Letters (2007), 17(21), 5886-5893.	GSK		R1902/28/3	TYROSINE KINASE INHIBITOR	96.4
SJ000288007	2	T-type Ca2+ channel blocker | LOPAC Bioactive Library II purchased July 2007	SIGMA		MIBEFRADIL DIHYDROCHLORIDE | MIBEFRADIL DIHYDROCHLORIDE | RO-40-5967 | RO-40-5967/001 | CERATE 50 | POSICOR |	ION CHANNEL MODULATOR	96.4
SJ000287647	2	cAMP-dependent protein kinase (PKA) inhibitor | LOPAC Bioactive Library II purchased July 2007	SIGMA		H-89 | H-89, DIHYDROCHLORIDE SALT	MULTIKINASE INHIBITOR	96.3
SJ000286144	1	Biological Activity: diuretic | CAS: 396-01-0 | Source: semisynthetic | Microsource Bioactive Library purchased January 2006	MICROSOURCE		TRIAMTERENE | TRIAMTERENE | DYRENIUM	ION CHANNEL MODULATOR	96.3
SJ000288256	2	Highly selective kappa opioid receptor agonist; antitussive | LOPAC Bioactive Library II purchased July 2007	SIGMA		U-62066	NEUROLOGICAL COMPOUND	96.3
SJ000286017	1	Biological Activity: antipsychotic | CAS: 2622-26-6 | Source: synthetic | Microsource Bioactive Library purchased January 2006	MICROSOURCE		PERICIAZINE	NEUROLOGICAL COMPOUND	96.2
SJ000287581	2	Potent alkaline phosphatase inhibitor | LOPAC Bioactive Library II purchased July 2007	SIGMA		(S)-(-)-P-BROMOTETRAMISOLE OXALATE | (L)-P-BROMOTETRAMISOLE OXALATE | (-)-P-BROMOLEVAMISOLE OXALATE	PHOSPHATASE INHIBITOR	96.2
SJ000565173	1	FDA_DRUG | 100643-71-8	OCHEM		DESLORATADINE	NEUROLOGICAL COMPOUND	96.2
SJ000285610	3	Precautions: Store at room temperature; | CAS: 130-61-0 | Source: MED | Solubility: EtOH, H2O; | Prestwick Bioactive Library purchased January 2006	PRESTWICK		THIORIDAZINE HYDROCHLORIDE | THIORIDAZINE HYDROCHLORIDE| MELLARIL-S	NEUROLOGICAL COMPOUND	96.2
SJ000287287	1	Precautions: Store at room temperature; | CAS: 529-44-2 | Source: NAT | Solubility: EtOH; | Prestwick Bioactive Library purchased January 2006	PRESTWICK		MYRICETIN | MYRICETIN; 3,5,7,3',4',5'-HEXAHYDROXYFLAVONE	BIOACTIVE	96.2
SJ000286155	2	Biological Activity: antihistaminic | CAS: 15686-51-8 | Source: synthetic | Microsource Bioactive Library purchased January 2006	MICROSOURCE		CLEMASTINE FUMARATE | CLEMASTINE	NEUROLOGICAL COMPOUND	96.1
SJ000286185	1	Biological Activity: antipsychotic | CAS: 440-17-5, 117-89-5 [trifluoperazine] | Source: synthetic | Microsource Bioactive Library purchased January 2006	MICROSOURCE		TRIFLUOPERAZINE DIHYDROCHLORIDE | TRIFLUOPERAZINE HYDROCHLORIDE | STELAZINE	NEUROLOGICAL COMPOUND	96.1
SJ000285875	2	Biological Activity: estrogen | CAS: 34334-88-6 | Source: semisynthetic | Microsource Bioactive Library purchased January 2006	MICROSOURCE		ESTRADIOL DIACETATE	LIPID	96.1
SJ000285488	3	Precautions: Store at room temperature; | CAS: 4330-99-8 | Source: MED | Solubility: H2O, EtOH; | Prestwick Bioactive Library purchased January 2006	PRESTWICK		TRIMEPRAZINE TARTRATE	NEUROLOGICAL COMPOUND	96.1
SJ000287974	2	Reference standard; radio-iodinated iofetamine is used to image brain blood flow | LOPAC Bioactive Library II purchased July 2007	SIGMA		IOFETAMINE HYDROCHLORIDE	NEUROLOGICAL COMPOUND	96.1
SJ000286093	6	For the treatment of posttraumatic stress disorder, depression, obsessive-compulsive disorder and panic disorder| inhibits reuptake of serotonin at the neuronal membrane| FDA320 synergy studies	AK_SCIENTIFIC		SERTRALINE | SERTRALINE HYDROCHLORIDE | ZOLOFT	NEUROLOGICAL COMPOUND	96
SJ000000250	8	beta-Adrenoceptor blocker; class 1C antiarrythmic agent | LOPAC Bioactive Library II purchased July 2007	SIGMA		CBT-000000250 | PROPAFENONE HYDROCHLORIDE | (S)-(-)-PROPAFENONE HYDROCHLORIDE	BIOACTIVE	96
SJ000286016	3	Precautions: Store at room temperature; Light sensitive; | CAS: 58-39-9 | Source: MED | Solubility: EtOH, CH3COCH3; | Prestwick Bioactive Library purchased January 2006	PRESTWICK		PERPHENAZINE	NEUROLOGICAL COMPOUND	96
SJ000286806	1	Biological Activity: analgesic, antipyretic | CAS: 17692-51-2 | Source: synthetic | Microsource Bioactive Library purchased January 2006	MICROSOURCE		METERGOLINE	NEUROLOGICAL COMPOUND	96
SJ000546506	1	Known Nuclear Receptor Modulators collected from commercial vendors	TOCRIS		DPPE FUMARATE	NEUROLOGICAL COMPOUND	95.9
SJ000286185	2	Biological Activity: antipsychotic | CAS: 440-17-5, 117-89-5 [trifluoperazine] | Source: synthetic | Microsource Bioactive Library purchased January 2006	MICROSOURCE		TRIFLUOPERAZINE DIHYDROCHLORIDE | TRIFLUOPERAZINE HYDROCHLORIDE | STELAZINE	NEUROLOGICAL COMPOUND	95.9
SJ000286065	1	Biological Activity: betaadrenergic blocker | CAS: 72956-09-3 | Source: synthetic | Microsource Bioactive Library purchased January 2006	MICROSOURCE		CARVEDILOL	NEUROLOGICAL COMPOUND	95.8
SJ000287450	5	For the treatment of depression and obsessive-compulsive disorders| acts by decreasing the reuptake of norepinephrine and serotonin (5-HT)| FDA320 synergy studies	SIGMA		PROTRIPTYLINE HYDROCHLORIDE | PROTRIPTYLINE HYDROCHLORIDE| VIVACTIL	NEUROLOGICAL COMPOUND	95.7
SJ000556737	1	CAS 180468-39-7| For the treatment of overactive bladder with symptoms of urge urinary incontinence, urgency, and urinary frequency| reduces smooth muscle tone in the bladder, allowing the bladder to retain larger volumes of urine and reducing the number of incontinence episodes| FDA1069	TORONTO		SOLIFENACIN HYDROCHLORIDE	NEUROLOGICAL COMPOUND	95.7
SJ000287238	3	Blocks the polyamine binding site associated with the NMDA glutamate receptor; neuroprotective | LOPAC Bioactive Library II purchased July 2007	SIGMA		IFENPRODIL TARTRATE	NEUROLOGICAL COMPOUND	95.7
SJ000285800	3	Precautions: Store at room temperature; | CAS: 549-18-8 | Source: MED | Solubility: H2O, CHCl3, EtOH; | Prestwick Bioactive Library purchased January 2006	PRESTWICK		AMITRIPTYLINE HYDROCHLORIDE | ENDEP	NEUROLOGICAL COMPOUND	95.7
SJ000285707	2	Biological Activity: antiemetic, antipsychotic | CAS: 50-53-3 | Source: synthetic | Microsource Bioactive Library purchased January 2006	MICROSOURCE		CHLORPROMAZINE | CHLORPROMAZINE HYDROCHLORIDE | COFA_417	NEUROLOGICAL COMPOUND	95.6
SJ000286027	6	H1 Histamine receptor antagonist | LOPAC Bioactive Library II purchased July 2007	SIGMA		BROMPHENIRAMINE MALEATE | (±)-BROMPHENIRAMINE MALEATE | (+)-BROMPHENIRAMINE MALEATE | DEXBROMPHENIRAMINE MALEATE |	NEUROLOGICAL COMPOUND	95.6
SJ000287955	2	5-HT2C/5-HT2B serotonin receptor agonist. | LOPAC Bioactive Library II purchased July 2007	SIGMA		VER-3323 HEMIFUMARATE SALT	NEUROLOGICAL COMPOUND	95.6
SJ000285319	4	Precautions: Store at room temperature; | CAS: 22573-93-9 | Source: MED | Solubility: EtOH/H2O 50/50; | Prestwick Bioactive Library purchased January 2006	PRESTWICK		ALEXIDINE HYDROCHLORIDE | ALEXIDINE DIHYDROCHLORIDE	APOPTOSIS : PRO-APOPTOTIC	95.6
SJ000127027	3	Biological Activity: antihistaminic | CAS: 147-24-0 | Source: synthetic | Microsource Bioactive Library purchased January 2006	MICROSOURCE		DIPHENHYDRAMINE HYDROCHLORIDE	NEUROLOGICAL COMPOUND	95.5
SJ000286218	3	Precautions: Store at +4°C; Light sensitive; | CAS: 6469-93-8 | Source: MED | Solubility: H2O; | Prestwick Bioactive Library purchased January 2006	PRESTWICK		CHLORPROTHIXENE HYDROCHLORIDE | CHLORPROTHIXENE| TARACTAN	NEUROLOGICAL COMPOUND	95.5
SJ000285761	1	Biological Activity: diuretic | CAS: 58-54-8 | Source: synthetic | Microsource Bioactive Library purchased January 2006	MICROSOURCE		ETHACRYNIC ACID	ION CHANNEL MODULATOR	95.5
SJ000286203	1	Biological Activity: antipsychotic | CAS: 53-60-1, 58-40-2 [promazine] | Source: synthetic | Microsource Bioactive Library purchased January 2006	MICROSOURCE		PROMAZINE HYDROCHLORIDE | PROMAZINE HYDROCHLORIDE| SPARINE	NEUROLOGICAL COMPOUND	95.4
SJ000288001	2	Highly selective, non-competitive mGluR5 metabotropic glutamate receptor antagonist | LOPAC Bioactive Library II purchased July 2007	SIGMA		6-METHYL-2-(PHENYLETHYNYL)PYRIDINE HYDROCHLORIDE	NEUROLOGICAL COMPOUND	95.4
SJ000286797	1	Biological Activity: antineoplastic, cytotoxic | CAS: 555-77-1 | Source: synthetic | Microsource Bioactive Library purchased January 2006	MICROSOURCE		TRICHLORMETHINE | TRIMUSTINE HYDROCHLORIDE | HN3	ALKYLATING AGENT	95.4
SJ000286536	1	Source: Dalbergia retusa | Microsource Bioactive Library purchased January 2006	MICROSOURCE		RETUSOQUINONE	BIOACTIVE	95.4
SJ000287930	2	High affinity muscarinic acetylcholine receptor antagonist, but displays altered selectivity (M3 > M1 > M2) | LOPAC Bioactive Library II purchased July 2007	SIGMA		HEXAHYDRO-SILA-DIFENIDOL HYDROCHLORIDE, P-FLUORO ANALOG	NEUROLOGICAL COMPOUND	95.4
SJ000286046	7	Selective serotonin reuptake inhibitor | LOPAC Bioactive Library II purchased July 2007	SIGMA		FLUOXETINE HYDROCHLORIDE | FLUOXETINE | R-(-)-FLUOXETINE HYDROCHLORIDE | S-(+)-FLUOXETINE HYDROCHLORIDE | PROZAC	NEUROLOGICAL COMPOUND	95.4
SJ000286016	2	Biological Activity: antipsychotic | CAS: 58-39-9 | Source: synthetic | Microsource Bioactive Library purchased January 2006	MICROSOURCE		PERPHENAZINE	NEUROLOGICAL COMPOUND	95.3
SJ000285456	4	I1 imidazoline binding site agonist | LOPAC Bioactive Library II purchased July 2007	SIGMA		HARMANE | HARMANE HYDROCHLORIDE	ALKALOID	95.3
SJ000573210	1	GSK barcode: J00AGGH | GSK kinase tool set diluted 2-fold to 100uL at 5mM | Synthesis and SAR of potent EGFR/erbB2 dual inhibitors. Bioorganic & Medicinal Chemistry Letters (2004), 14(1), 111-114.	GSK		0142W 95C*D	TYROSINE KINASE INHIBITOR	95.2
SJ000288098	2	Suppresses PAF-induced bronchoconstriction; inhibits the release and actions of leukotrienes and other mediators | LOPAC Bioactive Library II purchased July 2007	SIGMA		OXATOMIDE	NEUROLOGICAL COMPOUND	95.2
SJ000556699	1	75 Compound Protease Inhibitor Library Ordered February 2010| This plate is separate because compounds were very expensive and only purchased in small quantities| no solid sample remains| ProInhib2010	EMD		1-NAPHTHALENESULFONYL-IW-CHO | NAPSUL-ILE-TRP-CHO	PROTEASE INHIBITOR	95
SJ000286118	1	Biological Activity: H1 antihistamine (nonsedating) | CAS: 68844-77-9 | Source: synthetic | Microsource Bioactive Library purchased January 2006	MICROSOURCE		ASTEMIZOLE | ASTEMIZOLE | MJD-30 | R-43512 |	NEUROLOGICAL COMPOUND	95
SJ000285765	4	For use in the treatment of Parkinson's disease and also used to control severe reactions to certain medicines such as reserpine| partially blocks central (striatal) cholinergic receptors, thereby helping to balance cholinergic and dopaminergic activity in the basal ganglia| FDA320 synergy studies	SIGMA		ETHOPROPAZINE HYDROCHLORIDE | ETHOPROPAZINE HYDROCHLORIDE| PARSIDOL	NEUROLOGICAL COMPOUND	95
SJ000285855	1	Biological Activity: antifungal | CAS: 61318-91-0, 61318-90-9 [sulconazole] | Source: synthetic | Microsource Bioactive Library purchased January 2006	MICROSOURCE		SULCONAZOLE NITRATE	MICROBIAL	94.9
SJ000285675	7	For the treatment of depression| FDA320 synergy studies	SIGMA		NORTRIPTYLINE | NORTRIPTYLINE HYDROCHLORIDE | AVENTYL HYDROCHLORIDE	NEUROLOGICAL COMPOUND	94.9
SJ000574287	1	HP | DEVCAN | AMBIT | KINASE | 443913-73-3	LC_LABS		VANDETANIB | ZACTIMA | ZD6474	TYROSINE KINASE INHIBITOR	94.9
SJ000287362	1	Precautions: Store at 4°C, in dark place; | CAS: 6836-11-9 | Source: ALK | Solubility: chloroform, MeOH; | Prestwick Bioactive Library purchased January 2006	PRESTWICK		DELTALINE	ALKALOID	94.9
SJ000287612	2	Potent, selective and reversible inducible nitric oxide synthase inhibitor | LOPAC Bioactive Library II purchased July 2007	SIGMA		(±)-AMT HYDROCHLORIDE	NOS INHIBITOR	94.9
SJ000286101	1	Biological Activity: Na channel inhibitor | CAS: 2898-76-2 | Source: synthetic | Microsource Bioactive Library purchased January 2006	MICROSOURCE		BENZAMIL HYDROCHLORIDE	ION CHANNEL MODULATOR	94.8
SJ000312193	1	CDK Inhibitor set acquired Nov 2007, combined five containers of 1 mg each| insoluble in water	SIGMA		PURVALANOL B | NG-95	CDK INHIBITOR	94.8
SJ000287245	3	Dopamine receptor antagonist; antipsychotic | LOPAC Bioactive Library II purchased July 2007	SIGMA		FLUPENTIXOL DIHYDROCHLORIDE CIS-(Z) | CIS-(Z)-FLUPENTHIXOL DIHYDROCHLORIDE	NEUROLOGICAL COMPOUND	94.8
SJ000287340	1	Precautions: Store at room temperature; | CAS: 2773-92-4 | Source: MED | Solubility: H2O, EtOH, CHCl3; | Prestwick Bioactive Library purchased January 2006	PRESTWICK		DIMETHISOQUIN HYDROCHLORIDE	NEUROLOGICAL COMPOUND	94.8
SJ000287472	3	alpha1 Adrenoceptor antagonist; antihypertensive | LOPAC Bioactive Library II purchased July 2007	SIGMA		NAFTOPIDIL DIHYDROCHLORIDE	NEUROLOGICAL COMPOUND	94.8
SJ000287076	1	Biological Activity: antipsychotic | CAS: 5786-21-0 | Source: synthetic | Microsource Bioactive Library purchased January 2006	MICROSOURCE		CLOZAPINE | CLOZAPINE| FAZACLO ODT	NEUROLOGICAL COMPOUND	94.7
SJ000286124	7	MAO inhibitor; antidepressant | LOPAC Bioactive Library II purchased July 2007	SIGMA		TRANYLCYPROMINE HYDROCHLORIDE | TRANYLCYPROMINE SULFATE | TRANYLCYPROMINE HEMISULFATE| PARNATE | TRANYLCYPROMINE SULFATE | TRANS-2-PHENYLCYCLOPROPYLAMINE HEMISULFATE SALT	NEUROLOGICAL COMPOUND	94.7
SJ000287582	2	Intracellular Ca2+ antagonist; inhibits calmodulin-sensitive Ca2+-ATPase activity; protein kinase C inhibitor | LOPAC Bioactive Library II purchased July 2007	SIGMA		TMB-8 HYDROCHLORIDE	ION CHANNEL MODULATOR	94.7
SJ000285693	2	Biological Activity: cathartic | CAS: 603-50-9 | Source: synthetic | Microsource Bioactive Library purchased January 2006	MICROSOURCE		BISACODYL	NEUROLOGICAL COMPOUND	94.6
SJ000286027	7	H1 Histamine receptor antagonist | LOPAC Bioactive Library II purchased July 2007	SIGMA		BROMPHENIRAMINE MALEATE | (±)-BROMPHENIRAMINE MALEATE | (+)-BROMPHENIRAMINE MALEATE | DEXBROMPHENIRAMINE MALEATE |	NEUROLOGICAL COMPOUND	94.6
SJ000312180	1	CDK Inhibitor set acquired Nov 2007| IC50 = 2 uM HeLa cells| Cdk1/cyclin B IC50 = 5.8 uM| Cdk5 IC50 = 25 uM| binds to ATP pocket on Cdk1 active site| does not affect activity of GSK-3B at 100 uM	EMD		CDK1 INHIBITOR | CDK1 INHIBITOR | (Z)-3-((2-CHLORO-1H-INDOL-3-YL)METHYLENE)INDOLIN-2-ONE |	CDK INHIBITOR	94.6
SJ000285453	2	Biological Activity: aldosterone antagonist, diuretic | CAS: 2181-04-6, 4138-96-9 [canrenoic acid] | Source: semisynthetic | Microsource Bioactive Library purchased January 2006	MICROSOURCE		CANRENOIC ACID POTASSIUM SALT	BIOACTIVE	94.5
SJ000286054	1	Biological Activity: antipsoriatic | Source: synthetic | Microsource Bioactive Library purchased January 2006	MICROSOURCE		CHLORANIL | P-CHLORANIL	BIOACTIVE	94.5
SJ000285793	2	Biological Activity: antihistaminic | CAS: 154-68-7, 91-75-8 [antazoline] | Source: synthetic | Microsource Bioactive Library purchased January 2006	MICROSOURCE		ANTAZOLINE PHOSPHATE | ANTAZOLINE HYDROCHLORIDE	RECEPTOR AGONIST	94.4
SJ000772401	1	BIOACTIVE_HP	EMD		UPA INHIBITOR	UPA INHIBITOR	94.4
SJ000287578	2	Selective sigma1 opioid receptor ligand | LOPAC Bioactive Library II purchased July 2007	SIGMA		AC 915 OXALATE	NEUROLOGICAL COMPOUND	94.4
SJ000285319	2	Biological Activity: antibacterial | CAS: 22573-93-9, 22782-69-0 [alexidine] | Source: synthetic | Microsource Bioactive Library purchased January 2006	MICROSOURCE		ALEXIDINE HYDROCHLORIDE | ALEXIDINE DIHYDROCHLORIDE	APOPTOSIS : PRO-APOPTOTIC	94.3
SJ000287722	2	Selective inhibitor of 5-lipoxygenase | LOPAC Bioactive Library II purchased July 2007	SIGMA		BWB70C	LIPOXEGENASE INHIBITOR	94.3
SJ000286242	1	Biological Activity: analgesic, antineoplastic, antihypertensive, lymphotoxin | CAS: 518-34-3 | Source: Triclisia and Cyclea spp | Microsource Bioactive Library purchased January 2006	MICROSOURCE		TETRANDRINE	ALKALOID	94.3
SJ000573048	2	GSK barcode: J00AGGH | GSK kinase tool set diluted 2-fold to 100uL at 5mM | Orally active 4-amino-5-diarylurea-furo[2,3-d]pyrimidine derivatives as anti-angiogenic agent inhibiting VEGFR2 and Tie-2. Bioorganic & Medicinal Chemistry Letters (2007), 17(6), 1773-1778.	GSK		CL210513-029A3 | T299/89/1	TYROSINE KINASE INHIBITOR	94.3
SJ000286134	2	Biological Activity: H1 antihistamine | Source: synthetic | Microsource Bioactive Library purchased January 2006	MICROSOURCE		FLUPHENAZINE DIHYDROCHLORIDE | FLUFENAZINE HYDROCHLORIDE | FLUPHENAZINE HYDROCHLORIDE	NEUROLOGICAL COMPOUND	94.3
SJ000285294	2	Biological Activity: antifungal | CAS: 62-38-4 | Source: synthetic | Microsource Bioactive Library purchased January 2006	MICROSOURCE		PHENYLMERCURIC ACETATE | PHENYLMERCURIC ACETATE | DYANACIDE | GALLOTOX | HOSTAQUIK | LIQUIPHENE | MERCURON | MERSOLITE | NEANTINA | ACETOXYPHENYLMERCURY |	MICROBIAL	94.3
SJ000285440	2	Biological Activity: coal tar product | CAS: 130-15-4 | Source: coal tar product | Microsource Bioactive Library purchased January 2006	MICROSOURCE		1,4-NAPHTHOQUINONE	BIOACTIVE	94.3
SJ000285752	1	Biological Activity: anesthetic (topical) | CAS: 536-43-6, 586-60-7 [dyclonine] | Source: synthetic | Microsource Bioactive Library purchased January 2006	MICROSOURCE		DYCLONINE HYDROCHLORIDE | DICLONINE HYDROCHLORIDE | DYCLONE	NEUROLOGICAL COMPOUND	94.3
SJ000285642	1	Biological Activity: antidepressant | CAS: 10347-81-6, 10262-69-8 (maprotiline) | Source: synthetic | Microsource Bioactive Library purchased January 2006	MICROSOURCE		MAPROTILINE HYDROCHLORIDE | LUDIOMIL	NEUROLOGICAL COMPOUND	94.3
SJ000573140	1	GSK barcode: J00AGGG | GSK kinase tool set diluted 2-fold to 100uL at 5mM | 6-Heteroaryl-pyrazolo[3,4-b]pyridines: potent and selective inhibitors of glycogen synthase kinase-3 (GSK-3). Bioorganic & Medicinal Chemistry Letters (2003), 13(18), 3059-3062.	GSK		VB100064-161A1	MULTIKINASE INHIBITOR	94.2
SJ000286113	10	BIOACTIVE_HP | 152-11-4 | set of 24 calcium channel inhibitors ordered Jan 2010 |	MP_BIOMEDICALS		VERAPAMIL HYDROCHLORIDE | (±)-VERAPAMIL HYDROCHLORIDE | VERAPAMIL	ION CHANNEL MODULATOR	94.2
SJ000286139	7	FDA_DRUG	AK_SCIENTIFIC		KETOTIFEN FUMARATE | KETOTIFEN FUMARATE | ALAWAY	NEUROLOGICAL COMPOUND	94.2
SJ000287956	2	Selective T-type calcium channel inhibitor. | LOPAC Bioactive Library II purchased July 2007	SIGMA		NNC 55-0396	ION CHANNEL MODULATOR	94.2
SJ000287439	1	Precautions: Store at room temperature; | CAS: 57754-86-6 | Source: PHA | Solubility: H2O, EtOH; | Prestwick Bioactive Library purchased January 2006	PRESTWICK		NISOXETINE HYDROCHLORIDE	NEUROLOGICAL COMPOUND	94.2
SJ000287998	5	BIOACTIVE_HP	EMD		MDL 28170 | CALPAIN INHIB III	PROTEASE INHIBITOR	94.1
SJ000285425	3	Selective blocker of Na+/H+ antiport | LOPAC Bioactive Library II purchased July 2007	SIGMA		N,N-DIMETHYLAMILORIDE | 5-(N,N-DIMETHYL)AMILORIDE HYDROCHLORIDE	ION CHANNEL MODULATOR	94.1
SJ000285523	5	Serotonin reuptake inhibitor; antidepressant | LOPAC Bioactive Library II purchased July 2007	SIGMA		CLOMIPRAMINE HYDROCHLORIDE | ANAFRANIL	NEUROLOGICAL COMPOUND	94
SJ000287734	2	Selective alpha1 adrenoceptor antagonist | LOPAC Bioactive Library II purchased July 2007	SIGMA		BENOXATHIAN HYDROCHLORIDE	NEUROLOGICAL COMPOUND	94
SJ000286159	1	Biological Activity: antimalarial | CAS: 58-14-0 | Source: synthetic | Microsource Bioactive Library purchased January 2006	MICROSOURCE		PYRIMETHAMINE | PYRIMETHAMINE| DARAPRIM | PYRIMETHAMINE | EXR-101 | | PYRIMETHAMINE | EXR-101 | DARAPRIM |	ANTIFOLATE	94
SJ000573237	1	GSK barcode: J00AGGH | GSK kinase tool set diluted 2-fold to 100uL at 5mM | Discovery of 5-[[4-[(2,3-Dimethyl-2H-indazol-6-yl)methylamino]-2-pyrimidinyl]amino]-2-methyl-benzenesulfonamide (Pazopanib), a Novel and Potent Vascular Endothelial Growth Factor Receptor Inhibitor. Journal of Medicinal Chemistry (2008), 51(15), 4632-4640.	GSK		U17574/1/1	TYROSINE KINASE INHIBITOR	94
SJ000288004	2	Selective D2 dopamine receptor antagonist | LOPAC Bioactive Library II purchased July 2007	SIGMA		L-741,626	NEUROLOGICAL COMPOUND	94
SJ000287314	3	Partially selective D3 dopamine receptor agonist | LOPAC Bioactive Library II purchased July 2007	SIGMA		DO 897/99 | BP 897	NEUROLOGICAL COMPOUND	94
SJ000285675	2	Biological Activity: antidepressant | CAS: 894-71-3, 72-69-5 [nortriptyline] | Source: synthetic | Microsource Bioactive Library purchased January 2006	MICROSOURCE		NORTRIPTYLINE | NORTRIPTYLINE HYDROCHLORIDE | AVENTYL HYDROCHLORIDE	NEUROLOGICAL COMPOUND	93.9
SJ000286417	1	Source: Pinus sylvestris | Microsource Bioactive Library purchased January 2006	MICROSOURCE		PINOSYLVIN	MICROBIAL	93.9
SJ000285796	5	Epithelial Na+ channel blocker | LOPAC Bioactive Library II purchased July 2007	SIGMA		AMILORIDE HYDROCHLORIDE | AMILORIDE HYDROCHLORIDE DIHYDRATE	ION CHANNEL MODULATOR	93.9
SJ000287590	2	Selective blocker of Na+/H+ antiport | LOPAC Bioactive Library II purchased July 2007	SIGMA		5-(N-ETHYL-N-ISOPROPYL)AMILORIDE	ION CHANNEL MODULATOR	93.9
SJ000286134	7	For management of manifestations of psychotic disorders| blocks postsynaptic mesolimbic dopaminergic D1 and D2 receptors in the brain; depresses the release of hypothalamic and hypophyseal hormones and is believed to depress the reticular activating system thus affecting basal metabolism, body temperature, wakefulness, vasomotor tone, and emesis| FDA320 synergy studies	LKT_LABS		FLUPHENAZINE DIHYDROCHLORIDE | FLUFENAZINE HYDROCHLORIDE | FLUPHENAZINE HYDROCHLORIDE	NEUROLOGICAL COMPOUND	93.9
SJ000288138	2	Potent and selective serotonin reuptake inhibitor | LOPAC Bioactive Library II purchased July 2007	SIGMA		QUIPAZINE, 6-NITRO-, MALEATE	NEUROLOGICAL COMPOUND	93.9
SJ000286242	2	Biological Activity: analgesic, antineoplastic, antihypertensive, lymphotoxin | CAS: 518-34-3 | Source: Triclisia and Cyclea spp | Microsource Bioactive Library purchased January 2006	MICROSOURCE		TETRANDRINE	ALKALOID	93.9
SJ000285960	1	Biological Activity: muscle relaxant (skeletal) | CAS: 6202-23-9, 303-53-7 [cyclobenzaprine] | Source: synthetic | Microsource Bioactive Library purchased January 2006	MICROSOURCE		CYCLOBENZAPRINE HYDROCHLORIDE	NEUROLOGICAL COMPOUND	93.8
SJ000286134	1	Biological Activity: H1 antihistamine | Source: synthetic | Microsource Bioactive Library purchased January 2006	MICROSOURCE		FLUPHENAZINE DIHYDROCHLORIDE | FLUFENAZINE HYDROCHLORIDE | FLUPHENAZINE HYDROCHLORIDE	NEUROLOGICAL COMPOUND	93.8
SJ000287400	2	For the treatment of psychosis, particular those of schizophrenia, and manic phases of bipolar disorder| exerts its actions through a central adrenergic-blocking, a dopamine-blocking, a serotonin-blocking, and a anticholinergic blocking| FDA320 synergy studies	TORONTO		METHOTRIMEPRAZINE MALEAT SALT | LEVOMEPROMAZINE| LEVOPROME	NEUROLOGICAL COMPOUND	93.8
SJ000285608	2	Biological Activity: antipsychotic | CAS: 5591-45-7, 3313-26-6 [//Z//] | Source: synthetic | Microsource Bioactive Library purchased January 2006	MICROSOURCE		THIOTHIXENE | THIOTHIXENE HYDROCHLORIDE | THIOTHIXENE| NAVANE	NEUROLOGICAL COMPOUND	93.7
SJ000285502	5	alpha and beta adrenoceptor agonist; inhibits binding of 1,4-dihydropyridine to L-type Ca2+ channels; coronary vasodilator | LOPAC Bioactive Library II purchased July 2007	SIGMA		AMIODARONE HYDROCHLORIDE	ION CHANNEL MODULATOR	93.7
SJ000573058	1	GSK barcode: J00AGGJ | GSK kinase tool set diluted 2-fold to 100uL at 5mM | Novel pyrazolopyrimidine derivatives as GSK-3 inhibitors. Bioorganic & Medicinal Chemistry Letters (2004), 14(9), 2121-2125.	GSK		T237/25/8	MULTIKINASE INHIBITOR	93.7
SJ000288210	2	Blocks LPS- or cytokine-induced activation of nuclear factor kB (NFkB), which, blocks the induction of iNOS and COX-2 transcription; blocks activation of pp70s6k by all mitogens | LOPAC Bioactive Library II purchased July 2007	SIGMA		N-P-TOSYL-L-PHENYLALANINE CHLOROMETHYL KETONE | TPCK|(2R)-4-CHLORO-S-(4-METHYLPHENYL)-3-OXO-1-PHENYLBUTANE-2-SULFONAMIDO	PROTEASE INHIBITOR	93.7
SJ000286123	5	beta Adrenoceptor antagonist | LOPAC Bioactive Library II purchased July 2007	SIGMA		ALPRENOLOL HYDROCHLORIDE | ALPRENOLOL	NEUROLOGICAL COMPOUND	93.6
SJ000285544	3	Precautions: Store at room temperature; | CAS: 63-45-6 | Source: MED | Solubility: H2O; | Prestwick Bioactive Library purchased January 2006	PRESTWICK		PRIMAQUINE DIPHOSPHATE | PRIMAQUINE BISPHOSPHATE | PRIMAQUINE | PRIMAQUINE BISPHOSPHATE |	MICROBIAL	93.6
SJ000287783	2	Inhibitor of phenylethanolamine N-methyltransferase (PNMT) | LOPAC Bioactive Library II purchased July 2007	SIGMA		2-CYCLOOCTYL-2-HYDROXYETHYLAMINE HYDROCHLORIDE	BIOACTIVE	93.6
SJ000285586	2	Biological Activity: androgen | Source: human urine & adrenal cortex | Microsource Bioactive Library purchased January 2006	MICROSOURCE		5ALPHA-ANDROSTAN-3,17-DIONE	LIPID	93.5
SJ000285473	1	Biological Activity: alpha1a adrenergic blocker | Source: synthetic | Microsource Bioactive Library purchased January 2006	MICROSOURCE		WB-4101 HYDROCHLORIDE	NEUROLOGICAL COMPOUND	93.5
SJ000285452	5	Anti-inflammatory glucocorticoid | LOPAC Bioactive Library II purchased July 2007	SIGMA		BUDESONIDE | RHINOCORT	LIPID	93.5
SJ000287626	3	Selective sigma1 receptor agonist | LOPAC Bioactive Library II purchased July 2007	SIGMA		(+)-N-ALLYLNORMETAZOCINE HYDROCHLORIDE | (±)-N-ALLYLNORMETAZOCINE HYDROCHLORIDE	NEUROLOGICAL COMPOUND	93.5
SJ000573341	1	GSK barcode: J00AGGI | GSK kinase tool set diluted 2-fold to 100uL at 5mM | Synthesis and evaluation of pyrazolo[1,5-b]pyridazines as selective cyclin dependent kinase inhibitors. Bioorganic & Medicinal Chemistry Letters (2008), 18(21), 5758-5762.	GSK		U20497/10/4	CDK INHIBITOR	93.5
SJ000312193	2	BIOACTIVE_HP | CDK Inhibitor set acquired Nov 2007 | 212844-54-7 | PLATE C/O SJCH0016020 | CDK |	SIGMA		PURVALANOL B | NG-95	CDK INHIBITOR	93.5
SJ000287742	2	5-HT1 Serotonin receptor agonist | LOPAC Bioactive Library II purchased July 2007	SIGMA		1-(3-CHLOROPHENYL)PIPERAZINE DIHYDROCHLORIDE	NEUROLOGICAL COMPOUND	93.5
SJ000287676	2	Inhibits cytokine induced IkB (Inhibitor of NFkB) phosphorylation | LOPAC Bioactive Library II purchased July 2007	SIGMA		BAY 11-7085	NFKB INHIBITOR	93.4
SJ000285459	2	Biological Activity: H1 antihistamine | CAS: 524-81-2 | Source: synthetic | Microsource Bioactive Library purchased January 2006	MICROSOURCE		MEBHYDROLIN NAPHTHALENESULFONATE	RECEPTOR AGONIST	93.4
SJ000287662	2	Nitric oxide synthase (NOS) inhibitor | LOPAC Bioactive Library II purchased July 2007	SIGMA		3-BROMO-7-NITROINDAZOLE | (7-NITROINDAZOLE,3-BROMO) |	NOS INHIBITOR	93.4
SJ000286185	3	Precautions: Store at room temperature; | CAS: 440-17-5 | Source: MED | Solubility: H2O; | Prestwick Bioactive Library purchased January 2006	PRESTWICK		TRIFLUOPERAZINE DIHYDROCHLORIDE | TRIFLUOPERAZINE HYDROCHLORIDE | STELAZINE	NEUROLOGICAL COMPOUND	93.3
SJ000287235	1	Precautions: Store at +4°C; | CAS: 132-69-4 | Source: MED | Solubility: H2O; | Prestwick Bioactive Library purchased January 2006	PRESTWICK		BENZYDAMINE HYDROCHLORIDE	NEUROLOGICAL COMPOUND	93.3
SJ000287380	2	Selective 5alpha reductase inhibitor; antiandrogen | LOPAC Bioactive Library II purchased July 2007	SIGMA		FINASTERIDE	5a-REDUCTASE INHIBITOR	93.2
SJ000287268	2	CAS 260779-88-2| For the symptomatic treatment of adult patients with nocturnal heartburn due to gastroesophageal reflux disease| acts through the stimulation of the serotonin 5-HT4 receptors which increases acetylcholine release in the enteric nervous system (specifically the myenteric plexus)| FDA1069	SIGMA		CISAPRIDE | CISAPRIDE MONOHYDRATE	NEUROLOGICAL COMPOUND	93.2
SJ000286204	5	H1 Histamine receptor antagonist; anticholinergic | LOPAC Bioactive Library II purchased July 2007	SIGMA		PROMETHAZINE HYDROCHLORIDE | PROMETHAZINE HYDROCHLORIDE| PHENERGAN	NEUROLOGICAL COMPOUND	93.2
SJ000288260	2	Phospholipase C and A2 inhibitor that inhibits the hydrolysisof PPI to IP3, leading to a decrease in cytosolic free Ca2+ | LOPAC Bioactive Library II purchased July 2007	SIGMA		U-73122	PHOSPHOLIPASE INHIBITOR	93.2
SJ000287834	2	Bile acid receptor (FRX) antagonist. Has cholesterol lowering activity. | LOPAC Bioactive Library II purchased July 2007	SIGMA		(Z)-GUGGULSTERONE | Z-GUGGULSTERONE	LIPID	93.2
SJ000000250	2	Biological Activity: antiarrhythmic | CAS: 34183-22-7, 54063-53-5 [propafenone] | Source: synthetic | Microsource Bioactive Library purchased January 2006	MICROSOURCE		CBT-000000250 | PROPAFENONE HYDROCHLORIDE | (S)-(-)-PROPAFENONE HYDROCHLORIDE	BIOACTIVE	93.1
SJ000286483	4	Androgen antagonist; synthetic steroid | LOPAC Bioactive Library II purchased July 2007	SIGMA		CYPROTERONE ACETATE	LIPID	93.1
SJ000286121	7	For the relief of symptoms of depression in patients with neurotic or reactive depressive disorders as well as endogenous and psychotic depressions| acts by decreasing the reuptake of norepinephrine and serotonin (5-HT)| FDA320 synergy studies	TORONTO		AMOXEPINE | AMOXAPINE	NEUROLOGICAL COMPOUND	93.1
SJ000755084	2	BIOACTIVE_HP	EMD		Z-PROLYL-PROLINAL | PROLYL ENDOPEPTIDASE INHIBITOR II	PROTEASE INHIBITOR	93
SJ000285282	4	Antiadrenal agent; reduces corticosteroid synthesis by adrenal cortex | LOPAC Bioactive Library II purchased July 2007	SIGMA		MITOTANE | 1-(2-CHLOROPHENYL)-1-(4-CHLOROPHENYL)-2,2-DICHLOROETHANE | MITOTANE| LYSODREN	BIOACTIVE	93
SJ000286179	3	FDA_DRUG	AVACHEM		AZELASTINE HYDROCHLORIDE | AZELASTINE HYDROCHLORIDE | OPTIVAR	NEUROLOGICAL COMPOUND	93
SJ000285267	1	Biological Activity: antifungal | CAS: 137-26-8 | Source: synthetic | Microsource Bioactive Library purchased January 2006	MICROSOURCE		THIRAM	MICROBIAL	92.9
SJ000313027	2	DEVCAN | 877399-52-5	SELLECK		PF-2341066 | CRIZOTINIB	TYROSINE KINASE INHIBITOR	92.9
SJ000286155	7	FDA_DRUG | 15686-51-8	TOCRIS		CLEMASTINE FUMARATE | CLEMASTINE	NEUROLOGICAL COMPOUND	92.9
SJ000286065	2	Biological Activity: betaadrenergic blocker | CAS: 72956-09-3 | Source: synthetic | Microsource Bioactive Library purchased January 2006	MICROSOURCE		CARVEDILOL	NEUROLOGICAL COMPOUND	92.9
SJ000113084	4	alpha1 adrenoceptor blocker | LOPAC Bioactive Library II purchased July 2007	SIGMA		DOXAZOSIN MESYLATE	NEUROLOGICAL COMPOUND	92.9
SJ000287787	2	D1, D2 dopamine receptor antagonist | LOPAC Bioactive Library II purchased July 2007	SIGMA		DROPERIDOL	NEUROLOGICAL COMPOUND	92.9
SJ000287489	1	Precautions: Store at room temperature; | CAS: 633-59-0 | Source: MED | Prestwick Bioactive Library purchased January 2006	PRESTWICK		ZUCLOPENTHIXOL HYDROCHLORIDE	NEUROLOGICAL COMPOUND	92.9
SJ000772435	1	BIOACTIVE_HP	TOCRIS		CAMOSTAT MESYLATE	PROTEASE INHIBITOR	92.8
SJ000556683	3	DEVCAN | LOTHARIUS | 387867-13-2	LC_LABS		TANDUTINIB | MLN-518 | MLN-0518 | CT-53518	TYROSINE KINASE INHIBITOR	92.8
SJ000286185	8	FDA_DRUG | 440-17-5 |	BIOMOL		TRIFLUOPERAZINE DIHYDROCHLORIDE | TRIFLUOPERAZINE HYDROCHLORIDE | STELAZINE	NEUROLOGICAL COMPOUND	92.8
SJ000285860	2	Biological Activity: peripheral vasodilator | CAS: 54063-56-8 | Source: synthetic | Microsource Bioactive Library purchased January 2006	MICROSOURCE		SULOCTIDIL	NEUROLOGICAL COMPOUND	92.8
SJ000285860	1	Biological Activity: peripheral vasodilator | CAS: 54063-56-8 | Source: synthetic | Microsource Bioactive Library purchased January 2006	MICROSOURCE		SULOCTIDIL	NEUROLOGICAL COMPOUND	92.8
SJ000285712	2	Biological Activity: gonad stimulating principle | CAS: 50-41-9, 911-45-5 [clomiphene] | Source: synthetic | Microsource Bioactive Library purchased January 2006	MICROSOURCE		CLOMIPHENE CITRATE | (Z,E)-CLOMIPHENE CITRATE	NUCLEAR HORMONE : ESTROGEN	92.7
SJ000285606	2	Biological Activity: anesthetic (local) | CAS: 136-47-0, 94-24-6 [tetracaine] | Source: synthetic | Microsource Bioactive Library purchased January 2006	MICROSOURCE		TETRACAINE HYDROCHLORIDE	NEUROLOGICAL COMPOUND	92.7
SJ000573284	1	GSK barcode: J00AGGI | GSK kinase tool set diluted 2-fold to 100uL at 5mM | Optimization of 4,6-bis-anilino-1H-pyrrolo[2,3-d]pyrimidine IGF-1R tyrosine kinase inhibitors towards JNK selectivity. Bioorganic & Medicinal Chemistry Letters (2009), 19(2), 360-364.	GSK		U23773/22/1	TYROSINE KINASE INHIBITOR	92.7
SJ000285346	7	FDA_DRUG | 58-28-6	ALTAN_BIOCHEMICALS		DESIPRAMINE HYDROCHLORIDE	NEUROLOGICAL COMPOUND	92.7
SJ000562692	1	FDA_DRUG	WATERSTONE		METHDILAZINE HYDROCHLORIDE | TACARYL	NEUROLOGICAL COMPOUND	92.7
SJ000287994	2	Selective D4 dopamine receptor antagonist | LOPAC Bioactive Library II purchased July 2007	SIGMA		L-750,667 TRIHYDROCHLORIDE	NEUROLOGICAL COMPOUND	92.7
SJ000285691	6	For use as an adjunct in the therapy of all forms of parkinsonism and also for use in the control of extrapyramidal disorders due to neuroleptic drugs| selective M1 muscarinic acetylcholine receptor antagonist| FDA320 synergy studies	BIOMOL		BENZTROPINE | BENZTROPINE MESYLATE | BENZTROPINE MESYLATE| COGENTIN	NEUROLOGICAL COMPOUND	92.65
SJ000285525	5	Cholinesterase inhibitor; reported to be usefulin the treatment of Alzheimer's disease | LOPAC Bioactive Library II purchased July 2007	SIGMA		TACRINE HYDROCHLORIDE HYDRATE | TACRINE HYDROCHLORIDE | COGNEX	NEUROLOGICAL COMPOUND	92.6
SJ000564442	1	BIOACTIVE | CAS#: 1211-29-6	AMFINECOM_INC		METHYL JASMONATE	BIOACTIVE_HP	92.6
SJ000288258	2	NO-independent guanylyl cyclase activator | LOPAC Bioactive Library II purchased July 2007	SIGMA		YC-1	PHOSPHODIESTERASE INHIBITOR	92.6
SJ000286752	1	Source: derivative of peganine Peganum spp | Microsource Bioactive Library purchased January 2006	MICROSOURCE		DESOXYPEGANINE HYDROCHLORIDE	NEUROLOGICAL COMPOUND	92.6
SJ000287283	3	Peripheral dopamine receptor antagonist that does not cross the blood-brain barrier; anti-emetic | LOPAC Bioactive Library II purchased July 2007	SIGMA		DOMPERIDONE MALEATE | DOMPERIDONE	NEUROLOGICAL COMPOUND	92.6
SJ000285485	1	Biological Activity: antiarrhythmic, antimalarial | Source: Cinchona bark | Microsource Bioactive Library purchased January 2006	MICROSOURCE		HYDROQUINIDINE | HYDROQUININE HYDROBROMIDE HYDRATE	BIOACTIVE	92.5
SJ000285267	2	Biological Activity: antifungal | CAS: 137-26-8 | Source: synthetic | Microsource Bioactive Library purchased January 2006	MICROSOURCE		THIRAM	MICROBIAL	92.5
SJ000287605	2	5-HT1D serotonin receptor agonist. | LOPAC Bioactive Library II purchased July 2007	SIGMA		GR 4661	BIOACTIVE	92.5
SJ000573022	1	GSK barcode: J00AGGK | GSK kinase tool set diluted 2-fold to 100uL at 5mM | Optimization and SAR for dual ErbB-1/ErbB-2 tyrosine kinase inhibition in the 6-furanylquinazoline series. Bioorganic & Medicinal Chemistry Letters (2006), 16(17), 4686-4691.	GSK		U12271/142/3	TYROSINE KINASE INHIBITOR	92.5
SJ000573024	1	GSK barcode: J00AGGK | GSK kinase tool set diluted 2-fold to 100uL at 5mM | Discovery and Evaluation of 2-Anilino-5-aryloxazoles as a Novel Class of VEGFR2 Kinase Inhibitors. Journal of Medicinal Chemistry (2005), 48(5), 1610-1619.	GSK		U16419/42/1	TYROSINE KINASE INHIBITOR	92.5
SJ000288240	2	Norepinephrine reuptake blocker | LOPAC Bioactive Library II purchased July 2007	SIGMA		TOMOXETINE | ATOMOXETINE HYDROCHLORIDE | STRATTERA | ATOMOXETINE HCL	NEUROLOGICAL COMPOUND	92.5
SJ000287705	2	Janus kinase 3 (JNK-3) inhibitor. | LOPAC Bioactive Library II purchased July 2007	SIGMA		ZM 39923 HYDROCHLORIDE	MULTIKINASE INHIBITOR	92.5
SJ000285452	2	Biological Activity: antiinflammatory | CAS: 51333-22-3 [11(gr b), 16(gr a)] 51372-29-3 [(11(gr b), 16(gr a)[//R//])] 51372-28-2 [(11(gr b), 16(gr a)[//S//])] | Source: semisynthetic | Microsource Bioactive Library purchased January 2006	MICROSOURCE		BUDESONIDE | RHINOCORT	LIPID	92.4
SJ000285346	2	Biological Activity: antidepressant | CAS: 58-28-6, 50-47-5 [desipramine] | Source: synthetic | Microsource Bioactive Library purchased January 2006	MICROSOURCE		DESIPRAMINE HYDROCHLORIDE	NEUROLOGICAL COMPOUND	92.4
SJ000287762	2	Adrenergic neurotoxin which induces acute and relatively selective degeneration of both central and peripheral noradrenergic terminals in the rat and mouse | LOPAC Bioactive Library II purchased July 2007	SIGMA		DSP-4 HYDROCHLORIDE	NEUROLOGICAL COMPOUND	92.4
SJ000573350	1	GSK barcode: J00AGGI | GSK kinase tool set diluted 2-fold to 100uL at 5mM | Oxindole-Based Inhibitors of Cyclin-Dependent Kinase 2 (CDK2): Design, Synthesis, Enzymatic Activities, and X-ray Crystallographic Analysis. Journal of Medicinal Chemistry (2001), 44(25), 4339-4358.	GSK		U4472/166/1	CDK INHIBITOR	92.4
SJ000285642	7	For treatment of depression, including the depressed phase of bipolar depression, psychotic depression, and involutional melancholia, and may also be helpful in treating certain patients suffering severe depressive neurosis| exerts its antidepressant action by inhibition of presynaptic uptake of catecholamines, thereby increasing their concentration at the synaptic clefts of the brain| FDA320 syn…	SIGMA		MAPROTILINE HYDROCHLORIDE | LUDIOMIL	NEUROLOGICAL COMPOUND	92.4
SJ000561944	1	Tbrucei inhibitor_chloronitrobenzamide analogs	SJ_JHWANG1		NA	MICROBIAL	92.4
SJ000285523	1	Biological Activity: antidepressant | CAS: 17321-77-6, 303-49-1 [clomipramine] | Source: synthetic | Microsource Bioactive Library purchased January 2006	MICROSOURCE		CLOMIPRAMINE HYDROCHLORIDE | ANAFRANIL	NEUROLOGICAL COMPOUND	92.4
SJ000285608	4	Dopamine receptor antagonist; antipsychotic | LOPAC Bioactive Library II purchased July 2007	SIGMA		THIOTHIXENE | THIOTHIXENE HYDROCHLORIDE | THIOTHIXENE| NAVANE	NEUROLOGICAL COMPOUND	92.4
SJ000287988	2	Highly selective beta2 adrenoceptor antagonist | LOPAC Bioactive Library II purchased July 2007	SIGMA		ICI 118,551 HYDROCHLORIDE	NEUROLOGICAL COMPOUND	92.4
SJ000573050	1	GSK barcode: J00AGGJ | GSK kinase tool set diluted 2-fold to 100uL at 5mM | Biphenyl amide p38 kinase inhibitors 3: Improvement of cellular and in vivo activity. Bioorganic & Medicinal Chemistry Letters (2008), 18(15), 4428-4432.	GSK		R5888/126/1	PROTEIN KINASE INHIBITOR-Serine/Threonine	92.3
SJ000287571	1	Precautions: Store at room temperature; | CAS: 68813-55-8 | Source: MED | Solubility: DMSO; | Prestwick Bioactive Library purchased January 2006	PRESTWICK		OXANTEL PAMOATE	MICROBIAL	92.3
SJ000285631	1	Biological Activity: antidepressant | CAS: 113-52-0, 50-49-7 [imipramine] | Source: synthetic | Microsource Bioactive Library purchased January 2006	MICROSOURCE		IMIPRAMINE HYDROCHLORIDE	NEUROLOGICAL COMPOUND	92.3
SJ000285991	1	Biological Activity: antiinfective (topical) | CAS: 8001-54-5 | Source: synthetic | Microsource Bioactive Library purchased January 2006	MICROSOURCE		BENZALKONIUM CHLORIDE	MEMBRANE DISRUPTOR	92.2
SJ000287637	2	Potent, orally active D1 dopamine receptor agonist | LOPAC Bioactive Library II purchased July 2007	SIGMA		A-77636 HYDROCHLORIDE	NEUROLOGICAL COMPOUND	92.2
SJ000285519	2	Biological Activity: oxytocic | CAS: 6160-12-9, 299-39-8 [anhydrous], 90-39-1 [sparteine] | Source: Lupinus spp and other Leguminosae | Microsource Bioactive Library purchased January 2006	MICROSOURCE		SPARTEINE SULFATE | SPARTEINE (-) | SPARTEINE HYDROIODIDE	ALKALOID	92.2
SJ000286134	3	Precautions: Store at room temperature; | CAS: 146-56-5 | Source: MED | Solubility: H2O; | Prestwick Bioactive Library purchased January 2006	PRESTWICK		FLUPHENAZINE DIHYDROCHLORIDE | FLUFENAZINE HYDROCHLORIDE | FLUPHENAZINE HYDROCHLORIDE	NEUROLOGICAL COMPOUND	92.2
SJ000286053	3	Precautions: Store at room temperature; | CAS: 637-32-1 | Source: MED | Solubility: EtOH, H2O; | Prestwick Bioactive Library purchased January 2006	PRESTWICK		PROGUANIL HYDROCHLORIDE | CHLORGUANIDE HYDROCHLORIDE	MICROBIAL	92.2
SJ000286245	3	Product in choline-betaine osmoregulatory pathway | LOPAC Bioactive Library II purchased July 2007	SIGMA		BETAINE HYDROCHLORIDE	BIOACTIVE	92.1
SJ000285327	2	Biological Activity: antineoplastic, antiplaque agent | CAS: 5578-73-4 | Source: Sanguinaria canadensis | Microsource Bioactive Library purchased January 2006	MICROSOURCE		SANGUINARINE SULFATE | SANGUINARINE | SANGUINARINE CHLORIDE | SANGUINARINE CHLORIDE | PSEUDOCHELERYTHRINE | SANGUINARIUM CHLORIDE |	ALKALOID	92.1
SJ000312311	2	FDA_DRUG | Copy of SJCH0016025, new QC	TORONTO		CINACALCET HYDROCHLORIDE | SENSIPAR | AMG-073 | KRN-1493 | NPS-1493 |	ION CHANNEL MODULATOR	92.05
SJ000755074	2	BIOACTIVE_HP	TOCRIS		CALPEPTIN	PROTEASE INHIBITOR	92
SJ000285938	1	Biological Activity: anticholinergic | CAS: 511-45-5 | Source: synthetic | Microsource Bioactive Library purchased January 2006	MICROSOURCE		PRIDINOL METHANESULFONATE SALT | PRIDINOL METHANESULFONATE	NEUROLOGICAL COMPOUND	92
SJ000285238	6	Prevents tubulin polymerization | LOPAC Bioactive Library II purchased July 2007	SIGMA		COLCHICINE | COLCHICINE | MPC-004 | | MPC-004 | COLSTAT	CYTOSKELETON	92
SJ000287756	2	Selective D4 dopamine receptor agonist | LOPAC Bioactive Library II purchased July 2007	SIGMA		N-(2-[4-(4-CHLOROPHENYL)PIPERAZIN-1-YL]ETHYL)-3-METHOXYBENZAMIDE	NEUROLOGICAL COMPOUND	92
SJ000285551	8	For progesterone supplementation or replacement as part of an Assisted Reproductive Technology (ART) treatment for infertile women with progesterone deficiency and for the treatment of secondary amenorrhea| FDA320 synergy studies| deplete cherry pick samples from SJ000285551-7 first	AK_SCIENTIFIC		PROGESTERONE | PROGESTERONE| PROMETRIUM	LIPID	92
SJ000288224	2	Selective 5-HT1B serotonin receptor antagonist. | LOPAC Bioactive Library II purchased July 2007	SIGMA		SB 224289 HYDROCHLORIDE	NEUROLOGICAL COMPOUND	92
SJ000288083	2	Positive allosteric modulator of GABA-A receptors | LOPAC Bioactive Library II purchased July 2007	SIGMA		3-ALPHA,21-DIHYDROXY-5-ALPHA-PREGNAN-20-ONE	NEUROLOGICAL COMPOUND	92
SJ000556697	2	BIOACTIVE | Protease Inhibitor Library|Proteasome|67-99-2|Plate Catalog #: 2833(v2.0) Lot# N1230	BIOMOL		GLIOTOXIN	APOPTOSIS : PRO-APOPTOTIC	91.9
SJ000285940	1	Biological Activity: expectorant | CAS: 23828-92-4, 18683-91-5 [ambroxol] | Source: synthetic | Microsource Bioactive Library purchased January 2006	MICROSOURCE		AMBROXOL HYDROCHLORIDE	ION CHANNEL MODULATOR	91.8
SJ000111716	8	H1 Histamine receptor antagonist; active isomer | LOPAC Bioactive Library II purchased July 2007	SIGMA		(±)-CHLORPHENIRAMINE MALEATE | CHLORPHENIRAMINE MALEATE | CHLORPHENIRAMINE (S) MALEATE | (+)-CHLORPHENIRAMINE MALEATE | CHLORPHENIRAMINE MALEATE| TELDRIN | CHLORPHENIRAMINE MALEATE SALT | CHLOR-TRIMETON | CHLORPHENAMINE MALEATE |	NEUROLOGICAL COMPOUND	91.8
SJ000573319	1	GSK barcode: J00AGGI | GSK kinase tool set diluted 2-fold to 100uL at 5mM | Discovery of 5-[[4-[(2,3-Dimethyl-2H-indazol-6-yl)methylamino]-2-pyrimidinyl]amino]-2-methyl-benzenesulfonamide (Pazopanib), a Novel and Potent Vascular Endothelial Growth Factor Receptor Inhibitor. Journal of Medicinal Chemistry (2008), 51(15), 4632-4640.	GSK		U17574/67/1	TYROSINE KINASE INHIBITOR	91.8
SJ000286016	8	For use in the management of the manifestations of psychotic disorders and for the control of severe nausea and vomiting in adults| mechanism of the anti-emetic effect is due predominantly to blockage of the dopamine D2 neurotransmitter receptors in the chemoreceptor trigger zone and vomiting centre| FDA320 synergy studies| deplete cherry pick samples from SJ000286016-7 first	CHEM_PACIFIC		PERPHENAZINE	NEUROLOGICAL COMPOUND	91.8
SJ000287170	5	Used mainly in the management of psychoses| Also used to control nausea and vomiting| Triflupromazine binds to the dopamine D1 and dopamine D2 receptors and inhibits their activity| CAS 1098-60-8| FDA320 synergy studies	SIGMA		TRIFLUPROMAZINE HYDROCHLORIDE | TRIFLUPROMAZINE HYDROCHLORIDE| VESPRIN	NEUROLOGICAL COMPOUND	91.8
SJ000287868	2	Protein kinase C (PKC) inhibitor | LOPAC Bioactive Library II purchased July 2007	SIGMA		RAC-2-ETHOXY-3-OCTADECANAMIDO-1-PROPYLPHOSPHOCHOLINE	PROTEIN KINASE INHIBITOR-Serine/Threonine	91.8
SJ000287755	2	5-HT4 serotonin receptor antagonist. | LOPAC Bioactive Library II purchased July 2007	SIGMA		GR 113808	NEUROLOGICAL COMPOUND	91.7
SJ000286204	1	Biological Activity: antihistaminic | CAS: 58-33-3, 60-87-7 [promethazine] | Source: synthetic | Microsource Bioactive Library purchased January 2006	MICROSOURCE		PROMETHAZINE HYDROCHLORIDE | PROMETHAZINE HYDROCHLORIDE| PHENERGAN	NEUROLOGICAL COMPOUND	91.7
SJ000573188	1	GSK barcode: J00AGGG | GSK kinase tool set diluted 2-fold to 100uL at 5mM | Optimization and SAR for dual ErbB-1/ErbB-2 tyrosine kinase inhibition in the 6-furanylquinazoline series. Bioorganic & Medicinal Chemistry Letters (2006), 16(17), 4686-4691.	GSK		U14859/145/2	TYROSINE KINASE INHIBITOR	91.7
SJ000288322	1	Exhibits 3-fold greater binding affinity to tau than amyloid beta fibrils. Does not inhibit amyloid beta. | LOPAC Bioactive Library II purchased July 2007	SIGMA		BF-170 HYDROCHLORIDE	NEUROLOGICAL COMPOUND	91.7
SJ000285780	5	Dopamine receptor antagonist; antipsychotic | LOPAC Bioactive Library II purchased July 2007	SIGMA		HALOPERIDOL | HALDOL	NEUROLOGICAL COMPOUND	91.7
SJ000286034	1	Biological Activity: antifungal | Source: synthetic | Microsource Bioactive Library purchased January 2006	MICROSOURCE		TETRACHLOROISOPHTHALONITRILE	MICROBIAL	91.6
SJ000285675	3	Precautions: Store at room temperature; | CAS: 894-71-3 | Source: MED | Solubility: H2O, EtOH, CHCl3; | Prestwick Bioactive Library purchased January 2006	PRESTWICK		NORTRIPTYLINE | NORTRIPTYLINE HYDROCHLORIDE | AVENTYL HYDROCHLORIDE	NEUROLOGICAL COMPOUND	91.6
SJ000286107	3	Precautions: Store at room temperature; | CAS: 34552-83-5 | Source: MED | Solubility: CHCl3; | Prestwick Bioactive Library purchased January 2006	PRESTWICK		LOPERAMIDE HYDROCHLORIDE | LOPERAMIDE HYDROCHLORIDE | IMODIUM	NEUROLOGICAL COMPOUND	91.6
SJ000287196	1	Precautions: Store at room temperature; | CAS: 1404-93-9 | Source: MED | Solubility: H2O; | Prestwick Bioactive Library purchased January 2006	PRESTWICK		VANCOMYCIN HYDROCHLORIDE | VANCOMYCIN HYDROCHLORIDE FROM STREPTOMYCES ORIENTALIS	MICROBIAL	91.6
SJ000285800	1	Biological Activity: antidepressant | CAS: 549-18-8, 50-48-6 [amitriptyline] | Source: synthetic | Microsource Bioactive Library purchased January 2006	MICROSOURCE		AMITRIPTYLINE HYDROCHLORIDE | ENDEP	NEUROLOGICAL COMPOUND	91.6
SJ000285338	4	FDA_DRUG | 55-56-1	TORONTO		CHLORHEXIDINE | CHLORHEXIDINE DIHYDROCHLORIDE	MEMBRANE DISRUPTOR	91.5
SJ000288002	4	BIOACTIVE | CAS#: 362-07-2	SIGMA		2-METHOXYESTRADIOL | 2-METHOXYESTRADIOL | PANZEM | PULMOLAR | 2-ME | 2-MEOE2 | 2ME2 | NSC-659853 |	LIPID	91.5
SJ000285383	3	Precautions: Store at room temperature; | CAS: 13187-06-9 | Source: MED | Solubility: DMSO; | Prestwick Bioactive Library purchased January 2006	PRESTWICK		PIMETHIXENE MALEATE	NEUROLOGICAL COMPOUND	91.5
SJ000286046	8	Selective serotonin reuptake inhibitor | LOPAC Bioactive Library II purchased July 2007	SIGMA		FLUOXETINE HYDROCHLORIDE | FLUOXETINE | R-(-)-FLUOXETINE HYDROCHLORIDE | S-(+)-FLUOXETINE HYDROCHLORIDE | PROZAC	NEUROLOGICAL COMPOUND	91.5
SJ000286203	7	Used as an adjunct for short term treatment of moderate and severe psychomotor agitation| FDA320 synergy studies	SIGMA		PROMAZINE HYDROCHLORIDE | PROMAZINE HYDROCHLORIDE| SPARINE	NEUROLOGICAL COMPOUND	91.45
SJ000286421	1	CAS: 4646-86-0 | Source: Dalbergia retusa and D. nigra | Microsource Bioactive Library purchased January 2006	MICROSOURCE		4-METHOXYDALBERGIONE	BIOACTIVE	91.4
SJ000285936	1	Biological Activity: muscle relaxant (smooth) | CAS: 50-42-0, 64-95-9 [adiphenine] | Source: synthetic | Microsource Bioactive Library purchased January 2006	MICROSOURCE		ADIPHENINE HYDROCHLORIDE	NEUROLOGICAL COMPOUND	91.4
SJ000287592	2	Potent blocker of the Na+/H+ antiport | LOPAC Bioactive Library II purchased July 2007	SIGMA		5-(N-METHYL-N-ISOBUTYL)AMILORIDE	ION CHANNEL MODULATOR	91.4
SJ000286146	1	Biological Activity: anticolitis and Crohn's disease | CAS: 599-79-1 | Source: synthetic | Microsource Bioactive Library purchased January 2006	MICROSOURCE		SULFASALAZINE | AZULFIDINE	BIOACTIVE	91.4
SJ000285693	3	Precautions: Store at room temperature; | CAS: 603-50-9 | Source: MED | Solubility: CH3COCH3, EtOH; | Prestwick Bioactive Library purchased January 2006	PRESTWICK		BISACODYL	NEUROLOGICAL COMPOUND	91.4
SJ000286501	1	Source: Chelidonium majus, Linn. (celandine) | Microsource Bioactive Library purchased January 2006	MICROSOURCE		CHELIDONINE (+)	ALKALOID	91.3
SJ000286500	1	Biological Activity: central stimulant | CAS: 4845-99-2, 357-57-3 [brucine] | Source: Strychnos nux-vomica | Microsource Bioactive Library purchased January 2006	MICROSOURCE		BRUCINE | BRUCINE SULFATE HEPTAHYDRATE | LS-147120	ALKALOID	91.3
SJ000772409	1	BIOACTIVE_HP	TOCRIS		Y-29794 OXALATE | | Y-29794 OXALATE	PROTEASE INHIBITOR	91.3
SJ000286084	1	Biological Activity: anorexic, antidepressant, uptake inhibitor (5HT, norepinephrine, dopamine) | CAS: 84485-00-7; 106650-56-0 (base); 125494-59-9 (hydrate) | Source: synthetic | Microsource Bioactive Library purchased January 2006	MICROSOURCE		SIBUTRAMINE HYDROCHLORIDE | SIBUTRAMINE HYDROCHLORIDE| MERIDIA	NEUROLOGICAL COMPOUND	91.3
SJ000285810	2	Source: synthetic | Microsource Bioactive Library purchased January 2006	MICROSOURCE		METHYL 7-DESOXYPURPUROGALLIN-7-CARBOXYLATE TRIMETHYL ETHER	BIOACTIVE	91.3
SJ000287758	5	BIOACTIVE_HP | CDK Inhibitor set acquired Nov 2007 | 190654-01-4 | PLATE C/O SJCH0016020 | CDK |	EMD		CGP-74514A HYDROCHLORIDE | CDK1 INHIBITOR, CGP74514A | CGP74514A HYDROCHLORIDE | N2-((1R,2S)-2-AMINOCYCLOHEXYL)-N6-(3-CHLOROPHENYL)-9-ETHYL-9H-PURINE-2,6-DIAMINE | CDK1 INHIBITOR |	CDK INHIBITOR	91.3
SJ000573030	1	GSK barcode: J00AGGK | GSK kinase tool set diluted 2-fold to 100uL at 5mM | N-4-Pyrimidinyl-1H-indazol-4-amine inhibitors of Lck: Indazoles as phenol isosteres with improved pharmacokinetics. Bioorganic & Medicinal Chemistry Letters (2007), 17(15), 4363-4368.	GSK		JA205171-001A6	TYROSINE KINASE INHIBITOR	91.3
SJ000285502	7	FDA_DRUG	TORONTO		AMIODARONE HYDROCHLORIDE	ION CHANNEL MODULATOR	91.3
SJ000288002	2	Inhibitor of angiogenesis and endothelial cell proliferation | LOPAC Bioactive Library II purchased July 2007	SIGMA		2-METHOXYESTRADIOL | 2-METHOXYESTRADIOL | PANZEM | PULMOLAR | 2-ME | 2-MEOE2 | 2ME2 | NSC-659853 |	LIPID	91.3
SJ000286738	1	Source: Cassia siamia, Citrus reticulata | Microsource Bioactive Library purchased January 2006	MICROSOURCE		5,7,4'-TRIMETHOXYFLAVONE	BIOACTIVE	91.3
SJ000287887	2	Benzodiazepine receptor inverse agonist | LOPAC Bioactive Library II purchased July 2007	SIGMA		METHYL BETA-CARBOLINE-3-CARBOXYLATE	NEUROLOGICAL COMPOUND	91.3
SJ000288072	2	Potent 5-HT1A serotonin receptor antagonist that lacks TFMPP-like stimulus properties | LOPAC Bioactive Library II purchased July 2007	SIGMA		NAN-190 HYDROBROMIDE	BIOACTIVE	91.3
SJ000573086	1	GSK barcode: J00AGGJ | GSK kinase tool set diluted 2-fold to 100uL at 5mM | 6-Aryl-pyrazolo[3,4-b]pyridines: potent inhibitors of glycogen synthase kinase-3 (GSK-3). Bioorganic & Medicinal Chemistry Letters (2003), 13(18), 3055-3057.	GSK		RW100084-040A1 | AN100368-077A1	MULTIKINASE INHIBITOR	91.2
SJ000573133	1	GSK barcode: J00AGGG | GSK kinase tool set diluted 2-fold to 100uL at 5mM | Discovery and Evaluation of 2-Anilino-5-aryloxazoles as a Novel Class of VEGFR2 Kinase Inhibitors. Journal of Medicinal Chemistry (2005), 48(5), 1610-1619.	GSK		U16399/42/1	TYROSINE KINASE INHIBITOR	91.2
SJ000312354	1	reversible cholinesterase inhibitor| used to treat dementia of the Alzheimer_x0019_s type and dementia associated with Parkinson_x0019_s disease| In vitro and in vivo studies demonstrate that the inhibition of cholinesterase by rivastigmine is not affected by the concomitant administration of memantine, an N-methyl-D-aspartate receptor antagonist| FDA Drug Library Reformatted May 2008	TORONTO		RIVASTIGMINE TARTRATE| EXELON | RIVASTIGMINE TARTATE SALT | RIVASTIGMINE TARTATE | RIVASTIGMINE TARTRATE| EXELON | 3-(1-(DIMETHYLAMINO)ETHYL)PHENYL ETHYL(METHYL)CARBAMATE | RIVASTIGMINE TARTATE SALT | RIVASTIGMINE TARTATE	NEUROLOGICAL COMPOUND	91.2
SJ000285523	7	For the treatment of depression, obsessive compulsive disorder (OCD), panic attacks| main metabolite desmethyclomipramine acts preferably as an inhibitor of Noradrenaline-Reuptake| FDA320 synergy studies	AK_SCIENTIFIC		CLOMIPRAMINE HYDROCHLORIDE | ANAFRANIL	NEUROLOGICAL COMPOUND	91.2
SJ000285951	2	Biological Activity: antiemetic | CAS: 4093-35-0 | Source: synthetic | Microsource Bioactive Library purchased January 2006	MICROSOURCE		BROMOPRIDE	NEUROLOGICAL COMPOUND	91.2
SJ000286053	1	Biological Activity: antimalarial | Source: synthetic | Microsource Bioactive Library purchased January 2006	MICROSOURCE		PROGUANIL HYDROCHLORIDE | CHLORGUANIDE HYDROCHLORIDE	MICROBIAL	91.2
SJ000285220	5	Inhibits serotonin release from platelets; inhibits production of leukotriene B4 and thromboxane B2 | LOPAC Bioactive Library II purchased July 2007	SIGMA		PARTHENOLIDE	BIOACTIVE	91.2
SJ000285329	3	Biological Activity: antineoplastic, antibacterial, antifungal | Source: Tropaeolum majus, Lepidium sativum and other Cruciferae | Microsource Bioactive Library purchased January 2006	MICROSOURCE		BENZYL ISOTHIOCYANATE	BIOACTIVE	91.1
SJ000285232	6	Precautions: Store at 2°C; | CAS: 518-28-5 | Source: MED | Solubility: H2O, EtOH, CHCl3; | Prestwick Bioactive Library purchased January 2006	PRESTWICK		PODOFILOX | PODOPHYLLOTOXIN | PICROPODOPHYLLOTOXIN | PODOPHYLLOTOXIN | PODOFILOX | | JMUS PD | NSC-36407	CYTOSKELETON	91.1
SJ000287863	6	Selective kappa opioid receptor agonist. | LOPAC Bioactive Library II purchased July 2007	SIGMA		(-)-CIS-(1S,2R)-U-50488 TARTRATE | (+)-TRANS-(1R,2R)-U-50488 HYDROCHLORIDE | (-)-TRANS-(1S,2S)-U-50488 HYDROCHLORIDE | (±) TRANS-U-50488 METHANESULFONATE	RECEPTOR AGONIST	91.1
SJ000285451	2	Biological Activity: antiarrhythmic, alpha2 agonist, cholinesterase, anticonvulsant, antiinflammatory, antibacterial, antifungal, antitrypanosomal, antineoplastic, immunostimulant; LD50(mouse) 329 mg/kg po | CAS: 633-65-8, 2086-83-1 | Source: Berberis and Mahonia spp | Microsource Bioactive Library purchased January 2006	MICROSOURCE		BERBERINE CHLORIDE	ALKOIDS	91
SJ000285298	2	Biological Activity: antifungal | CAS: 141-94-6 | Source: synthetic | Microsource Bioactive Library purchased January 2006	MICROSOURCE		HEXETIDINE	MICROBIAL	91
SJ000574285	1	HP | DEVCAN | AMBIT | KINASE | 371935-74-9	SELLECK		PI-103 | PIK 103	PROTEIN KINASE INHIBITOR-Serine/Threonine	91
SJ000287788	2	5-HT4 serotonin receptor antagonist. | LOPAC Bioactive Library II purchased July 2007	SIGMA		SB 203186	NEUROLOGICAL COMPOUND	91
SJ000285338	2	Biological Activity: antibacterial (topical), disinfectant | CAS: 3697-42-5, 55-56-1 [chlorhexidine] | Source: synthetic | Microsource Bioactive Library purchased January 2006	MICROSOURCE		CHLORHEXIDINE | CHLORHEXIDINE DIHYDROCHLORIDE	MEMBRANE DISRUPTOR	90.9
SJ000286359	1	Source: derivative | Microsource Bioactive Library purchased January 2006	MICROSOURCE		2-METHYL GRAMINE	NEUROLOGICAL COMPOUND	90.9
SJ000287581	5	BIOACTIVE_HP | Phosphatase Inhibitor Collection ordered February 2008| 62284-79-1 | PLATE C/O SJCH0016020 | PHOSPHATASE |	SIGMA		(S)-(-)-P-BROMOTETRAMISOLE OXALATE | (L)-P-BROMOTETRAMISOLE OXALATE | (-)-P-BROMOLEVAMISOLE OXALATE	PHOSPHATASE INHIBITOR	90.8
SJ000555706	1	CAS 523-87-5| Used for treating vertigo, motion sickness, and nausea associated with pregnancy| iminish vestibular stimulation and depress labyrinthine function| An action on the medullary chemoreceptive trigger zone may also be involved in the antiemetic effect| FDA1069	SIGMA		DIMENHYDRINATE	NEUROLOGICAL COMPOUND	90.8
SJ000573008	1	GSK barcode: J00AGGK | GSK kinase tool set diluted 2-fold to 100uL at 5mM | Discovery and Evaluation of 2-Anilino-5-aryloxazoles as a Novel Class of VEGFR2 Kinase Inhibitors. Journal of Medicinal Chemistry (2005), 48(5), 1610-1619.	GSK		U15747/41/2	TYROSINE KINASE INHIBITOR	90.8
SJ000546501	1	Known Nuclear Receptor Modulators collected from commercial vendors	TOCRIS		DY131	RECEPTOR AGONIST	90.8
SJ000287400	1	Precautions: Store at room temperature; | CAS: 7104-38-3 | Source: MED | Prestwick Bioactive Library purchased January 2006	PRESTWICK		METHOTRIMEPRAZINE MALEAT SALT | LEVOMEPROMAZINE| LEVOPROME	NEUROLOGICAL COMPOUND	90.8
SJ000286806	2	Precautions: Store at -20°C; | CAS: 17692-51-2 | Source: PHA | Solubility: CHCl3; | Prestwick Bioactive Library purchased January 2006	PRESTWICK		METERGOLINE	NEUROLOGICAL COMPOUND	90.8
SJ000286382	1	CAS: 105350-54-7 | Source: lichen metabolite | Microsource Bioactive Library purchased January 2006	MICROSOURCE		LEOIDIN	BIOACTIVE	90.7
SJ000286046	1	Biological Activity: antidepressant | CAS: 54910-89-3 | Source: synthetic | Microsource Bioactive Library purchased January 2006	MICROSOURCE		FLUOXETINE HYDROCHLORIDE | FLUOXETINE | R-(-)-FLUOXETINE HYDROCHLORIDE | S-(+)-FLUOXETINE HYDROCHLORIDE | PROZAC	NEUROLOGICAL COMPOUND	90.7
SJ000312370	1	Tizanidine reduces spasticity by increasing presynaptic inhibition of motor neurons through agonist action at a2-adrenergic receptor sites| FDA Drug Library Reformatted May 2008	SIGMA		TIZANIDINE HYDROCHLORIDE | TIZANIDINE HYDROCHLORIDE | 5-CHLORO-N-(4,5-DIHYDRO-1H-IMIDAZOL-2-YL)BENZO[C][1,2,5]THIADIAZOL-4-AMINE	NEUROLOGICAL COMPOUND	90.7
SJ000285350	5	Serotonin receptor antagonist | LOPAC Bioactive Library II purchased July 2007	SIGMA		MIANSERIN HYDROCHLORIDE	NEUROLOGICAL COMPOUND	90.7
SJ000288008	2	NK1 tachykinin receptor antagonist | LOPAC Bioactive Library II purchased July 2007	SIGMA		L-733,060 HYDROCHLORIDE	NEUROLOGICAL COMPOUND	90.7
SJ000285849	1	Biological Activity: anesthetic (topical) | CAS: 637-58-1, 140-65-8 [pramoxine] | Source: synthetic | Microsource Bioactive Library purchased January 2006	MICROSOURCE		PRAMOXINE HYDROCHLORIDE	NEUROLOGICAL COMPOUND	90.7
SJ000285730	1	Biological Activity: antitussive | CAS: 6700-34-1, 125-69-9 [anhydrous], 125-71-3 [dextromethorphan] | Source: synthetic | Microsource Bioactive Library purchased January 2006	MICROSOURCE		DEXTROMETHORPHAN HYDROBROMIDE | DEXTROMETHORPHAN HYDROBROMIDE MONOHYDRATE | DEXTROMETHORPHAN | RO-1-5470-5 |	NEUROLOGICAL COMPOUND	90.6
SJ000286109	1	Biological Activity: muscarinic agonist | Source: synthetic | Microsource Bioactive Library purchased January 2006	MICROSOURCE		AMINOBENZTROPINE	NEUROLOGICAL COMPOUND	90.5
SJ000285491	2	Biological Activity: antihistaminic | CAS: 6138-79-0, 550-70-9 [anhydrous], 486-12-4 [triprolidine] | Source: synthetic | Microsource Bioactive Library purchased January 2006	MICROSOURCE		TRIPROLIDINE HYDROCHLORIDE | TRANS-TRIPROLIDINE HYDROCHLORIDE |	NEUROLOGICAL COMPOUND	90.5
SJ000285720	3	Precautions: Store below 0°C; Light sensitive; | CAS: 303-25-3 | Source: MED | Solubility: DMSO; | Prestwick Bioactive Library purchased January 2006	PRESTWICK		CYCLIZINE | CYCLIZINE HYDROCHLORIDE | CYCLIZINE HYDROCHLORIDE |	NEUROLOGICAL COMPOUND	90.5
SJ000285273	1	Biological Activity: antiinfective (topical) | CAS: 70-30-4 | Source: synthetic | Microsource Bioactive Library purchased January 2006	MICROSOURCE		HEXACHLOROPHENE	MEMBRANE DISRUPTOR	90.5
SJ000287882	4	GSK barcode: J00AGGH | GSK kinase tool set diluted 2-fold to 100uL at 5mM | Indazolylamino quinazolines and pyridopyrimidines as inhibitors of the EGFr and c-erbB-2. Bioorganic & Medicinal Chemistry Letters (2001), 11(11), 1401-1405.	GSK		GW2974 | U15182/52/1	TYROSINE KINASE INHIBITOR	90.4
SJ000287014	1	Biological Activity: antipsychotic | CAS: 1098-60-8, 146-54-3 [triflupromazine] | Source: synthetic | Microsource Bioactive Library purchased January 2006	MICROSOURCE		TRIFLUPROMAZINE HYDROCHLORIDE	NEUROLOGICAL COMPOUND	90.4
SJ000286522	1	Source: Dalbergia nigra | Microsource Bioactive Library purchased January 2006	MICROSOURCE		4,4'-DIMETHOXYDALBERGIONE	BIOACTIVE	90.4
SJ000285746	7	K+ channel modulator; anti-arrhythmic; cardiac depressant | LOPAC Bioactive Library II purchased July 2007	SIGMA		DISOPYRAMIDE PHOSPHATE | DISOPYRAMIDE	NEUROLOGICAL COMPOUND	90.4
SJ000287233	3	Muscarinic acetylcholine receptor antagonist | LOPAC Bioactive Library II purchased July 2007	SIGMA		OXYBUTYNIN CHLORIDE	NEUROLOGICAL COMPOUND	90.4
SJ000285443	2	Biological Activity: diagnostic aid | Source: synthetic | Microsource Bioactive Library purchased January 2006	MICROSOURCE		ROSOLIC ACID	BIOACTIVE	90.3
SJ000286046	3	Precautions: Store at room temperature; | CAS: 59333-67-4 | Source: MED | Solubility: MeOH, EtOH; | Prestwick Bioactive Library purchased January 2006	PRESTWICK		FLUOXETINE HYDROCHLORIDE | FLUOXETINE | R-(-)-FLUOXETINE HYDROCHLORIDE | S-(+)-FLUOXETINE HYDROCHLORIDE | PROZAC	NEUROLOGICAL COMPOUND	90.3
SJ000285730	5	Allosteric antagonist at NMDA-controlled ion channels | LOPAC Bioactive Library II purchased July 2007	SIGMA		DEXTROMETHORPHAN HYDROBROMIDE | DEXTROMETHORPHAN HYDROBROMIDE MONOHYDRATE | DEXTROMETHORPHAN | RO-1-5470-5 |	NEUROLOGICAL COMPOUND	90.3
SJ000287975	2	H3 Histamine receptor antagonist | LOPAC Bioactive Library II purchased July 2007	SIGMA		3-(1H-IMIDAZOL-4-YL)PROPYL DI(P-FLUOROPHENYL)METHYL ETHER HYDROCHLORIDE	NEUROLOGICAL COMPOUND	90.3
SJ000287529	1	Precautions: Store at room temperature; | CAS: 31883-05-3 | Source: MED | Solubility: H2O, EtOH; | Prestwick Bioactive Library purchased January 2006	PRESTWICK		MORICIZINE HYDROCHLORIDE	NEUROLOGICAL COMPOUND	90.3
SJ000286489	1	CAS: 36052-66-1 | Source: Eucalyptus spp | Microsource Bioactive Library purchased January 2006	MICROSOURCE		ALPINETIN METHYL ETHER	BIOACTIVE	90.2
SJ000286298	1	Source: semisynthetic | Microsource Bioactive Library purchased January 2006	MICROSOURCE		5BETA-12-METHOXY-4,4-BISNOR-8,11,13-PODOCARPATRIEN-3-ONE | 5ALPHA-12-METHOXY-4,4-BISNOR-8,11,13-PODOCARPATRIEN-3-ONE	LIPID	90.2
SJ000286276	1	Source: Trichilia havanensis | Microsource Bioactive Library purchased January 2006	MICROSOURCE		TRICHILENONE	BIOACTIVE	90.2
SJ000286012	2	Biological Activity: antiulcerative | CAS: 103577-45-3 | Source: synthetic | Microsource Bioactive Library purchased January 2006	MICROSOURCE		LANSOPRAZOLE | LANSOPRAZOLE | PREVACID	ION CHANNEL MODULATOR	90.2
SJ000286057	1	Biological Activity: antifungal | CAS: 7527-91-5 | Source: synthetic | Microsource Bioactive Library purchased January 2006	MICROSOURCE		ACRISORCIN	MICROBIAL	90.2
SJ000285955	1	Biological Activity: antidepressant | CAS: 521-78-8, 739-71-9 [trimipramine] | Source: synthetic | Microsource Bioactive Library purchased January 2006	MICROSOURCE		TRIMIPRAMINE MALEATE SALT | TRIMIPRAMINE MALEATE | TRIMIPRAMINE MALEATE| SURMONTIL	NEUROLOGICAL COMPOUND	90.2
SJ000287744	2	5-HT2B serontonin receptor antagonist. | LOPAC Bioactive Library II purchased July 2007	SIGMA		SB 204741	NEUROLOGICAL COMPOUND	90.2
SJ000312316	1	female contraceptive| progestin or a synthetic form of the naturally occurring female sex hormone, progesterone| binds to androgen and progestogen receptors| target cells include the female reproductive tract, the mammary gland, the hypothalamus, and the pituitary| progestins slow the frequency of release of gonadotropin releasing hormone (GnRH) from the hypothalamus and blunt the pre-ovulatory L…	TORONTO		NORGESTIMATE | NORGESTIMATE | 13-ETHYL-17-ETHYNYL-3-(HYDROXYIMINO)-2,3,6,7,8,9,10,11,12,13,14,15,16,17-TETRADECAHYDRO-1H-CYCLOPENTA[A]PHENANTHREN-17-YL ACETATE | (8R,9S,10R,13S,14S,17R,E)-13-ETHYL-17-ETHYNYL-3-(HYDROXYIMINO)-2,3,6,7,8,9,10,11,12,13,14,15,16,17-TETRADECA	LIPID	90.2
SJ000288217	2	Jak-2 protein tyrosine kinase (PTK) inhibitor | LOPAC Bioactive Library II purchased July 2007	SIGMA		TYRPHOSTIN AG 490 | TYRPHOSTIN AG 490 | AG 490 | TYRPHOSTIN B42 | JAK2 INHIBITORS | JAK3 INHIBITORS | STAT-3 INHIBITORS |	TYROSINE KINASE INHIBITOR	90.2
SJ000288046	2	Selective 5-HT2B serotonin receptor antagonist; 100-fold higher affinity at 2B versus 2C. | LOPAC Bioactive Library II purchased July 2007	SIGMA		SB-215505	NEUROLOGICAL COMPOUND	90.2
SJ000286484	4	Ergot alkaloid; vasoconstrictor; competitive serotonin receptor antagonist; partial agonist at alpha adrenoceptors and D2 dopamine receptors | LOPAC Bioactive Library II purchased July 2007	SIGMA		DIHYDROERGOTAMINE TARTRATE | DIHYDROERGOTAMINE MESYLATE | DIHYDROERGOTAMINE METHANESULFONATE	NEUROLOGICAL COMPOUND	90.2
SJ000287524	1	Precautions: Store at room temperature; | CAS: 99592-39-9 | Source: MED | Solubility: EtOH, CHCl3, CH3COCH3; | Prestwick Bioactive Library purchased January 2006	PRESTWICK		SERTACONAZOLE NITRATE | NITRATE SERTACONAZOLE | FI-7045 |	MICROBIAL	90.2
SJ000286430	1	Source: Dalbergia spp | Microsource Bioactive Library purchased January 2006	MICROSOURCE		DALBERGIONE	BIOACTIVE	90.1
SJ000574290	1	HP | DEVCAN | AMBIT | KINASE | 639089-54-6	LC_LABS		TOZASERTIB | VX-680 | MK-0457 | VX-680 | TOZASERTIB | MK-0457 | VX6 |	MULTIKINASE INHIBITOR	90.1
SJ000288326	3	For the topical treatment of clinically typical, nonhyperkeratotic, nonhypertrophic actinic keratoses on the face or scalp in immunocompetent adults| mechanism of action is via stimulation of innate and acquired immune responses, which ultimately leads to inflammatory cell infiltration within the field of drug application followed by apoptosis of diseased tissue| FDA320 synergy studies	BOSCHE		IMIQUIMOD | IMIQUIMOD| ALDARA	BIOACTIVE	90.1
SJ000000854	6	Mitochondrial ATPase and phosphodiesterase (PDE) inhibitor; inhibits PI3-K activity | LOPAC Bioactive Library II purchased July 2007	SIGMA		QUERCETIN | QUERCETIN DIHYDRATE | QUERCETINE DIHYDRATE	BIOACTIVE	90.1
SJ000287203	1	Precautions: Store at -20°C; | CAS: 66108-95-0 | Source: DIA | Solubility: H2O; | Prestwick Bioactive Library purchased January 2006	PRESTWICK		IOHEXOL	CONTRAST AGENT	90.1
SJ000287860	2	NR2B selective NMDA receptor antagonist (polyamine site); potential clinical use to treat both acute and chronic pain. | LOPAC Bioactive Library II purchased July 2007	SIGMA		ELIPRODIL	NEUROLOGICAL COMPOUND	90.1
SJ000110703	6	For treatment of acute malarial attacks in non-immune subjects| thought to inhibit heme polymerase activity| FDA320 synergy studies	BOSCHE		AMODIAQUIN DIHYDROCHLORIDE DIHYDRATE | SJ000285801 | CAMOQUIN HYDROCHLORIDE | AMODIAQUINE DIHYDROCHLORIDE	MICROBIAL	90.05
SJ000287599	2	Selective alpha 1D-adrenoceptor antagonist | LOPAC Bioactive Library II purchased July 2007	SIGMA		A-315456	NEUROLOGICAL COMPOUND	90
SJ000287814	2	D1 dopamine receptor agonist. | LOPAC Bioactive Library II purchased July 2007	SIGMA		(±)-CHLORO-APB HYDROBROMIDE	NEUROLOGICAL COMPOUND	90
SJ000285544	5	For the treatment of malaria| mechanism of action is not well understood| FDA320 synergy studies| deplete cherry pick samples from this batch first	SIGMA		PRIMAQUINE DIPHOSPHATE | PRIMAQUINE BISPHOSPHATE | PRIMAQUINE | PRIMAQUINE BISPHOSPHATE |
SJ000573115	1	GSK barcode: J00AGGJ | GSK kinase tool set diluted 2-fold to 100uL at 5mM | Discovery and Evaluation of 2-Anilino-5-aryloxazoles as a Novel Class of VEGFR2 Kinase Inhibitors. Journal of Medicinal Chemistry (2005), 48(5), 1610-1619.	GSK		U21834/32/1
SJ000573131	1	GSK barcode: J00AGGG | GSK kinase tool set diluted 2-fold to 100uL at 5mM | Pyrimidinylimidazole inhibitors of CSBP/p38 kinase demonstrating decreased inhibition of hepatic cytochrome P450 enzymes. Bioorganic & Medicinal Chemistry Letters (1998), 8(22), 3111-3116.	GSK		RJA-12113-255
SJ000285572	8	K+ channel blocker; antimalarial, anticholinergic, antihypertensive and hypoglycemic agent; alkaloid isolated from the bark of the Cinchona family of South American trees | LOPAC Bioactive Library II purchased July 2007	SIGMA		QUININE SULFATE | QUINIDINE HYDROCHLORIDE MONOHYDRATE | QUINIDINE GLUCONATE | QUINIDINE SULFATE | QUININE | QUINIDINE
SJ000287897	2	NMDA glutamate receptor antagonist; centrally acting analgesic | LOPAC Bioactive Library II purchased July 2007	SIGMA		FLUPIRTINE MALEATE
SJ000286777	2	Precautions: Store at room temperature; | CAS: 4880-88-0 | Source: MED | Solubility: CHCl3; | Prestwick Bioactive Library purchased January 2006	PRESTWICK		EBURNAMONINE (-) | EBURNAMONINE
SJ000581013	1	Roche Published Kinase set | ERN: RO0282986-001-002 | 10uL at 10mM diluted to 60uL DMSO final | A new series of potent oxindole inhibitors of CDK2. Bioorg. Med. Chem. Lett. 2004, 14, 913-917. |	ROCHE		NA
SJ000287458	3	Adrenergic neuron blocking agent; antiarrhythmic; sympathomimetic | LOPAC Bioactive Library II purchased July 2007	SIGMA		BRETYLIUM TOSYLATE
SJ000286037	4	Potent and selective serotonin reuptake inhibitor | LOPAC Bioactive Library II purchased July 2007	SIGMA		ALAPROCLATE | ALAPROCLATE HYDROCHLORIDE
SJ000285236	1	Biological Activity: antibacterial | CAS: 518-75-2 | Source: Penicillium citrinum | Microsource Bioactive Library purchased January 2006	MICROSOURCE		CITRININ
SJ000286008	3	Precautions: Store at room temperature; | CAS: 14984-68-0 | Source: MED | Prestwick Bioactive Library purchased January 2006	PRESTWICK		CLOPERASTINE HYDROCHLORIDE
SJ000287907	4	Selective D3 dopamine receptor agonist; active enantiomer of (±)-7-hydroxy-DPAT | LOPAC Bioactive Library II purchased July 2007	SIGMA		(±)-7-HYDROXY-DPAT HYDROBROMIDE | R-(+)-7-HYDROXY-DPAT HYDROBROMIDE
SJ000285346	1	Biological Activity: antidepressant | CAS: 58-28-6, 50-47-5 [desipramine] | Source: synthetic | Microsource Bioactive Library purchased January 2006	MICROSOURCE		DESIPRAMINE HYDROCHLORIDE
SJ000286352	1	Source: derivative | Microsource Bioactive Library purchased January 2006	MICROSOURCE		3-ACETOXYPREGN-16-EN-12,20-DIONE
SJ000573080	1	GSK barcode: J00AGGJ | GSK kinase tool set diluted 2-fold to 100uL at 5mM | N-Phenyl-4-pyrazolo[1,5-b]pyridazin-3-ylpyrimidin-2-amines as Potent and Selective Inhibitors of Glycogen Synthase Kinase 3 with Good Cellular Efficacy. Journal of Medicinal Chemistry (2004), 47(19), 4716-4730.	GSK		U18020/138/1
SJ000573055	1	GSK barcode: J00AGGJ | GSK kinase tool set diluted 2-fold to 100uL at 5mM | Synthesis and evaluation of novel heterocyclic inhibitors of GSK-3. Bioorganic & Medicinal Chemistry Letters (2006), 16(8), 2091-2094.	GSK		U17791/62/2
SJ000565231	1	DEVCAN | CDK | 761439-42-3 | WO2004/080980, WO2005/016894	CHEMIETEK		NVP-TAE684 | NVP-TAE684 | TAE-684 |
SJ000285734	1	Biological Activity: anticholinergic | CAS: 67-92-5, 77-19-0 [dicyclomine] | Source: synthetic | Microsource Bioactive Library purchased January 2006	MICROSOURCE		DICYCLOMINE HYDROCHLORIDE
SJ000285882	1	Biological Activity: estrogen | Source: semisynthetic | Microsource Bioactive Library purchased January 2006	MICROSOURCE		ESTRIOL BENZYL ETHER
SJ000287380	5	For the treatment of symptomatic benign prostatic hyperplasia (BPH) in men with an enlarged prostate| mechanism of action is based on its preferential inhibition of Type II 5a-reductase, an intracellular enzyme that converts the androgen testosterone into DHT| FDA320 synergy studies| deplete cherry pick samples from SJ000287380-4 first	SIGMA		FINASTERIDE
SJ000287999	2	Stimulates release of acetylcholine and other neurotransmitters; cognitive enhancer | LOPAC Bioactive Library II purchased July 2007	SIGMA		LINOPIRDINE
SJ000286203	5	D2 dopamine receptor antagonist; phenothiazine antipsychotic | LOPAC Bioactive Library II purchased July 2007	SIGMA		PROMAZINE HYDROCHLORIDE | PROMAZINE HYDROCHLORIDE| SPARINE
SJ000287503	1	Precautions: Store at room temperature; | CAS: 2169-75-7 | Source: MED | Prestwick Bioactive Library purchased January 2006	PRESTWICK		DEPTROPINE CITRATE
SJ000285966	1	Biological Activity: anthelmintic, antischistosomal | CAS: 7232-51-1, 569-61-9 [pararosaniline] | Source: synthetic | Microsource Bioactive Library purchased January 2006	MICROSOURCE		PARAROSANILINE PAMOATE
SJ000286067	1	Biological Activity: antidiabetic | CAS: 122320-73-4 | Source: synthetic | Microsource Bioactive Library purchased January 2006	MICROSOURCE		ROSIGLITAZONE | ROSIGLITAZONE MALEATE| AVANDIA
SJ000286028	1	Biological Activity: antiemetic, antispasmodic | CAS: 55905-53-8 | Source: synthetic | Microsource Bioactive Library purchased January 2006	MICROSOURCE		CLEBOPRIDE MALEATE
SJ000556680	3	DEVCAN | 444731-52-6	LC_LABS		PAZOPANIB
SJ000287857	2	Potent estrogen receptor beta antagonist; potent partial agonist at estrogen receptor alpha | LOPAC Bioactive Library II purchased July 2007	SIGMA		(R,R)-CIS-DIETHYL TETRAHYDRO-2,8-CHRYSENEDIOL | (R,R)-THC
SJ000285786	2	Biological Activity: glucocorticoid, antiinflammatory | CAS: 50-03-3 | Source: semisynthetic | Microsource Bioactive Library purchased January 2006	MICROSOURCE		HYDROCORTISONE ACETATE
SJ000286375	1	Source: fish poison the root bark of the Jamaican Dogwood | Microsource Bioactive Library purchased January 2006	MICROSOURCE		ICHTHYNONE
SJ000286123	1	Biological Activity: betaadrenergic blocker | CAS: 13655-52-2, 13707-88-5 [alprenolol hydrochloride] | Source: synthetic | Microsource Bioactive Library purchased January 2006	MICROSOURCE		ALPRENOLOL HYDROCHLORIDE | ALPRENOLOL
SJ000286159	8	CYTOXMOA | set of 64 compounds for cytotox MOA studies | 58-14-0 |	USP		PYRIMETHAMINE | PYRIMETHAMINE| DARAPRIM | PYRIMETHAMINE | EXR-101 | | PYRIMETHAMINE | EXR-101 | DARAPRIM |
SJ000286034	2	Biological Activity: antifungal | Source: synthetic | Microsource Bioactive Library purchased January 2006	MICROSOURCE		TETRACHLOROISOPHTHALONITRILE
SJ000287306	2	Used in the treatment of schizophrenia, organic brain disorders, alcoholism and psychoneuroses| acts indirectly on reticular formation, whereby neuronal activity into reticular formation is reduced without affecting its intrinsic ability to activate the cerebral cortex| FDA320 synergy studies	SIGMA		MESORIDAZINE BESYLATE | MESORIDAZINE BESYLATE| SERENTIL
SJ000286101	2	Biological Activity: Na channel inhibitor | CAS: 2898-76-2 | Source: synthetic | Microsource Bioactive Library purchased January 2006	MICROSOURCE		BENZAMIL HYDROCHLORIDE
SJ000287954	2	Potent, selective 5-HT 1D serotonin receptor antagonist. | LOPAC Bioactive Library II purchased July 2007	SIGMA		LY-310,762 HYDROCHLORIDE
SJ000286155	3	Precautions: Store at room temperature; | CAS: 14976-57-9 | Source: MED | Solubility: MeOH; | Prestwick Bioactive Library purchased January 2006	PRESTWICK		CLEMASTINE FUMARATE | CLEMASTINE
SJ000288307	1	Blocker of neuronal Ih, related cardiac If channels and ATP-sensitive Kir channels. It is an analog of clonidine; bradycardic and antiarrhythmic agent (sinus tachyarrhythmias). | LOPAC Bioactive Library II purchased July 2007	SIGMA		ALINIDINE
SJ000285790	2	Biological Activity: emetic | CAS: 41372-20-7, 314-19-2 [anhydrous], 58-00-4 [apomorphine] | Source: synthetic | Microsource Bioactive Library purchased January 2006	MICROSOURCE		APOMORPHINE HYDROCHLORIDE | (R)-(-)-APOMORPHINE HYDROCHLORIDE HEMIHYDRATE | APOMORPHINE HYDROCHLORIDE HEMIHYDRATE
SJ000286398	1	Biological Activity: antibacterial, induces dermatitis, mutagen | CAS: 35069-70-6 | Source: Picrasmus & Ailanthus spp | Microsource Bioactive Library purchased January 2006	MICROSOURCE		2,6-DIMETHOXYQUINONE
SJ000573085	1	GSK barcode: J00AGGJ | GSK kinase tool set diluted 2-fold to 100uL at 5mM | Novel pyrazolopyrimidine derivatives as GSK-3 inhibitors. Bioorganic & Medicinal Chemistry Letters (2004), 14(9), 2121-2125.	GSK		U17680/65/1
SJ000286075	4	FDA_DRUG | CAS#: 124937-52-6	ACANTHUS		TOLTERODINE HYDROCHLORIDE | TOLTERODINE TARTRATE | DETROL LA
SJ000286075	3	FDA_DRUG	ACANTHUS		TOLTERODINE HYDROCHLORIDE | TOLTERODINE TARTRATE | DETROL LA
SJ000288261	3	Potent and selective 5-HT1A serotonin receptor antagonist. | LOPAC Bioactive Library II purchased July 2007	SIGMA		R(+)-UH-301 HYDROCHLORIDE | S(-)-UH-301 HYDROCHLORIDE
SJ000126662	3	Potent adenosine transport inhibitor | LOPAC Bioactive Library II purchased July 2007	SIGMA		S-(4-NITROBENZYL)-6-THIOGUANOSINE
SJ000288024	2	L-type Ca2+ channel antagonist | LOPAC Bioactive Library II purchased July 2007	SIGMA		(±)-METHOXYVERAPAMIL HYDROCHLORIDE | GALLOPAMIL | GALLOPAMIL HYDROCHLORIDE | D-600 | LU-30029 | ALGOCOR | PROCORUM |
SJ000581168	1	Roche Published Kinase set | ERN: RO0282586-000-002 | 10uL at 10mM diluted to 60uL DMSO final | Pyrazolobenzodiazepines: Part I. Synthesis and SAR of a potent class of kinase inhibitors. Bioorg. Med. Chem. Lett. 2010, 20, 5984-5987. |	ROCHE		NA
SJ000288178	7	DEVCAN | LOTHARIUS | KINASE | 186692-46-6	LC_LABS		ROSCOVITINE | (R)-ROSCOVITINE | SELICICLIB | NSC-701554 | ROSCOVITINE | SELICICLIB | | CYC-202
SJ000288273	2	Selective 5-HT3 serotonin receptor antagonist | LOPAC Bioactive Library II purchased July 2007	SIGMA		3-TROPANYL-INDOLE-3-CARBOXYLATE HYDROCHLORIDE
SJ000287288	1	Precautions: Store at room temperature; | CAS: 114-80-7 | Source: NAT | Solubility: H2O; | Prestwick Bioactive Library purchased January 2006	PRESTWICK		NEOSTIGMINE BROMIDE
SJ000286067	3	For the treatment of Type II diabetes mellitus| Rosiglitazone acts as an agonist at peroxisome proliferator activated receptors (PPAR) in target tissues for insulin action such as adipose tissue, skeletal muscle, and liver| FDA320 synergy studies	AK_SCIENTIFIC		ROSIGLITAZONE | ROSIGLITAZONE MALEATE| AVANDIA
SJ000285789	2	Biological Activity: progestogen | CAS: 630-56-8, 68-96-2 [hydroxyprogesterone] | Source: semisynthetic | Microsource Bioactive Library purchased January 2006	MICROSOURCE		HYDROXYPROGESTERONE CAPROATE
SJ000287716	2	I2 Imidazoline receptor agonist | LOPAC Bioactive Library II purchased July 2007	SIGMA		BENAZOLINE OXALATE
SJ000286899	6	Anabolic steroid | LOPAC Bioactive Library II purchased July 2007	SIGMA		3-ALPHA-HYDROXY-5-BETA-ANDROSTAN-17-ONE | EPIANDROSTERONE | ANDROSTERONE
SJ000573202	1	GSK barcode: J00AGGG | GSK kinase tool set diluted 2-fold to 100uL at 5mM | 5-Aryl-pyrazolo[3,4-b]pyridazines: potent inhibitors of glycogen synthase kinase-3 (GSK-3). Bioorganic & Medicinal Chemistry Letters (2003), 13(9), 1581-1584.	GSK		JW48822-155B0
SJ000286118	2	Biological Activity: H1 antihistamine (nonsedating) | CAS: 68844-77-9 | Source: synthetic | Microsource Bioactive Library purchased January 2006	MICROSOURCE		ASTEMIZOLE | ASTEMIZOLE | MJD-30 | R-43512 |
SJ000287245	1	Precautions: Store at room temperature; | CAS: 2413-38-9 | Source: MED | Solubility: H2O; | Prestwick Bioactive Library purchased January 2006	PRESTWICK		FLUPENTIXOL DIHYDROCHLORIDE CIS-(Z) | CIS-(Z)-FLUPENTHIXOL DIHYDROCHLORIDE
SJ000287845	2	Irreversible muscarinic acetylcholine receptor antagonist | LOPAC Bioactive Library II purchased July 2007	SIGMA		4-DIPHENYLACETOXY-N-(2-CHLOROETHYL)PIPERIDINE HYDROCHLORIDE
SJ000287973	2	Peptide inhibitor of aminopeptidases | LOPAC Bioactive Library II purchased July 2007	SIGMA		L-LEUCINETHIOL, OXIDIZED DIHYDROCHLORIDE
SJ000287413	4	For the treatment of depression, depression accompanied by anxiety, obsessive compulsive disorder and panic attacks| potent and highly selective inhibitor of neuronal serotonin reuptake| FDA320 synergy studies	AK_SCIENTIFIC		PAROXETINE HYDROCHLORIDE | PAROXETINE HYDROCHLORIDE HEMIHYDRATE (MW = 374.83) | PAXIL| PAROXETINE HYDROCHLORIDE
SJ000285551	2	Biological Activity: progestogen | CAS: 57-83-0 | Source: semisynthetic | Microsource Bioactive Library purchased January 2006	MICROSOURCE		PROGESTERONE | PROGESTERONE| PROMETRIUM
SJ000286037	1	Biological Activity: antidepressant | CAS: 60719-82-6 | Source: synthetic | Microsource Bioactive Library purchased January 2006	MICROSOURCE		ALAPROCLATE | ALAPROCLATE HYDROCHLORIDE
SJ000285967	1	Biological Activity: coronary vasodilator | CAS: 6724-53-4, 6621-47-2 [perhexiline] | Source: synthetic | Microsource Bioactive Library purchased January 2006	MICROSOURCE		PERHEXILINE MALEATE
SJ000288176	5	CYTOXMOA | set of 64 compounds for cytotox MOA studies | 130495-35-1 |	TOCRIS		SKF 96365 | SKF 96365 HYDROCHLORIDE
SJ000287232	1	Precautions: Store at room temperature; | CAS: 1982-36-1 | Source: MED | Solubility: H2O; | Prestwick Bioactive Library purchased January 2006	PRESTWICK		HOMOCHLORCYCLIZINE DIHYDROCHLORIDE
SJ000287912	2	Specific estrogen receptor alpha (ERalpha) agonist | LOPAC Bioactive Library II purchased July 2007	SIGMA		1,3,5-TRIS(4-HYDROXYPHENYL)-4-PROPYL-1H-PYRAZOLE | PPT
SJ000286107	5	Meperidine congener which binds to opioid receptors; Ca2+ channel antagonist | LOPAC Bioactive Library II purchased July 2007	SIGMA		LOPERAMIDE HYDROCHLORIDE | LOPERAMIDE HYDROCHLORIDE | IMODIUM
SJ000285440	1	Biological Activity: coal tar product | CAS: 130-15-4 | Source: coal tar product | Microsource Bioactive Library purchased January 2006	MICROSOURCE		1,4-NAPHTHOQUINONE
SJ000286162	2	Biological Activity: spermatocide, contraceptive | CAS: 26027-38-3 | Source: synthetic | Microsource Bioactive Library purchased January 2006	MICROSOURCE		NONOXYNOL-9 | NONOXYNOL | N-9 | NONOXINOL 9 | NONOXYNOL 9 |
SJ000285499	3	Precautions: Store at room temperature; | CAS: 98-96-4 | Source: MED | Solubility: H2O, MeOH; | Prestwick Bioactive Library purchased January 2006	PRESTWICK		PYRAZINAMIDE | PYRAZINECARBOXAMIDE
SJ000287620	2	Selective Kir 6.1/SUR2B potassium channel inhibitor. | LOPAC Bioactive Library II purchased July 2007	SIGMA		PNU-37887A
SJ000285732	4	For production of local or regional anesthesia by infiltration techniques such as percutaneous injection and intravenous regional anesthesia| Local anesthetics block both the initiation and conduction of nerve impulses by decreasing the neuronal membrane's permeability to sodium ions| FDA320 synergy studies	ATOMOLE_SCIENTIFIC		DIBUCAINE HYDROCHLORIDE | DIBUCAINE | CINCHOCAINE HYDROCHLORIDE
SJ000312198	1	CDK Inhibitor set acquired Nov 2007, combined four containers of 1 mg each| Inhibitor of CDK1/cyclin B1 and CDK1/cyclin A. Reversibly arrests human cells at the G2/M border of the cell cycle. Allows for effective cell synchronisation in early mitosis	AXXORA		RO-3306 | RO-3306 | (Z)-5-(QUINOLIN-6-YLMETHYLENE)-2-(THIOPHEN-2-YLMETHYLAMINO)THIAZOL-4(5H)-ONE |
SJ000287281	5	CYTOXMOA | set of 64 compounds for cytotox MOA studies | 58-27-5 |	SIGMA		MENADIONE | VITAMIN K3
SJ000288309	1	Blocks ATP-sensitive K channels in heart and pancreatic cells; class IA antiarrhythmic drug. | LOPAC Bioactive Library II purchased July 2007	SIGMA		CIBENZOLINE SUCCINATE
SJ000286993	1	CAS: 21105-15-7 | Source: Dalbergia retusa | Microsource Bioactive Library purchased January 2006	MICROSOURCE		OBTUSAQUINONE
SJ000285551	3	Precautions: Store at room temperature; Mutagen; Light sensitive; | CAS: 57-83-0 | Source: MED | Solubility: EtOH, CH3COCH3, Dioxane; | Prestwick Bioactive Library purchased January 2006	PRESTWICK		PROGESTERONE | PROGESTERONE| PROMETRIUM
SJ000288030	2	Selective 5-HT1B/1D serotonin receptor antagonist. | LOPAC Bioactive Library II purchased July 2007	SIGMA		GR 127935 HYDROCHLORIDE
SJ000286013	1	Biological Activity: anthelmintic | CAS: 26155-31-7, 20574-50-9 [morantel] | Source: synthetic | Microsource Bioactive Library purchased January 2006	MICROSOURCE		MORANTEL TARTRATE | MORANTEL CITRATE
SJ000287433	5	Muscarinic acetylcholine receptor antagonist | LOPAC Bioactive Library II purchased July 2007	SIGMA		METHYLATROPINE NITRATE | ATROPINE METHYL BROMIDE | ATROPINE METHYL NITRATE
SJ000286155	1	Biological Activity: antihistaminic | CAS: 15686-51-8 | Source: synthetic | Microsource Bioactive Library purchased January 2006	MICROSOURCE		CLEMASTINE FUMARATE | CLEMASTINE
SJ000573082	1	GSK barcode: J00AGGJ | GSK kinase tool set diluted 2-fold to 100uL at 5mM | The discovery of 2-amino-3,5-diarylbenzamide inhibitors of IKK-.alpha. and IKK-.beta. kinases. Bioorganic & Medicinal Chemistry Letters (2007), 17(14), 3972-3977.	GSK		R11976/162/1
SJ000312299	1	Used in the treatment of signs and symptoms of benign prostatic hyperplasia| alpha-adrenoceptor blocker with enhanced specificity for the alpha-adrenoceptors of the prostate| FDA Drug Library Reformatted May 2008	TORONTO		(R) -TAMSULOSIN HYDROCHLORIDE| FLOMAX| HARNAL| OMNIC| PRADIF | TAMSULOSIN HYDROCHLORIDE| FLOMAX | (R) -TAMSULOSIN HYDROCHLORIDE | HARNAL | OMNIC | PRADIF | TAMSULOSIN HYDROCHLORIDE | FLOMAX | ALNA | ALNAOCAS | JOSIR | OMIC | OMIX | SECOTEX | UROLOSIN | AMSULOSIN HYDROCHLORIDE | EU-617 | LY-253351 | Y-617 | YM-12617-1 | YM-617 |
SJ000285631	7	For the relief of symptoms of depression and as temporary adjunctive therapy in reducing enuresis in children aged 6 years and older| binds the Sodium-dependent serotonin transporter and Sodium-dependent noradrenaline transporter, preventing or reducing the reuptake of norepinephrine and serotonin by nerve cells| FDA320 synergy studies	SIGMA		IMIPRAMINE HYDROCHLORIDE
SJ000287485	1	Precautions: Store at room temperature; | CAS: 5189-11-7 | Source: MED | Prestwick Bioactive Library purchased January 2006	PRESTWICK		PIZOTIFEN MALATE
SJ000286475	1	Biological Activity: antimutagen | Source: Rubia tinctorum | Microsource Bioactive Library purchased January 2006	MICROSOURCE		ALIZARIN
SJ000286459	3	BIOACTIVE | Protease Inhibitor Library|MMPs|989-51-5|Plate Catalog #: 2833(v2.0) Lot# N1230	BIOMOL		EPIGALLOCATECHIN-3-MONOGALLATE | (-)-EPI-GALLOCATECHIN 3-O-GALLATE | TEAVIGO | EPIGALLOCATECHIN GALLATE
SJ000287998	6	BIOACTIVE_HP	TOCRIS		MDL 28170 | CALPAIN INHIB III
SJ000285843	1	Biological Activity: vasodilator | CAS: 27848-84-6 | Source: synthetic | Microsource Bioactive Library purchased January 2006	MICROSOURCE		NICERGOLINE
SJ000285523	2	Biological Activity: antidepressant | CAS: 17321-77-6, 303-49-1 [clomipramine] | Source: synthetic | Microsource Bioactive Library purchased January 2006	MICROSOURCE		CLOMIPRAMINE HYDROCHLORIDE | ANAFRANIL
SJ000286108	1	Biological Activity: insulin secretagogue, alpha2 adrenorecetor antagonist | CAS: 89197-32-0 | Source: synthetic | Microsource Bioactive Library purchased January 2006	MICROSOURCE		EFAROXAN HYDROCHLORIDE
SJ000573280	1	GSK barcode: J00AGGH | GSK kinase tool set diluted 2-fold to 100uL at 5mM | Biphenyl amide p38 kinase inhibitors 4: DFG-in and DFG-out binding modes. Bioorganic & Medicinal Chemistry Letters (2008), 18(15), 4433-4437.	GSK		U24336/54/2
SJ000285424	5	Major estrogen sectreted by premenopausal ovary | LOPAC Bioactive Library II purchased July 2007	SIGMA		ESTRADIOL | ESTRADIOL-17 BETA | BETA-ESTRADIOL | 17B-ESTRADIOL | ALPHA-ESTRADIOL
SJ000285679	5	Muscarinic acetylcholine receptor antagonist; H1 histamine receptor antagonist | LOPAC Bioactive Library II purchased July 2007	SIGMA		ORPHENADRINE CITRATE | ORPHENADRINE HYDROCHLORIDE | NORFLEX
SJ000286777	1	Biological Activity: cerebrotonic, muscle stimulant | Source: Hunteria eburnea | Microsource Bioactive Library purchased January 2006	MICROSOURCE		EBURNAMONINE (-) | EBURNAMONINE
SJ000285519	4	Precautions: Store at -20°C; | CAS: 90-39-1 | Source: ALK | Solubility: EtOH, EtOEt, H2O; | Prestwick Bioactive Library purchased January 2006	PRESTWICK		SPARTEINE SULFATE | SPARTEINE (-) | SPARTEINE HYDROIODIDE
SJ000312336	3	FDA_DRUG | Copy of SJCH0016025, new QC	TORONTO		DARIFENACIN HYDROBROMIDE | DARIFENACIN HYDROBROMIDE | 2-(1-(2-(2,3-DIHYDROBENZOFURAN-5-YL)ETHYL)PYRROLIDIN-3-YL)-2,2-DIPHENYLACETAMIDE
SJ000286393	1	Biological Activity: anthelmintic & antiulcerocenic | Source: aglycone Flamingia chappar, Acacia neovernicosa | Microsource Bioactive Library purchased January 2006	MICROSOURCE		2',4'-DIHYDROXYCHALCONE 4'-GLUCOSIDE
SJ000286178	1	Biological Activity: GABAA receptor blocker, CNS stimulant | CAS: 5610-40-2 | Source: Securinega spp and Phyllanthus discoides | Microsource Bioactive Library purchased January 2006	MICROSOURCE		SECURININE
SJ000565233	1	DEVCAN | MedChem core | 157341-41-8	SJ_MLU		DMP-777 | DMP-777 | L-694458 |
SJ000126164	17	CAS 525-66-6| For the prophylaxis of migraine| competes with sympathomimetic neurotransmitters such as catecholamines for binding at beta(1)-adrenergic receptors in the heart and vascular smooth muscle, inhibiting sympathetic stimulation. This results in a reduction in resting heart rate, cardiac output, systolic and diastolic blood pressure, and reflex orthostatic hypotension. Higher doses of at…	TORONTO		PROPRANOLOL HYDROCHLORIDE | (R)-PROPRANOLOL HYDROCHLORIDE | (S)-PROPRANOLOL HYDROCHLORIDE | (±)-PROPRANOLOL HYDROCHLORIDE | DL-PROPRANOLOL HYDROCHLORIDE | NSC-91523
SJ000285849	2	Biological Activity: anesthetic (topical) | CAS: 637-58-1, 140-65-8 [pramoxine] | Source: synthetic | Microsource Bioactive Library purchased January 2006	MICROSOURCE		PRAMOXINE HYDROCHLORIDE
SJ000285346	3	Precautions: Store at +4°C; | CAS: 58-28-6 | Source: MED | Solubility: H2O; | Prestwick Bioactive Library purchased January 2006	PRESTWICK		DESIPRAMINE HYDROCHLORIDE
SJ000285608	6	For the management of schizophrenia| FDA320 synergy studies	WAKO_CHEMICALS		THIOTHIXENE | THIOTHIXENE HYDROCHLORIDE | THIOTHIXENE| NAVANE
SJ000286046	13	For the treatment of depression, obsessive compulsive disorder, and bulimia nervosa| Metabolized to norfluoxetine, fluoxetine is a selective serotonin-reuptake inhibitor (SSRI), it blocks the reuptake of serotonin at the serotonin reuptake pump of the neuronal membrane, enhancing the actions of serotonin on 5HT 1A autoreceptor| FDA320 synergy studies	AK_SCIENTIFIC		FLUOXETINE HYDROCHLORIDE | FLUOXETINE | R-(-)-FLUOXETINE HYDROCHLORIDE | S-(+)-FLUOXETINE HYDROCHLORIDE | PROZAC
SJ000573161	1	GSK barcode: J00AGGG | GSK kinase tool set diluted 2-fold to 100uL at 5mM | (1H-Imidazo[4,5-c]pyridin-2-yl)-1,2,5-oxadiazol-3-ylamine derivatives: A novel class of potent MSK-1-inhibitors. Bioorganic & Medicinal Chemistry Letters (2005), 15(14), 3402-3406.	GSK		SD100950-085A1
SJ000288194	2	beta3-Adrenoceptor antagonist | LOPAC Bioactive Library II purchased July 2007	SIGMA		SR 59230A OXALATE
SJ000287180	1	Precautions: Store at room temperature; | CAS: 969-33-5 | Source: MED | Prestwick Bioactive Library purchased January 2006	PRESTWICK		CYPROHEPTADINE HYDROCHLORIDE | CYPROHEPTADINE HYDROCHLORIDE SESQUIHYDRATE | CYPROHEPTADINE HCL |
SJ000287256	1	Precautions: Store at room temperature; | CAS: 67469-78-7 | Source: MED | Solubility: H2O; | Prestwick Bioactive Library purchased January 2006	PRESTWICK		GBR 12909 DIHYDROCHLORIDE | GBR-12909 DIHYDROCHLORIDE
SJ000285588	1	Biological Activity: phytoestrogen | CAS: 486-66-8 | Source: red clover | Microsource Bioactive Library purchased January 2006	MICROSOURCE		DAIDZEIN
SJ000285681	5	Partial alpha2A adrenoceptor agonist; agonist at serotonin 5-HT1A, 5-HT1B and 5-HT1D receptors and a mixed agonist-antagonist at 5-HT2C receptors | LOPAC Bioactive Library II purchased July 2007	SIGMA		OXYMETAZOLINE HYDROCHLORIDE | AFRIN | MUCINEX
SJ000285613	2	Biological Activity: antidiabetic | CAS: 64-77-7 | Source: synthetic | Microsource Bioactive Library purchased January 2006	MICROSOURCE		TOLBUTAMIDE
SJ000286138	1	Biological Activity: antiinflammatory | CAS: 53164-05-9 | Source: synthetic | Microsource Bioactive Library purchased January 2006	MICROSOURCE		ACEMETACIN
SJ000312342	1	selective monoaminergic antagonist with high affinity binding to the following receptors: serotonin 5HT2A/2C, 5HT6, (Ki=4, 11, and 5 nM, respectively), dopamine D1_x0013_4 (Ki=11_x0013_31 nM), histamine H1 (Ki=7 nM), and adrenergic ±1 receptors (Ki=19 nM)| binds weakly to GABAA, BZD, and beta adrenergic receptors (Ki>10 uM)| proposed that this drug_x0019_s efficacy in schizophrenia is mediated th…	TORONTO		OLANZAPINE| ZYPREXA | OLANZAPINE| ZYPREXA | (E)-2-METHYL-4-(4-METHYLPIPERAZIN-1-YL)-10H-BENZO[B]THIENO[2,3-E][1,4]DIAZEPINE
SJ000285383	2	Biological Activity: H1 antihistamine | CAS: 314-03-4 | Source: synthetic | Microsource Bioactive Library purchased January 2006	MICROSOURCE		PIMETHIXENE MALEATE
SJ000286212	2	Biological Activity: muscle relaxant (skeletal) | CAS: 70312-00-4 | Source: synthetic | Microsource Bioactive Library purchased January 2006	MICROSOURCE		TOLPERISONE HYDROCHLORIDE
SJ000285991	2	Biological Activity: antiinfective (topical) | CAS: 8001-54-5 | Source: synthetic | Microsource Bioactive Library purchased January 2006	MICROSOURCE		BENZALKONIUM CHLORIDE
SJ000285550	3	Precautions: Store at 2°C; | CAS: 1508-76-5 | Source: MED | Solubility: EtOH, CHCl3, H2O; | Prestwick Bioactive Library purchased January 2006	PRESTWICK		PROCYCLIDINE HYDROCHLORIDE
SJ000285749	5	Antidepressant; antipruritic | LOPAC Bioactive Library II purchased July 2007	SIGMA		DOXEPIN HYDROCHLORIDE | DOXEPIN HCL
SJ000285828	4	Used to produce tranquilization and to reduce the incidence of nausea and vomiting in surgical and diagnostic procedures| causes a CNS depression at subcortical levels of the brain, midbrain, and brainstem reticular formation| FDA320 synergy studies	BOSCHE		DROPERIDOL
SJ000286413	1	Source: Dalbergia spp | Microsource Bioactive Library purchased January 2006	MICROSOURCE		DALBERGIONE, 4-METHOXY-4'-HYDROXY-
SJ000556672	3	LOTHARIUS | DEVCAN | CAS#: 380843-75-4	LC_LABS		SKI-606 | BOSUTINIB | BOSUTINIB
SJ000285469	5	Opioid receptor ligand with high affinity toward sigma1 sites; antitussive | LOPAC Bioactive Library II purchased July 2007	SIGMA		CARBETAPENTANE CITRATE
SJ000565173	2	FDA_DRUG | CAS#: 100643-71-8	OCHEM		DESLORATADINE
SJ000286065	3	FDA_DRUG | 72956-09-3	BIOMOL		CARVEDILOL
SJ000556682	3	DEVCAN | LOTHARIUS | 606143-52-6	SELLECK		ARRY-142886 | ARRY-886 | AZD-6244 | SELUMETINIB
SJ000285451	3	Precautions: Store at room temperature; | CAS: 633-65-8 | Source: ALK | Solubility: CHCl3; | Prestwick Bioactive Library purchased January 2006	PRESTWICK		BERBERINE CHLORIDE
SJ000285609	2	Biological Activity: adrenergic agonist, nasal decongestant | CAS: 522-48-5, 84-22-0 [tetrahydrozoline] | Source: synthetic | Microsource Bioactive Library purchased January 2006	MICROSOURCE		TETRAHYDROZOLINE HYDROCHLORIDE
SJ000573316	1	GSK barcode: J00AGGI | GSK kinase tool set diluted 2-fold to 100uL at 5mM | N-(3-Cyano-4,5,6,7-tetrahydro-1-benzothien-2-yl)amides as potent, selective, inhibitors of JNK2 and JNK3. Bioorganic & Medicinal Chemistry Letters (2007), 17(5), 1296-1301.	GSK		R15619/77/1
SJ000573353	1	GSK barcode: J00AGGI | GSK kinase tool set diluted 2-fold to 100uL at 5mM | Phenoxypyrimidine inhibitors of p38.alpha. kinase synthesis and statistical evaluation of the p38 inhibitory potencies of a series of 1-(piperidin-4-yl)-4-(4-fluorophenyl)-5-(2-phenoxypyrimidin-4-yl) imidazoles. Bioorganic & Medicinal Chemistry Letters (2001), 11(9), 1123-1126.	GSK		JB42215-197B1
SJ000573264	1	GSK barcode: J00AGGH | GSK kinase tool set diluted 2-fold to 100uL at 5mM | 6-Heteroaryl-pyrazolo[3,4-b]pyridines: potent and selective inhibitors of glycogen synthase kinase-3 (GSK-3). Bioorganic & Medicinal Chemistry Letters (2003), 13(18), 3059-3062.	GSK		AG201339-025C2
SJ000286107	7	FDA_DRUG	SIGMA		LOPERAMIDE HYDROCHLORIDE | LOPERAMIDE HYDROCHLORIDE | IMODIUM
SJ000573005	1	GSK barcode: J00AGGK | GSK kinase tool set diluted 2-fold to 100uL at 5mM | Phenoxypyrimidine inhibitors of p38.alpha. kinase synthesis and statistical evaluation of the p38 inhibitory potencies of a series of 1-(piperidin-4-yl)-4-(4-fluorophenyl)-5-(2-phenoxypyrimidin-4-yl) imidazoles. Bioorganic & Medicinal Chemistry Letters (2001), 11(9), 1123-1126.	GSK		JB27026-231B1
SJ000286215	2	Biological Activity: antidepressant | CAS: 25332-39-2, 19794-93-5 [trazodone] | Source: synthetic | Microsource Bioactive Library purchased January 2006	MICROSOURCE		TRAZODONE HYDROCHLORIDE | TRAZODONE | DESYREL
SJ000287554	5	Selective D2-like dopamine receptor agonist which possesses some activity at D3 dopamine receptors | LOPAC Bioactive Library II purchased July 2007	SIGMA		(-)-QUINPIROLE HYDROCHLORIDE | (±)-QUINPIROLE DIHYDROCHLORIDE
SJ000287287	3	Casein Kinase II inhibitor | LOPAC Bioactive Library II purchased July 2007	SIGMA		MYRICETIN | MYRICETIN; 3,5,7,3',4',5'-HEXAHYDROXYFLAVONE
SJ000286201	2	Biological Activity: Ca channel blocker | CAS: 111470-99-6 | Source: synthetic | Microsource Bioactive Library purchased January 2006	MICROSOURCE		AMLODIPINE BESYLATE | AMLODIPINE | AMLODIPINE MALEATE | AMVAZ | AMLODIPINE MALEATE | UK-4834011 | | AMLODIPINE | UK-48340 | | AMLODIPINE | UK-4834011 |
SJ000287413	1	CAS: 110429-35-1 | Source: MED | Solubility: MeOH, DMSO; | Prestwick Bioactive Library purchased January 2006	PRESTWICK		PAROXETINE HYDROCHLORIDE | PAROXETINE HYDROCHLORIDE HEMIHYDRATE (MW = 374.83) | PAXIL| PAROXETINE HYDROCHLORIDE
SJ000285533	3	Precautions: Store at room temperature; | CAS: 136-40-3 | Source: MED | Solubility: DMSO; | Prestwick Bioactive Library purchased January 2006	PRESTWICK		PHENAZOPYRIDINE HYDROCHLORIDE
SJ000573081	1	GSK barcode: J00AGGJ | GSK kinase tool set diluted 2-fold to 100uL at 5mM | N-Phenyl-4-pyrazolo[1,5-b]pyridazin-3-ylpyrimidin-2-amines as Potent and Selective Inhibitors of Glycogen Synthase Kinase 3 with Good Cellular Efficacy. Journal of Medicinal Chemistry (2004), 47(19), 4716-4730.	GSK		U18020/136/2
SJ000285950	2	Biological Activity: expectorant | CAS: 611-75-6, 3572-43-8 [bromhexine] | Source: synthetic | Microsource Bioactive Library purchased January 2006	MICROSOURCE		BROMHEXINE HYDROCHLORIDE
SJ000285734	5	Competitive muscarinic acetylcholine receptor antagonist | LOPAC Bioactive Library II purchased July 2007	SIGMA		DICYCLOMINE HYDROCHLORIDE
SJ000285693	1	Biological Activity: cathartic | CAS: 603-50-9 | Source: synthetic | Microsource Bioactive Library purchased January 2006	MICROSOURCE		BISACODYL
SJ000287312	3	Selective MAO-B inhibitor | LOPAC Bioactive Library II purchased July 2007	SIGMA		SELEGILINE HYDROCHLORIDE | R-(-)-DEPRENYL HYDROCHLORIDE | SELEGILINE HYDROCHLORIDE| ELDEPRYL
SJ000580984	1	Roche Published Kinase set | ERN: RO0275062-000-004 | 10uL at 10mM diluted to 60uL DMSO final | Pyrazolobenzodiazepines: Part I. Synthesis and SAR of a potent class of kinase inhibitors. Bioorg. Med. Chem. Lett. 2010, 20, 5984-5987. |	ROCHE		NA
SJ000287737	2	Phosphodiesterase 7 (PDE7) inhibitor | LOPAC Bioactive Library II purchased July 2007	SIGMA		BRL 50481
SJ000286128	1	Biological Activity: antineoplastic, antiinflamatory, NO synthesis inhibitor, chaperone stimulant | CAS: 34157-83-0 | Source: Celastrus scandens & Tripterygium wilfordii | Microsource Bioactive Library purchased January 2006	MICROSOURCE		CELASTROL
SJ000312300	3	FDA_DRUG | FDA Drug Library Reformatted May 2008 | 111974-72-2 | PLATE C/O SJCH0016020 |	TORONTO		QUETIAPINE HEMIFUMARATE| SEROQUEL | QUETIAPINE FUMARATE| SEROQUEL XR | QUETIAPINE HEMIFUMARATE | SEROQUEL | (E)-2-(2-(4-(DIBENZO[B,F][1,4]THIAZEPIN-11-YL)PIPERAZIN-1-YL)ETHOXY)ETHANOL | QUETIAPINE FUMARATE | SEROQUEL XR | FK-949 | FK-949E | ICI-204636 | ZD-5077 | ZM-204636 |
SJ000312340	1	noradrenergic and specific serotonergic antidepressant (NaSSA)|Histamine H1 antagonist|antagonist at central pre-synaptic alpha(2)-receptors| FDA Drug Library Reformatted May 2008	TORONTO		MIRTAZAPINE|REMERON|ZISPIN | MIRTAZAPINE | MIRTAZEPINE | MIRTAZAPINE|REMERON|ZISPIN | 2-METHYL-1,2,3,4,10,14B-HEXAHYDROBENZO[C]PYRAZINO[1,2-A]PYRIDO[3,2-F]AZEPINE | MIRTAZAPINE | MIRTAZEPINE
SJ000573015	1	GSK barcode: J00AGGK | GSK kinase tool set diluted 2-fold to 100uL at 5mM | Design of potent thiophene inhibitors of polo-like kinase 1 with improved solubility and reduced protein binding. Bioorganic & Medicinal Chemistry Letters (2009), 19(6), 1694-1697.	GSK		U20958/186/1
SJ000286816	1	Source: Mundulea sericea | Microsource Bioactive Library purchased January 2006	MICROSOURCE		MUNDULONE
SJ000285972	2	Biological Activity: antiinfectant | CAS: 1320-44-1, 25155-18-4 [anhydrous] | Source: synthetic | Microsource Bioactive Library purchased January 2006	MICROSOURCE		METHYL BENZETHONIUM CHLORIDE | METHYLBENZETHONIUM CHLORIDE
SJ000285544	1	Biological Activity: antimalarial | CAS: 63-45-6, 90-34-6 [primaquine] | Source: synthetic | Microsource Bioactive Library purchased January 2006	MICROSOURCE		PRIMAQUINE DIPHOSPHATE | PRIMAQUINE BISPHOSPHATE | PRIMAQUINE | PRIMAQUINE BISPHOSPHATE |
SJ000285664	2	Biological Activity: adrenergic agonist, nasal decongestant | CAS: 550-99-2, 835-31-4 [naphazoline] | Source: synthetic | Microsource Bioactive Library purchased January 2006	MICROSOURCE		NAPHAZOLINE HYDROCHLORIDE | ALBALON | SJ000288053
SJ000286074	1	Biological Activity: antidiabetic | CAS: 111025-46-8 (pioglitazone) | Source: synthetic | Microsource Bioactive Library purchased January 2006	MICROSOURCE		PIOGLITAZONE HYDROCHLORIDE | PIOGLITAZONE HCL
SJ000573166	1	GSK barcode: J00AGGG | GSK kinase tool set diluted 2-fold to 100uL at 5mM | Biphenyl amide p38 kinase inhibitors. 2: Optimization and SAR. Bioorganic & Medicinal Chemistry Letters (2008), 18(1), 324-328.	GSK		R5419/62/6
SJ000111839	5	FDA_DRUG | 3505-38-2 |	SIGMA		CARBINOXAMINE MALEATE SALT | CARBINOXAMINE MALEATE | CARBINOXAMINE MALEATE SALT | CLISTIN |
SJ000286088	2	Biological Activity: 5HT4 receptor agonist, peristaltic stimulant | Source: synthetic | Microsource Bioactive Library purchased January 2006	MICROSOURCE		TEGASEROD MALEATE
SJ000286657	2	Precautions: Store at room temperature; | CAS: 343-27-1 | Source: ALK | Solubility: H2O; | Prestwick Bioactive Library purchased January 2006	PRESTWICK		HARMINE | HARMINE HYDROCHLORIDE
SJ000285721	2	Biological Activity: mydriatic | CAS: 5870-29-1, 512-15-2 [cyclopentolate] | Source: synthetic | Microsource Bioactive Library purchased January 2006	MICROSOURCE		CYCLOPENTOLATE HYDROCHLORIDE
SJ000286330	1	Source: Cedrolopsis grevei and Petroxylin obliquum | Microsource Bioactive Library purchased January 2006	MICROSOURCE		PTAEROXYLIN
SJ000285972	1	Biological Activity: antiinfectant | CAS: 1320-44-1, 25155-18-4 [anhydrous] | Source: synthetic | Microsource Bioactive Library purchased January 2006	MICROSOURCE		METHYL BENZETHONIUM CHLORIDE | METHYLBENZETHONIUM CHLORIDE
SJ000285452	7	Known Nuclear Receptor Modulators collected from commercial vendors	TOCRIS		BUDESONIDE | RHINOCORT
SJ000287320	2	CAS 83919-23-7| Indicated for the maintenance treatment of asthma as prophylactic therapy. The nasal spray is indicated for the treatment of the nasal symptoms of seasonal allergic and perennial allergic rhinitis| cross cell membranes and bind with high affinity to specific cytoplasmic receptors. Inflammation is decreased by diminishing the release of leukocytic acid hydrolases, prevention of mac…	SICHEM		MOMETASONE FUROATE | MOMETASONE FUROATE | ELOCON | MOMETASONE FUROATE| NASONEX
SJ000285968	2	Biological Activity: H1 antihistamine | CAS: 135-23-9, 91-80-5 [methapyrilene] | Source: synthetic | Microsource Bioactive Library purchased January 2006	MICROSOURCE		METHAPYRILENE HYDROCHLORIDE
SJ000286053	2	Biological Activity: antimalarial | Source: synthetic | Microsource Bioactive Library purchased January 2006	MICROSOURCE		PROGUANIL HYDROCHLORIDE | CHLORGUANIDE HYDROCHLORIDE
SJ000287189	3	Non-sedating H1 histamine receptor antagonist | LOPAC Bioactive Library II purchased July 2007	SIGMA		TERFENADINE
SJ000288246	2	Potent phosphodiesterase V (PDE V) inhibitor | LOPAC Bioactive Library II purchased July 2007	SIGMA		T-0156
SJ000285640	3	Precautions: Store at +4°C; | CAS: 65277-42-1 | Source: MED | Solubility: EtOH; | Prestwick Bioactive Library purchased January 2006	PRESTWICK		KETOCONAZOLE | KETOCONAZOLE | CORT-001 | R-41400 |
SJ000288314	1	Potent, selective 5-HT4 serotonin receptor agonist. | LOPAC Bioactive Library II purchased July 2007	SIGMA		ML 10302
SJ000556699	2	BIOACTIVE | Protease Inhibitor Library|Cathepsin L||Plate Catalog #: 2833(v2.0) Lot# N1230	BIOMOL		1-NAPHTHALENESULFONYL-IW-CHO | NAPSUL-ILE-TRP-CHO
SJ000287758	4	CDK Inhibitor set acquired Nov 2007| Cdk1/cyclin B IC50 = 25 nM| IC50 = 6.1 uM PKC alpha| IC50 = 125 uM PKA| IC50 > 10 uM EGFR| induces mitochondrial damage and apoptosis (>3uM) in human leukemia cell lines	EMD		CGP-74514A HYDROCHLORIDE | CDK1 INHIBITOR, CGP74514A | CGP74514A HYDROCHLORIDE | N2-((1R,2S)-2-AMINOCYCLOHEXYL)-N6-(3-CHLOROPHENYL)-9-ETHYL-9H-PURINE-2,6-DIAMINE | CDK1 INHIBITOR |
SJ000285720	2	Biological Activity: H1 antihistamine | CAS: 82-92-8 | Source: synthetic | Microsource Bioactive Library purchased January 2006	MICROSOURCE		CYCLIZINE | CYCLIZINE HYDROCHLORIDE | CYCLIZINE HYDROCHLORIDE |
SJ000285778	2	Biological Activity: antihypertensive | CAS: 23256-50-0 | Source: synthetic | Microsource Bioactive Library purchased January 2006	MICROSOURCE		GUANABENZ ACETATE
SJ000286122	4	Selective alpha adrenoceptor blocking agent; calmodulin antagonist | LOPAC Bioactive Library II purchased July 2007	SIGMA		PHENOXYBENZAMINE HYDROCHLORIDE
SJ000286158	1	Biological Activity: antihistaminic | CAS: 6138-56-3, 91-81-6 [tripelennamine] | Source: synthetic | Microsource Bioactive Library purchased January 2006	MICROSOURCE		TRIPELENNAMINE CITRATE | TRIPELENNAMINE HYDROCHLORIDE
SJ000285331	5	CAS 22916-47-8| For topical application in the treatment of tinea pedis (athlete¿s foot), tinea cruris, and tinea corporis caused by Trichophyton rubrum, Trichophyton mentagrophytes, and Epidermophyton floccosum, in the treatment of cutaneous candidiasis (moniliasis), and in the treatment of tinea versicolor| interacts with 14-a demethylase, a cytochrome P-450 enzyme necessary to convert lanoster…	LKT_LABS		MICONAZOLE NITRATE | MICONAZOLE
SJ000286131	2	Biological Activity: antispasmodic | CAS: 1679-76-1 | Source: synthetic | Microsource Bioactive Library purchased January 2006	MICROSOURCE		DROFENINE HYDROCHLORIDE
SJ000285496	1	Biological Activity: vasodilator | CAS: 82-02-0 | Source: Amni visnaga Lam., Umbelliferae | Microsource Bioactive Library purchased January 2006	MICROSOURCE		KHELLIN
SJ000287477	1	Precautions: Store at room temperature; | Source: MED | Solubility: H2O; | Prestwick Bioactive Library purchased January 2006	PRESTWICK		NITROCARAMIPHEN HYDROCHLORIDE
SJ000312285	2	For the treatment of metastatic breast cancer in postmenopausal women with estrogen receptor-positive or receptor-unknown tumors| antitumor effect of toremifene in breast cancer is believed to be mainly due to its antiestrogenic effects| FDA320 synergy studies	TORONTO		TOREMIFENE CITRATE| FARESTONE| ACAPODENE | TOREMIFENE CITRATE| FARESTON | TOREMIFENE CITRATE | FARESTONE | ACAPODENE | (Z)-2-(4-(4-CHLORO-1,2-DIPHENYLBUT-1-ENYL)PHENOXY)-N,N-DIMETHYLETHANAMINE | TOREMIFENE CITRATE | FARESTON |
SJ000287657	4	For treatment of acute myeloid leukaemia| binds to DNA through intercalation and external binding| targets and inhibits topoisomerase II| FDA320 synergy studies	ADVANCED_TI_CO		AMSACRINE HYDROCHLORIDE | SJ000285974
SJ000285922	1	Biological Activity: GABA agonist | CAS: 64603-90-3 | Source: synthetic | Microsource Bioactive Library purchased January 2006	MICROSOURCE		ISOGUVACINE HYDROCHLORIDE
SJ000288286	2	Selective D4 dopamine receptor antagonist | LOPAC Bioactive Library II purchased July 2007	SIGMA		U-101958 MALEATE
SJ000287445	1	Precautions: Store at room temperature; | CAS: 106243-16-7 | Source: MED | Solubility: H2O; | Prestwick Bioactive Library purchased January 2006	PRESTWICK		THIOPERAMIDE MALEATE
SJ000287332	1	Precautions: Store at room temperature; | CAS: 100900-16-1 | Source: CHE | Solubility: DMSO; | Prestwick Bioactive Library purchased January 2006	PRESTWICK		CHRYSENE-1,4-QUINONE
SJ000285459	3	Precautions: Store at room temperature; | CAS: 6153-33-9 | Source: MED | Solubility: hot CH3NO; | Prestwick Bioactive Library purchased January 2006	PRESTWICK		MEBHYDROLIN NAPHTHALENESULFONATE
SJ000285327	3	Precautions: Store at room temperature; | CAS: 2447-54-3 | Source: ALK | Solubility: MeOH; CHCl3; | Prestwick Bioactive Library purchased January 2006	PRESTWICK		SANGUINARINE SULFATE | SANGUINARINE | SANGUINARINE CHLORIDE | SANGUINARINE CHLORIDE | PSEUDOCHELERYTHRINE | SANGUINARIUM CHLORIDE |
SJ000286009	1	Biological Activity: antiandrogen | CAS: 2098-66-0 | Source: synthetic | Microsource Bioactive Library purchased January 2006	MICROSOURCE		CYPROTERONE
SJ000285206	1	Biological Activity: central stimulant | CAS: 57-24-9 | Source: Strychnos nux-vomica and other Strychnos spp | Microsource Bioactive Library purchased January 2006	MICROSOURCE		STRYCHNINE
SJ000312336	2	CAS 133099-07-7| For the treatment of overactive bladder with symptoms of urge urinary incontinence, urgency and frequency| selectively antagonizes the muscarinic M3 receptor| FDA1069	AVACHEM		DARIFENACIN HYDROBROMIDE | DARIFENACIN HYDROBROMIDE | 2-(1-(2-(2,3-DIHYDROBENZOFURAN-5-YL)ETHYL)PYRROLIDIN-3-YL)-2,2-DIPHENYLACETAMIDE
SJ000285683	3	Precautions: Store at room temperature; | CAS: 61-25-6 | Source: ALK | Solubility: CHCl3, EtOH; | Prestwick Bioactive Library purchased January 2006	PRESTWICK		PAPAVERINE HYDROCHLORIDE
SJ000286791	1	CAS: 23534-56-7 | Source: Solidago canadensis L.; mp 133-134 C | Microsource Bioactive Library purchased January 2006	MICROSOURCE		SOLIDAGENONE
SJ000285769	2	Biological Activity: glucocorticoid, antiinflammatory | CAS: 426-13-1 | Source: semisynthetic | Microsource Bioactive Library purchased January 2006	MICROSOURCE		FLUOROMETHOLONE
SJ000286427	1	Source: Iris spp | Microsource Bioactive Library purchased January 2006	MICROSOURCE		IRIGENOL
SJ000286317	1	Source: Meliaceae spp | Microsource Bioactive Library purchased January 2006	MICROSOURCE		EPOXY (1,2ALPHA)-7-DEACETOXY-7-OXO-DEOXYDIHYDROGEDUNIN
SJ000285929	1	Biological Activity: antioxidant, inhibits lipid peroxidation inhibitor, antiinflammatory, hepatoprotectant; LD50(rat) 1550 mg/kg po | CAS: 489-84-9 | Source: synthetic | Microsource Bioactive Library purchased January 2006	MICROSOURCE		GUAIAZULENE
SJ000285943	1	Biological Activity: neuroleptic | CAS: 51012-32-9 | Source: synthetic | Microsource Bioactive Library purchased January 2006	MICROSOURCE		TIAPRIDE HYDROCHLORIDE
SJ000573160	1	GSK barcode: J00AGGG | GSK kinase tool set diluted 2-fold to 100uL at 5mM | Synthesis and evaluation of aniline headgroups for alkynyl thienopyrimidine dual EGFR/ErbB-2 kinase inhibitors. Bioorganic & Medicinal Chemistry Letters (2009), 19(5), 1332-1336.	GSK		U20298/150/2
SJ000573065	1	GSK barcode: J00AGGJ | GSK kinase tool set diluted 2-fold to 100uL at 5mM | Discovery and in vitro evaluation of potent TrkA kinase inhibitors: oxindole and aza-oxindoles. Bioorganic & Medicinal Chemistry Letters (2004), 14(4), 953-957.	GSK		U14362/24/1
SJ000287062	1	Biological Activity: peptidase inhibitor, esterase inhibitor | CAS: 26049-94-5 | Source: ZPCK; synthetic | Microsource Bioactive Library purchased January 2006	MICROSOURCE		1-BENZYLOXYCARBONYLAMINOPHENETHYL CHLOROMETHYL KETONE | Z-L-PHE CHLOROMETHYL KETONE
SJ000288252	2	L-type Ca2+ channel blocker; verapamil derivative | LOPAC Bioactive Library II purchased July 2007	SIGMA		YS-035 HYDROCHLORIDE
SJ000285587	2	Biological Activity: antiinflammatory, cytotoxic, inhibits HeLa cells in vitro; LD50(rat) 88 mg/kg ip | CAS: 2752-65-0 | Source: Garcinia morella, G hanburyii | Microsource Bioactive Library purchased January 2006	MICROSOURCE		GAMBOGIC ACID
SJ000287909	2	kappa Opioid receptor agonist | LOPAC Bioactive Library II purchased July 2007	SIGMA		GR-89696 FUMARATE
SJ000573221	1	GSK barcode: J00AGGH | GSK kinase tool set diluted 2-fold to 100uL at 5mM | Pyrimidinylimidazole inhibitors of p38: cyclic N-1 imidazole substituents enhance p38 kinase inhibition and oral activity. Bioorganic & Medicinal Chemistry Letters (2001), 11(21), 2867-2870.	GSK		JB19236-039E1
SJ000285752	4	HP | FDA_DRUG | 536-43-6	TIMTEC		DYCLONINE HYDROCHLORIDE | DICLONINE HYDROCHLORIDE | DYCLONE
SJ000286982	1	Source: Zanthoxylum rhetsa, Evodia rutaecarpa | Microsource Bioactive Library purchased January 2006	MICROSOURCE		RHETSININE
SJ000288146	2	Glucosylceramide synthase inhibitor; blocks formation of glucosylceramide from ceramide | LOPAC Bioactive Library II purchased July 2007	SIGMA		(±)-THREO-1-PHENYL-2-DECANOYLAMINO-3-MORPHOLINO-1-PROPANOL HYDROCHLORIDE | DL-THREO-PDMP HYDROCHLORIDE
SJ000287458	1	Precautions: Store at room temperature; | CAS: 61-75-6 | Source: MED | Solubility: H2O, MeOH, EtOH; | Prestwick Bioactive Library purchased January 2006	PRESTWICK		BRETYLIUM TOSYLATE
SJ000287211	1	CAS: 82640-04-8 | Source: MED | Prestwick Bioactive Library purchased January 2006	PRESTWICK		RALOXIFENE HYDROCHLORIDE | RALOXIFENE HYDROCHLORIDE| EVISTA | RALOXIFENE HCL | RALOXIFENE HYDROCHLORIDE | KEOXIFENE HYDROCHLORIDE | LY-156758 |
SJ000285749	1	Biological Activity: antidepressant | CAS: 1229-29-4, 1668-19-5 [doxepin], 4698-39-9 [(//E//)-isomer], 25127-31-5 [(//Z//)-isomer] | Source: synthetic | Microsource Bioactive Library purchased January 2006	MICROSOURCE		DOXEPIN HYDROCHLORIDE | DOXEPIN HCL
SJ000286414	1	CAS: 5892-39-7 | Source: derivative of acacetin | Microsource Bioactive Library purchased January 2006	MICROSOURCE		ACACETIN DIACETATE
SJ000581077	1	Roche Published Kinase set | ERN: RO1166300-001-001 | 10uL at 10mM diluted to 60uL DMSO final | Discovery of S-[5-Amino-1-(4-fluorophenyl)-1H-pyrazol-4-yl]-[3-(2,3-dihydroxypropoxy)phenyl]methanone (RO3201195), an Orally Bioavailable and Highly Selective Inhibitor of p38 Map Kinase. J. Med. Chem. 2006, 49, 1562-1575. |	ROCHE		NA
SJ000287881	2	Irreversible A1 adenosine receptor antagonist | LOPAC Bioactive Library II purchased July 2007	SIGMA		FSCPX
SJ000285779	4	For the treatment of moderate and severe hypertension, either alone or as an adjunct, and for the treatment of renal hypertension| acts at the sympathetic neuroeffector junction by inhibiting or interfering with the release and/or distribution of norepinephrine| CAS 645-43-2| FDA320 synergy studies	3B_SCIENTIFIC		GUANETHIDINE SULFATE
SJ000534768	4	CYTOXMOA | set of 64 compounds for cytotox MOA studies | 648450-29-7 |	EMD		PI 3-K-GAMMA-INHIBITOR | 648450-29-7 | AS-605240
SJ000285338	3	Precautions: Store at +4°C; | CAS: 55-56-1 | Source: MED | Solubility: H2O; | Prestwick Bioactive Library purchased January 2006	PRESTWICK		CHLORHEXIDINE | CHLORHEXIDINE DIHYDROCHLORIDE
SJ000285439	1	Biological Activity: topical antibacterial (topical) | CAS: 1404-88-2 | Source: Bacillus aneurinolyticus | Microsource Bioactive Library purchased January 2006	MICROSOURCE		TYROTHRICIN
SJ000285949	1	Biological Activity: antiarrhythmic | CAS: 74764-40-2 | Source: synthetic | Microsource Bioactive Library purchased January 2006	MICROSOURCE		BEPRIDIL HYDROCHLORIDE
SJ000287643	2	Potent muscarinic acetylcholine receptor agonist exhibiting a slight selectivity for M2 receptors | LOPAC Bioactive Library II purchased July 2007	SIGMA		ARECAIDINE PROPARGYL ESTER HYDROBROMIDE | ARECAIDINE PROPARGYL ESTER TOSYLATE
SJ000518971	1	inhibits guanylate cyclase, and has been used to treat cyanide poisoning and to lower levels of methemoglobin| FDA320 synergy studies	FISHER		METHYLENE BLUE | NSC-617593
SJ000573345	1	GSK barcode: J00AGGI | GSK kinase tool set diluted 2-fold to 100uL at 5mM | Biphenyl amide p38 kinase inhibitors 3: Improvement of cellular and in vivo activity. Bioorganic & Medicinal Chemistry Letters (2008), 18(15), 4428-4432.	GSK		R5419/155/1
SJ000110703	9	FDA_DRUG | 6398-98-7 |	SIGMA		AMODIAQUIN DIHYDROCHLORIDE DIHYDRATE | SJ000285801 | CAMOQUIN HYDROCHLORIDE | AMODIAQUINE DIHYDROCHLORIDE
SJ000286963	1	Source: Rhodomyrtus macrocarpa | Microsource Bioactive Library purchased January 2006	MICROSOURCE		RHODOMYRTOXIN B
SJ000287959	2	High affinity alpha2 adrenoceptor agonist | LOPAC Bioactive Library II purchased July 2007	SIGMA		P-IODOCLONIDINE HYDROCHLORIDE
SJ000286202	2	Biological Activity: antibacterial, antifungal | CAS: 34524-38-4 | Source: Persea spp | Microsource Bioactive Library purchased January 2006	MICROSOURCE		AVOCADYNE
SJ000285752	3	Precautions: Store at room temperature; | CAS: 536-43-6 | Source: MED | Solubility: H2O, EtOH, CH3COCH3; | Prestwick Bioactive Library purchased January 2006	PRESTWICK		DYCLONINE HYDROCHLORIDE | DICLONINE HYDROCHLORIDE | DYCLONE
SJ000285749	3	Precautions: Store at room temperature; | CAS: 1229-29-4 | Source: MED | Solubility: H2O; | Prestwick Bioactive Library purchased January 2006	PRESTWICK		DOXEPIN HYDROCHLORIDE | DOXEPIN HCL
SJ000126164	4	Biological Activity: antihypertensive, antianginal, antiarrhythmic | CAS: 318-98-9, 525-66-6 [propranolol] | Source: synthetic | Microsource Bioactive Library purchased January 2006	MICROSOURCE		PROPRANOLOL HYDROCHLORIDE | (R)-PROPRANOLOL HYDROCHLORIDE | (S)-PROPRANOLOL HYDROCHLORIDE | (±)-PROPRANOLOL HYDROCHLORIDE | DL-PROPRANOLOL HYDROCHLORIDE | NSC-91523
SJ000287439	3	Potent and selective norepinephrine reuptake blocker | LOPAC Bioactive Library II purchased July 2007	SIGMA		NISOXETINE HYDROCHLORIDE
SJ000285844	1	Biological Activity: antipsychotic | CAS: 2062-78-4 | Source: synthetic | Microsource Bioactive Library purchased January 2006	MICROSOURCE		PIMOZIDE | ORAP
SJ000573310	1	GSK barcode: J00AGGI | GSK kinase tool set diluted 2-fold to 100uL at 5mM | Alkynyl pyrimidines as dual EGFR/ErbB2 kinase inhibitors. Bioorganic & Medicinal Chemistry Letters (2006), 16(9), 2419-2422.	GSK		U16767/158/1
SJ000571308	2	HP | BIOACTIVE_HP | KINASE | 371242-69-2	SELLECK		371242-69-2 | IC-87114 | PIK 293
SJ000285218	11	CYTOXMOA | set of 64 compounds for cytotox MOA studies | 56-25-7 |	SIGMA		CANTHARIDIN | CANTHARIDIN | CTD | | CANTHARIDIN | | CANTHARIDIN | CTD | CANTHACUR |
SJ000286987	1	CAS: 550-90-3 (base) | Source: Lupinus and Cystisus spp | Microsource Bioactive Library purchased January 2006	MICROSOURCE		LUPANINE PERCHLORATE
SJ000286186	5	Muscarinic acetylcholine receptor antagonist; centrally acting anticholinergic | LOPAC Bioactive Library II purchased July 2007	SIGMA		TRIHEXYPHENIDYL-D,L HYDROCHLORIDE | TRIHEXYPHENIDYL HYDROCHLORIDE | DL-TRIHEXYPHENIDYL HYDROCHLORIDE| ARTANE
SJ000288156	2	Competitive platelet activating factor (PAF) receptor antagonist. Inhibits PAF-induced human platelet aggregation and bronchoconstriction in the guinea pig. | LOPAC Bioactive Library II purchased July 2007	SIGMA		CV-3988
SJ000285628	3	Precautions: Store at room temperature; | CAS: 134-63-4 | Source: ALK | Solubility: CHCl3, H2O; | Prestwick Bioactive Library purchased January 2006	PRESTWICK		LOBELINE HYDROCHLORIDE | LOBELINE ALPHA (-) HYDROCHORIDE | ALPHA-LOBELINE HYDROCHLORIDE
SJ000285720	1	Biological Activity: H1 antihistamine | CAS: 82-92-8 | Source: synthetic | Microsource Bioactive Library purchased January 2006	MICROSOURCE		CYCLIZINE | CYCLIZINE HYDROCHLORIDE | CYCLIZINE HYDROCHLORIDE |
SJ000285465	5	Antagonist of NMDA glutamate receptors; stimulates dopamine release | LOPAC Bioactive Library II purchased July 2007	SIGMA		MEMANTINE HYDROCHLORIDE | NAMENDA
SJ000573152	1	GSK barcode: J00AGGG | GSK kinase tool set diluted 2-fold to 100uL at 5mM | Optimization and SAR for dual ErbB-1/ErbB-2 tyrosine kinase inhibition in the 6-furanylquinazoline series. Bioorganic & Medicinal Chemistry Letters (2006), 16(17), 4686-4691.	GSK		U14859/108/1
SJ000286027	11	FDA_DRUG | CAS# 980-71-2	ALTAN_BIOCHEMICALS		BROMPHENIRAMINE MALEATE | (±)-BROMPHENIRAMINE MALEATE | (+)-BROMPHENIRAMINE MALEATE | DEXBROMPHENIRAMINE MALEATE |
SJ000313027	3	DEVCAN | 877399-52-5 | WO2007/066185	CHEMIETEK		PF-2341066 | CRIZOTINIB
SJ000312366	2	not UV active | FDA_DRUG	SIGMA		ANISOTROPINE METHYL BROMIDE| 8-METHYL-3-(2-PROPYLPENTANOYLOXY)TROPINIUM BROMIDE| ENDOVALPIN| LYTISPASM| METHYLOCTATROPINE BROMIDE| OCTATROPINE| VALPIN 50 | ANISOTROPINE METHYL BROMIDE| 8-METHYL-3-(2-PROPYLPENTANOYLOXY)TROPINIUM BROMIDE| ENDOVALPIN| LYTISPASM| METHYLOCTATROPINE BROMIDE| OCTATROPINE| VALPIN 50 | 8,8-DIMETHYL-3-(2-PROPYLPENTANOYLOXY)-8-AZONIABICYCLO[3.2.1]OCTANE | ANISOTROPINE METHY…
SJ000287863	5	Potent kappa opioid receptor agonist; more potent enantiomer of (±)-trans-U-50488 | LOPAC Bioactive Library II purchased July 2007	SIGMA		(-)-CIS-(1S,2R)-U-50488 TARTRATE | (+)-TRANS-(1R,2R)-U-50488 HYDROCHLORIDE | (-)-TRANS-(1S,2S)-U-50488 HYDROCHLORIDE | (±) TRANS-U-50488 METHANESULFONATE
SJ000285968	5	H1 Histamine receptor antagonist | LOPAC Bioactive Library II purchased July 2007	SIGMA		METHAPYRILENE HYDROCHLORIDE
SJ000285402	3	Precautions: Store at room temperature; | CAS: 129-77-1 | Source: MED | Solubility: H2O; | Prestwick Bioactive Library purchased January 2006	PRESTWICK		PIPERIDOLATE HYDROCHLORIDE
SJ000285276	2	Biological Activity: anthelmintic, hepatotoxic | CAS: 3105-97-3 | Source: synthetic | Microsource Bioactive Library purchased January 2006	MICROSOURCE		HYCANTHONE
SJ000574303	1	HP | FDA_DRUG | 152520-56-4	FOCUS_SYNTHESIS		NEBIVOLOL HYDROCHLORIDE | BYSTOLIC
SJ000286008	2	Biological Activity: antitussive | CAS: 3703-76-2 | Source: synthetic | Microsource Bioactive Library purchased January 2006	MICROSOURCE		CLOPERASTINE HYDROCHLORIDE
SJ000287918	2	Irreversible I2 imidazoline binding site ligand. | LOPAC Bioactive Library II purchased July 2007	SIGMA		BU99006
SJ000287253	1	Precautions: Store at room temperature; | CAS: 2030-63-9 | Source: MED | Solubility: AcOH, DMF, CHCl3; | Prestwick Bioactive Library purchased January 2006	PRESTWICK		CLOFAZIMINE | CLOFAZIMINE| LAMPRENE
SJ000286367	1	Source: semisynthetic | Microsource Bioactive Library purchased January 2006	MICROSOURCE		14-METHOXY-4,4-BISNOR-4,8,11,13-PODOCARPATETRAEN-3-ONE
SJ000755074	1	BIOACTIVE | Protease Inhibitor Library|Calpain | Cathepsin L|117591-20-5|Plate Catalog #: 2833(v2.0) Lot# N1230	BIOMOL		CALPEPTIN
SJ000285998	1	Biological Activity: glucocorticoid, antiinflammatory | CAS: 51022-69-6 | Source: synthetic | Microsource Bioactive Library purchased January 2006	MICROSOURCE		AMCINONIDE | AMCINONIDE |
SJ000573224	1	GSK barcode: J00AGGH | GSK kinase tool set diluted 2-fold to 100uL at 5mM | N-Phenyl-4-pyrazolo[1,5-b]pyridazin-3-ylpyrimidin-2-amines as Potent and Selective Inhibitors of Glycogen Synthase Kinase 3 with Good Cellular Efficacy. Journal of Medicinal Chemistry (2004), 47(19), 4716-4730.	GSK		U17838/186/3
SJ000573249	1	GSK barcode: J00AGGH | GSK kinase tool set diluted 2-fold to 100uL at 5mM | Aza-stilbenes as potent and selective c-RAF inhibitors. Bioorganic & Medicinal Chemistry Letters (2006), 16(20), 5378-5383.	GSK		U12068/55/2
SJ000573052	1	GSK barcode: J00AGGJ | GSK kinase tool set diluted 2-fold to 100uL at 5mM | Aza-stilbenes as potent and selective c-RAF inhibitors. Bioorganic & Medicinal Chemistry Letters (2006), 16(20), 5378-5383.	GSK		T252/80/1
SJ000312191	2	BIOACTIVE_HP | CDK Inhibitor set acquired Nov 2007 | 500735-47-7 | PLATE C/O SJCH0016020 | CDK |	EMD		OLOMOUCINE II | OLOMOUCINE II | (R)-2-((2-(1-HYDROXYBUTAN-2-YLAMINO)-9-ISOPROPYL-9H-PURIN-6-YLAMINO)METHYL)PHENOL | | OLOMOUCINE II |
SJ000288076	2	kappa3 Opioid receptor agonist; mixed mu opioid receptor agonist/antagonist | LOPAC Bioactive Library II purchased July 2007	SIGMA		NALOXONE BENZOYLHYDRAZONE
SJ000288031	2	Selective D4 dopamine receptor antagonist | LOPAC Bioactive Library II purchased July 2007	SIGMA		L-745,870 HYDROCHLORIDE
SJ000285202	2	Biological Activity: anthelmintic, antimalarial, intercalating agent | CAS: 6151-30-0, 69-05-6 [anhydrous], 83-89-6 [quinacrine] | Source: synthetic | Microsource Bioactive Library purchased January 2006	MICROSOURCE		QUINACRINE HYDROCHLORIDE | QUINACRINE DIHYDROCHLORIDE DIHYDRATE | QUINACRINE DIHYDROCHLORIDE
SJ000286159	5	For the treatment of toxoplasmosis and acute malaria; For the prevention of malaria in areas non-resistant to pyrimethamine| inhibits the dihydrofolate reductase of plasmodia and thereby blocks the biosynthesis of purines and pyrimidines, which are essential for DNA synthesis and cell multiplication| antimalarial| FDA320 synergy studies	AK_SCIENTIFIC		PYRIMETHAMINE | PYRIMETHAMINE| DARAPRIM | PYRIMETHAMINE | EXR-101 | | PYRIMETHAMINE | EXR-101 | DARAPRIM |
SJ000573334	1	GSK barcode: J00AGGI | GSK kinase tool set diluted 2-fold to 100uL at 5mM | Synthesis and evaluation of aniline headgroups for alkynyl thienopyrimidine dual EGFR/ErbB-2 kinase inhibitors. Bioorganic & Medicinal Chemistry Letters (2009), 19(5), 1332-1336.	GSK		U20046/184/1
SJ000312347	6	BIOACTIVE_HP | 63675-72-9 | set of 24 calcium channel inhibitors ordered Jan 2010 |	AK_SCIENTIFIC		NISOLDIPINE| BAYMYCARD| NISOCOR| SULAR| SYSCOR| ZADIPINA | NISOLDIPINE | SULAR | NISOLDIPINE| BAYMYCARD| NISOCOR| SULAR| SYSCOR| ZADIPINA | (E)-ISOBUTYL 5-(HYDROXY(METHOXY)METHYLENE)-2,6-DIMETHYL-4-(2-NITROPHENYL)-4,5-DIHYDROPYRIDINE-3-CARBOXYLATE | NISOLDIPINE | "NISOLDIPINE | SULAR" | NISOLDIPINE | NISOLDIPINE | BAY-K-5552 | BAYMYCARD | SULAR | SYSCOR |
SJ000287300	3	Antitumor agent which inhibits ADP ribosylation; induces changes in the mitochondrial membrane potential, activation of caspase-3 and DNA fragmentation | LOPAC Bioactive Library II purchased July 2007	SIGMA		IOBENGUANE SULFATE | M-IODOBENZYLGUANIDINE HEMISULFATE
SJ000286057	2	Biological Activity: antifungal | CAS: 7527-91-5 | Source: synthetic | Microsource Bioactive Library purchased January 2006	MICROSOURCE		ACRISORCIN
SJ000556675	2	LOTHARIUS | DEVCAN | CAS#: 111358-88-4	LC_LABS		LESTAURTINIB | CEP-701 | KT-5555 | LESTAURTINIB | CEP-701 | KT-5555 | SPM-924 |
SJ000285551	9	Known Nuclear Receptor Modulators collected from commercial vendors	TOCRIS		PROGESTERONE | PROGESTERONE| PROMETRIUM
SJ000287244	1	Precautions: Store at room temperature; | CAS: 29110-48-3 | Source: MED | Solubility: H2O; | Prestwick Bioactive Library purchased January 2006	PRESTWICK		GUANFACINE HYDROCHLORIDE
SJ000285778	5	Centrally acting alpha2 adrenoceptor agonist; antihypertensive | LOPAC Bioactive Library II purchased July 2007	SIGMA		GUANABENZ ACETATE
SJ000286227	3	Precautions: Store at room temperature; | CAS: 3200-06-4 | Source: MED | Solubility: H2O; | Prestwick Bioactive Library purchased January 2006	PRESTWICK		NAFRONYL OXALATE
SJ000286553	4	Nicotinic acetylcholine receptor antagonist | LOPAC Bioactive Library II purchased July 2007	SIGMA		MECAMYLAMINE HYDROCHLORIDE | MECAMYLAMINE | INVERSINE
SJ000285242	3	Biological Activity: antiinfective (topical) | CAS: 121-54-0 | Source: synthetic | Microsource Bioactive Library purchased January 2006	MICROSOURCE		BENZETHONIUM CHLORIDE
SJ000286026	1	Biological Activity: antimalarial, lupus suppressant | CAS: 747-36-4, 118-42-3 [hydroxychloroquine] | Source: synthetic | Microsource Bioactive Library purchased January 2006	MICROSOURCE		HYDROXYCHLOROQUINE SULFATE
SJ000573338	1	GSK barcode: J00AGGI | GSK kinase tool set diluted 2-fold to 100uL at 5mM | Identification of 4-(2-(4-Amino-1,2,5-oxadiazol-3-yl)-1-ethyl-7-{[(3S)-3-piperidinylmethyl]oxy}-1H-imidazo[4,5-c]pyridin-4-yl)-2-methyl-3-butyn-2-ol (GSK690693), a Novel Inhibitor of AKT Kinase. Journal of Medicinal Chemistry (2008), 51(18), 5663-5679.	GSK		N3180-49-A1
SJ000285640	5	Potent inhibitor of cytochrome P450c17 enzyme; antifungal agent | LOPAC Bioactive Library II purchased July 2007	SIGMA		KETOCONAZOLE | KETOCONAZOLE | CORT-001 | R-41400 |
SJ000285744	1	Biological Activity: antihistaminic | CAS: 132-18-3 147-20-6 [diphenylpyraline] | Source: synthetic | Microsource Bioactive Library purchased January 2006	MICROSOURCE		DIPHENYLPYRALINE HYDROCHLORIDE
SJ000285780	3	Precautions: Store at room temperature; | CAS: 52-86-8 | Source: MED | Solubility: AcOH, CHCl3; | Prestwick Bioactive Library purchased January 2006	PRESTWICK		HALOPERIDOL | HALDOL
SJ000285220	1	Biological Activity: antiinflammatory, immune suppressant | Source: Chrysanthemum parthenicum | Microsource Bioactive Library purchased January 2006	MICROSOURCE		PARTHENOLIDE
SJ000573130	1	GSK barcode: J00AGGG | GSK kinase tool set diluted 2-fold to 100uL at 5mM | Optimization of triarylimidazoles for Tie2: Influence of conformation on potency. Bioorganic & Medicinal Chemistry Letters (2007), 17(20), 5514-5517.	GSK		NJ44241-161A1
SJ000287177	1	Precautions: Store at room temperature; | CAS: 61129-30-4 | Source: MED | Solubility: H2O; | Prestwick Bioactive Library purchased January 2006	PRESTWICK		ZIMELIDINE DIHYDROCHLORIDE MONOHYDRATE | ZIMELIDINE DIHYDROCHLORIDE | ZIMELIDINE DIHYDROCHLORIDE |
SJ000286108	4	I1 Imidazoline binding site antagonist | LOPAC Bioactive Library II purchased July 2007	SIGMA		EFAROXAN HYDROCHLORIDE
SJ000285308	4	Selective blocker of apamin-sensitive K+ channels | LOPAC Bioactive Library II purchased July 2007	SIGMA		DEQUALINIUM CHLORIDE | DEQUALINIUM DICHLORIDE
SJ000285202	3	Biological Activity: anthelmintic, antimalarial, intercalating agent | CAS: 6151-30-0, 69-05-6 [anhydrous], 83-89-6 [quinacrine] | Source: synthetic | Microsource Bioactive Library purchased January 2006	MICROSOURCE		QUINACRINE HYDROCHLORIDE | QUINACRINE DIHYDROCHLORIDE DIHYDRATE | QUINACRINE DIHYDROCHLORIDE
SJ000573038	1	GSK barcode: J00AGGK | GSK kinase tool set diluted 2-fold to 100uL at 5mM | Optimization of a series of 4,6-bis-anilino-1H-pyrrolo[2,3-d]pyrimidine inhibitors of IGF-1R: elimination of an acid-mediated decomposition pathway. Bioorganic & medicinal chemistry letters (2009), 19(2), 373-7.	GSK		N3343-83-1
SJ000285552	5	Muscarinic acetylcholine receptor antagonist; antispasmodic | LOPAC Bioactive Library II purchased July 2007	SIGMA		PROPANTHELINE BROMIDE
SJ000286225	4	Precautions: Store at room temperature; | CAS: 16595-80-5 | Source: MED | Solubility: H2O; | Prestwick Bioactive Library purchased January 2006	PRESTWICK		LEVAMISOLE HYDROCHLORIDE | TETRAMISOLE HYDROCHLORIDE | (-)-TETRAMISOLE HYDROCHLORIDE | 6-PHENYL-2,3,5,6-TETRAHYDROIMIDAZO[2,1-B]THIAZOLE | ERGAMISOL | KW-2299 | R-12,564 |
SJ000285706	1	Biological Activity: antibacterial, topical and urinary antiseptic | CAS: 88-04-0 | Source: synthetic | Microsource Bioactive Library purchased January 2006	MICROSOURCE		CHLOROXYLENOL
SJ000285796	2	Biological Activity: Na+ channel inhibitor, diuretic | CAS: 17440-83-4, 2016-88-8 [anhydrous], 2609-46-3 [amiloride] | Source: synthetic | Microsource Bioactive Library purchased January 2006	MICROSOURCE		AMILORIDE HYDROCHLORIDE | AMILORIDE HYDROCHLORIDE DIHYDRATE
SJ000573285	1	GSK barcode: J00AGGI | GSK kinase tool set diluted 2-fold to 100uL at 5mM | Synthesis and evaluation of pyrazolo[1,5-b]pyridazines as selective cyclin dependent kinase inhibitors. Bioorganic & Medicinal Chemistry Letters (2008), 18(21), 5758-5762.	GSK		U20497/6/2
SJ000574284	1	HP | DEVCAN | AMBIT | KINASE | 345627-80-7	SELLECK		BMS-387032 | SNS-032 | BMS-387032 | SNS-032 |
SJ000287360	1	Precautions: Store at room temperature; | CAS: 152-62-5 | Source: MED | Prestwick Bioactive Library purchased January 2006	PRESTWICK		DYDROGESTERONE
SJ000285632	1	Biological Activity: diuretic, antihypertensive | CAS: 26807-65-8 | Source: synthetic | Microsource Bioactive Library purchased January 2006	MICROSOURCE		INDAPAMIDE | RAC-INDAPAMIDE
SJ000285765	2	Biological Activity: antiparkinsonian, anticholinergic | CAS: 1094-08-2, 522-00-9 [ethopropazine] | Source: synthetic | Microsource Bioactive Library purchased January 2006	MICROSOURCE		ETHOPROPAZINE HYDROCHLORIDE | ETHOPROPAZINE HYDROCHLORIDE| PARSIDOL
SJ000772430	1	BIOACTIVE_HP	EMD		CALPAIN INHIBITOR VI | SJA6017 | | CALPAIN INHIB VI
SJ000285331	1	Biological Activity: antifungal (topical) | CAS: 22832-87-7, 22916-47-8 [miconazole] | Source: synthetic | Microsource Bioactive Library purchased January 2006	MICROSOURCE		MICONAZOLE NITRATE | MICONAZOLE
SJ000285976	1	Biological Activity: morphine antagonist | CAS: 16676-29-2, 16590-41-3 [naltrexone] | Source: synthetic | Microsource Bioactive Library purchased January 2006	MICROSOURCE		NALTREXONE HYDROCHLORIDE DIHYDRATE | NALTREXONE HYDROCHLORIDE | NALTREXONE HYDROCHLORIDE | VIVITROL
SJ000312340	4	FDA_DRUG | Copy of SJCH0016025, new QC	TORONTO		MIRTAZAPINE|REMERON|ZISPIN | MIRTAZAPINE | MIRTAZEPINE | MIRTAZAPINE|REMERON|ZISPIN | 2-METHYL-1,2,3,4,10,14B-HEXAHYDROBENZO[C]PYRAZINO[1,2-A]PYRIDO[3,2-F]AZEPINE | MIRTAZAPINE | MIRTAZEPINE
SJ000518949	1	For the treatment of major depressive disorder (MDD)| potent inhibitor of neuronal serotonin and norepinephrine reuptake and a less potent inhibitor of dopamine reuptake| FDA320 synergy studies	AK_SCIENTIFIC		DULOXETINE HYDROCHLORIDE| CYMBALTA
SJ000285778	7	CAS 23256-50-0| For management of High blood pressure| antihypertensive effect is thought to be due to central alpha-adrenergic stimulation, which results in a decreased sympathetic outflow to the heart, kidneys, and peripheral vasculature in addition to a decreased systolic and diastolic blood pressure and a slight slowing of pulse rate. Chronic administration of guanabenz also causes a decrease…	INTLAB		GUANABENZ ACETATE
SJ000287629	2	Selective acetylcholinesterase inhibitor | LOPAC Bioactive Library II purchased July 2007	SIGMA		BW 284C51
SJ000287626	4	sigma1 opioid receptor agonist; analgesic | LOPAC Bioactive Library II purchased July 2007	SIGMA		(+)-N-ALLYLNORMETAZOCINE HYDROCHLORIDE | (±)-N-ALLYLNORMETAZOCINE HYDROCHLORIDE
SJ000286182	1	Biological Activity: apoptosis inducer | CAS: 1968-05-4 | Source: synthetic | Microsource Bioactive Library purchased January 2006	MICROSOURCE		3,3'-DIINDOLYLMETHANE | DIINDOLYLMETHANE
SJ000285900	1	Biological Activity: inhibitor of norepinephrine release | CAS: 61-75-6, 59-41-6 [bretylium] | Source: synthetic | Microsource Bioactive Library purchased January 2006	MICROSOURCE		BRETYLIUM TOSYLATE
SJ000565232	1	DEVCAN | 857876-30-3	SELLECK		MOTESANIB DIPHOSPHATE | SJ000556679
SJ000312306	3	CAS 117976-90-6| For short-term treatment in the healing and symptomatic relief of erosive or ulcerative gastroesophageal reflux disease (GERD)| blocks the final step of gastric acid secretion| FDA1069	TORONTO		RABEPRAZOLE SODIUM | RABEPRAZOLE SODIUM SALT | RABEPRAZOLE SODIUM | 2-((4-(3-METHOXYPROPOXY)-3-METHYLPYRIDIN-2-YL)METHYLSULFINYL)-1H-BENZO[D]IMIDAZOLE | RABEPRAZOLE SODIUM SALT
SJ000286113	4	L-type Ca2+ channel modulator; adrenoceptor antagonist; antiarryhthmic; cardiac depressant; coronary vasodilator | LOPAC Bioactive Library II purchased July 2007	SIGMA		VERAPAMIL HYDROCHLORIDE | (±)-VERAPAMIL HYDROCHLORIDE | VERAPAMIL
SJ000286804	1	Biological Activity: androgen, antineoplastic | CAS: 57-85-2 | Source: semisynthetic | Microsource Bioactive Library purchased January 2006	MICROSOURCE		TESTOSTERONE PROPIONATE
SJ000285368	3	Precautions: Store below 0°C; | CAS: 66-28-4 | Source: NAT | Solubility: EtOH, CHCl3; | Prestwick Bioactive Library purchased January 2006	PRESTWICK		STROPHANTHIDIN | STROPHANTHIDIN | CONVALLATOXIGENIN | STROPHANTHIDINE | CORCHSULARIN | ERYSIMUPICRONE | CORCHORIN |
SJ000288101	2	Highly selective delta2 opioid receptor antagonist | LOPAC Bioactive Library II purchased July 2007	SIGMA		NALTRIBEN METHANESULFONATE
SJ000288054	2	Anti-inflammatory; prostaglandin H synthase inhibitor; antithyroid drug | LOPAC Bioactive Library II purchased July 2007	SIGMA		1-METHYLIMIDAZOLE
SJ000285779	2	Biological Activity: antihypertensive, mitotic agent | CAS: 60-02-6, 55-65-2 [guanethidine] | Source: synthetic | Microsource Bioactive Library purchased January 2006	MICROSOURCE		GUANETHIDINE SULFATE
SJ000288229	4	BIOACTIVE | Protease Inhibitor Library|Trypsin- like serine proteases|4238-41-9|Plate Catalog #: 2833(v2.0) Lot# N1230	BIOMOL		NA-P-TOSYL-L-LYSINE CHLOROMETHYL KETONE HYDROCHLORIDE | TLCK·HCL|(3S)-7-AMINO-1-CHLORO-S-(4-METHYLPHENYL)-2-OXOHEPTANE-3-SULFONAMIDO HYDROCHLORIDE
SJ000573164	1	GSK barcode: J00AGGG | GSK kinase tool set diluted 2-fold to 100uL at 5mM | N-4-Pyrimidinyl-1H-indazol-4-amine inhibitors of Lck: Indazoles as phenol isosteres with improved pharmacokinetics. Bioorganic & Medicinal Chemistry Letters (2007), 17(15), 4363-4368.	GSK		R5869/121/5
SJ000285749	8	FDA_DRUG | CAS#: 1229-29-4	AK_SCIENTIFIC		DOXEPIN HYDROCHLORIDE | DOXEPIN HCL
SJ000287195	1	Precautions: Store at -20°C; | CAS: 67915-31-5 | Source: MED | Solubility: H2O/EtOH 50/50, DMSO; | Prestwick Bioactive Library purchased January 2006	PRESTWICK		TERCONAZOLE | TERCONAZOLE | TRIACONAZOLE | R-42470 |
SJ000285782	5	Muscarinic acetylcholine receptor antagonist | LOPAC Bioactive Library II purchased July 2007	SIGMA		HOMATROPINE BROMIDE | (R,S)-HOMATROPINE HYDROBROMIDE
SJ000285796	1	Biological Activity: Na+ channel inhibitor, diuretic | CAS: 17440-83-4, 2016-88-8 [anhydrous], 2609-46-3 [amiloride] | Source: synthetic | Microsource Bioactive Library purchased January 2006	MICROSOURCE		AMILORIDE HYDROCHLORIDE | AMILORIDE HYDROCHLORIDE DIHYDRATE
SJ000288092	2	Non-receptor kinase Syk and Lck inhibitor | LOPAC Bioactive Library II purchased July 2007	SIGMA		PICEATANNOL
SJ000285844	5	Ca2+ channel antagonist; antipsychotic; D2 dopamine receptor antagonist | LOPAC Bioactive Library II purchased July 2007	SIGMA		PIMOZIDE | ORAP
SJ000312300	2	For the treatment of schizophrenia and acute manic episodes associated with bipolar I disorder, as either monotherapy or adjunct therapy to lithium or divalproex| FDA320 synergy studies	TORONTO		QUETIAPINE HEMIFUMARATE| SEROQUEL | QUETIAPINE FUMARATE| SEROQUEL XR | QUETIAPINE HEMIFUMARATE | SEROQUEL | (E)-2-(2-(4-(DIBENZO[B,F][1,4]THIAZEPIN-11-YL)PIPERAZIN-1-YL)ETHOXY)ETHANOL | QUETIAPINE FUMARATE | SEROQUEL XR | FK-949 | FK-949E | ICI-204636 | ZD-5077 | ZM-204636 |
SJ000286300	1	Source: Amarylidaceae spp | Microsource Bioactive Library purchased January 2006	MICROSOURCE		LYCORINE HYDROCHLORIDE | LYCORINE
SJ000285242	2	Biological Activity: antiinfective (topical) | CAS: 121-54-0 | Source: synthetic | Microsource Bioactive Library purchased January 2006	MICROSOURCE		BENZETHONIUM CHLORIDE
SJ000561953	1	Tbrucei inhibitor_chloronitrobenzamide analogs	SJ_JHWANG1		NA
SJ000285646	4	CAS 2668-66-8| For the treatment of allergic conjunctivitis, vernal conjunctivitis, episcleritis, and epinephrine sensitivity| act by the induction of phospholipase A2 inhibitory proteins, collectively called lipocortins. It is postulated that these proteins control the biosynthesis of potent mediators of inflammation such as prostaglandins and leukotrienes by inhibiting the release of their comm…	INTLAB		MEDRYSONE | HMS
SJ000287888	2	Anticonvulsant; glutamate receptor antagonist | LOPAC Bioactive Library II purchased July 2007	SIGMA		FELBAMATE | FELBAMATE| FELBATOL
SJ000288017	2	Nicotinic acetylcholine receptor antagonist; selectively inhibits alpha-bungarotoxin sensitive receptors that contain the alpha7 subunit | LOPAC Bioactive Library II purchased July 2007	SIGMA		MG 624
SJ000288063	2	Selective M2 muscarinic acetylcholine receptor antagonist | LOPAC Bioactive Library II purchased July 2007	SIGMA		METHOCTRAMINE TETRAHYDROCHLORIDE
SJ000285629	2	Biological Activity: anxiolytic, antihistaminic | CAS: 10246-75-0, 68-88-2 [hydroxyzine] | Source: synthetic | Microsource Bioactive Library purchased January 2006	MICROSOURCE		HYDROXYZINE PAMOATE | HYDROXYZINE DIHYDROCHLORIDE
SJ000285632	2	Biological Activity: diuretic, antihypertensive | CAS: 26807-65-8 | Source: synthetic | Microsource Bioactive Library purchased January 2006	MICROSOURCE		INDAPAMIDE | RAC-INDAPAMIDE
SJ000286433	1	Biological Activity: vascular protectant, antihaemorrhagic | CAS: 38183-03-8 | Source: Godmania aesculifolia | Microsource Bioactive Library purchased January 2006	MICROSOURCE		7,8-DIHYDROXYFLAVONE
SJ000287230	3	Ca2+ channel blocker; central and peripheral vasodilator | LOPAC Bioactive Library II purchased July 2007	SIGMA		CINNARIZINE
SJ000573290	2	HP | DEVCAN | AMBIT | KINASE | 870483-87-7	LC_LABS		U22490/41/5 | GW2580 | CFMS RECEPTOR TYROSINE KINASE INHIBITOR | CSF-1 RECEPTOR INHIBITOR | GW-2580
SJ000287834	4	Known Nuclear Receptor Modulators collected from commercial vendors	TOCRIS		(Z)-GUGGLESTERONE | Z-GUGGULSTERONE
SJ000286160	4	CAS 3546-41-6| Used to expel parasitic worms| causes degenerative alterations in the tegument and intestinal cells of the worm by binding to the colchicine-sensitive site of tubulin, thus inhibiting its polymerization or assembly into microtubules| FDA1069	INTLAB		PYRVINIUM PAMOATE
SJ000287322	1	Precautions: Store at room temperature; | CAS: 3598-37-6 | Source: MED | Solubility: H2O; | Prestwick Bioactive Library purchased January 2006	PRESTWICK		ACETOPROMAZINE MALEATE SALT
SJ000285760	5	Luteolytic estrogen produced by the corpus luteum | LOPAC Bioactive Library II purchased July 2007	SIGMA		ESTRONE
SJ000127027	2	Biological Activity: antihistaminic | CAS: 147-24-0 | Source: synthetic | Microsource Bioactive Library purchased January 2006	MICROSOURCE		DIPHENHYDRAMINE HYDROCHLORIDE
SJ000287533	1	Precautions: Store at room temperature; | CAS: 103639-04-9 | Source: MED | Prestwick Bioactive Library purchased January 2006	PRESTWICK		ONDANSETRON HYDROCHLORIDE
SJ000286483	1	Biological Activity: antiandrogen | CAS: 427-51-0 | Source: synthetic | Microsource Bioactive Library purchased January 2006	MICROSOURCE		CYPROTERONE ACETATE
SJ000126675	4	5-HT1A Serotonin receptor agonist; non-benzodiazepine anxiolytic | LOPAC Bioactive Library II purchased July 2007	SIGMA		BUSPIRONE HYDROCHLORIDE | BUSPIRONE HYDROCHLORIDE | BUSPAR
SJ000285185	9	antimalarial| FDA320 synergy studies	SIGMA		CHLOROQUINE DIPHOSPHATE
SJ000285570	3	Precautions: Store at room temperature; | CAS: 33401-94-4 | Source: MED | Solubility: H2O; | Prestwick Bioactive Library purchased January 2006	PRESTWICK		PYRANTEL PAMOATE | PYRANTEL TARTRATE
SJ000287793	2	Selective alpha1 adrenoceptor agonist; non-selective imidazoline binding site ligand | LOPAC Bioactive Library II purchased July 2007	SIGMA		CIRAZOLINE HYDROCHLORIDE
SJ000287310	1	Precautions: Store at +4°C; | CAS: 25717-80-0 | Source: MED | Solubility: CHCl3, HCl, AcOEt, MeOH; | Prestwick Bioactive Library purchased January 2006	PRESTWICK		MOLSIDOMINE | SJ000286140
SJ000286480	2	Precautions: Store at room temperature; | CAS: 546-06-5 | Source: NAT | Solubility: EtOH; | Prestwick Bioactive Library purchased January 2006	PRESTWICK		CONESSINE
SJ000312176	2	HP | DEVCAN | AMBIT | KINASE | 443797-96-4	SELLECK		AURORA KINASE/CDK INHIBITOR | JNJ-7706621 | JNJ-7706621 | RWJ-387252 | | AURORA KINASE/CDK INHIBITOR | 4-(5-AMINO-1-(2,6-DIFLUOROBENZOYL)-1H-1,2,4-TRIAZOL-3-YLAMINO)BENZENESULFONAMIDE |
SJ000556683	2	LOTHARIUS | DEVCAN | CAS#: 387867-13-2	LC_LABS		TANDUTINIB | MLN-518 | MLN-0518 | CT-53518
SJ000772398	1	BIOACTIVE_HP	CAYMAN		WWL70
SJ000286131	1	Biological Activity: antispasmodic | CAS: 1679-76-1 | Source: synthetic | Microsource Bioactive Library purchased January 2006	MICROSOURCE		DROFENINE HYDROCHLORIDE
SJ000000250	3	Biological Activity: antiarrhythmic | CAS: 34183-22-7, 54063-53-5 [propafenone] | Source: synthetic | Microsource Bioactive Library purchased January 2006	MICROSOURCE		CBT-000000250 | PROPAFENONE HYDROCHLORIDE | (S)-(-)-PROPAFENONE HYDROCHLORIDE
SJ000287190	1	Precautions: Store below 0°C; | CAS: 2347-80-0 | Source: MED | Prestwick Bioactive Library purchased January 2006	PRESTWICK		THIOPROPERAZINE DIMESYLATE
SJ000286818	1	Source: derivative Dalbergia spp | Microsource Bioactive Library purchased January 2006	MICROSOURCE		RETUSIN 7-METHYL ETHER
SJ000287076	2	Precautions: Store at room temperature; Light sensitive; | CAS: 5786-21-0 | Source: MED | Solubility: DMSO; | Prestwick Bioactive Library purchased January 2006	PRESTWICK		CLOZAPINE | CLOZAPINE| FAZACLO ODT
SJ000285458	5	Narcotic antagonist | LOPAC Bioactive Library II purchased July 2007	SIGMA		NALBUPHINE HYDROCHLORIDE | NALBUPHINE HYDROCHLORIDE HYDRATE
SJ000285786	1	Biological Activity: glucocorticoid, antiinflammatory | CAS: 50-03-3 | Source: semisynthetic | Microsource Bioactive Library purchased January 2006	MICROSOURCE		HYDROCORTISONE ACETATE
SJ000285350	1	Biological Activity: 5HT antagonist | CAS: 21535-47-7, 24219-97-4 [mianserin] | Source: synthetic | Microsource Bioactive Library purchased January 2006	MICROSOURCE		MIANSERIN HYDROCHLORIDE
SJ000285546	2	Biological Activity: uricosuric | CAS: 57-66-9 | Source: synthetic | Microsource Bioactive Library purchased January 2006	MICROSOURCE		PROBENECID
SJ000287998	4	BIOACTIVE | Protease Inhibitor Library|Calpain | Cathepsin B|88191-84-8|Plate Catalog #: 2833(v2.0) Lot# N1230	BIOMOL		MDL 28170 | CALPAIN INHIB III
SJ000285200	11	CAS 169447-70-5| For the treatment of pneumonia due to Pneumocystis carinii| interferes with nuclear metabolism producing inhibition of the synthesis of DNA, RNA, phospholipids, and proteins| FDA1069	OCHEM		PENTAMIDINE ISETHIONATE | PENTAMIDINE | BENAMBAX | PNEUMOPENT
SJ000286218	2	Biological Activity: antipsychotic | CAS: 113-59-7 | Source: synthetic | Microsource Bioactive Library purchased January 2006	MICROSOURCE		CHLORPROTHIXENE HYDROCHLORIDE | CHLORPROTHIXENE| TARACTAN
SJ000285828	2	Biological Activity: neuroleptic | CAS: 548-73-2 | Source: synthetic | Microsource Bioactive Library purchased January 2006	MICROSOURCE		DROPERIDOL
SJ000285276	4	Precautions: Store at -20°C; | CAS: 3105-97-3 | Source: MED | Solubility: CH3COCH3; | Prestwick Bioactive Library purchased January 2006	PRESTWICK		HYCANTHONE
SJ000287981	2	Selective alpha2B-adrenoceptor antagonist | LOPAC Bioactive Library II purchased July 2007	SIGMA		IMILOXAN HYDROCHLORIDE
SJ000286093	4	Selective serotonin reuptake inhibitor; antidepressant | LOPAC Bioactive Library II purchased July 2007	SIGMA		SERTRALINE | SERTRALINE HYDROCHLORIDE | ZOLOFT
SJ000285200	1	Biological Activity: antiprotozoal, inhibits nucleic acid & protein synthesis | CAS: 100-33-4 | Source: synthetic | Microsource Bioactive Library purchased January 2006	MICROSOURCE		PENTAMIDINE ISETHIONATE | PENTAMIDINE | BENAMBAX | PNEUMOPENT
SJ000573098	1	GSK barcode: J00AGGJ | GSK kinase tool set diluted 2-fold to 100uL at 5mM | Biphenyl amide p38 kinase inhibitors 3: Improvement of cellular and in vivo activity. Bioorganic & Medicinal Chemistry Letters (2008), 18(15), 4428-4432.	GSK		R7387/20/3
SJ000312352	1	topical corticoid antiinflammatory| soft steroid belonging to a unique class of glucocorticoids| possesses a metabolically labile 17 beta-chloromethyl ester function which was designed in order to be hydrolyzed to an inactive carboxylic acid moiety| Very limited systemic absorption| FDA Drug Library Reformatted May 2008	TORONTO		LOTEPREDNOL ETABONATE| ALREX| LOTEMAX| ZYLET | LOTEPREDNOL ETABONATE| ALREX| LOTEMAX| ZYLET | CHLOROMETHYL 17-(ETHOXYCARBONYLOXY)-11-HYDROXY-10,13-DIMETHYL-3-OXO-6,7,8,9,10,11,12,13,14,15,16,17-DODECAHYDRO-3H-CYCLOPENTA[A]PHENANTHRENE-17-CARBOXYLATE | "LOTEPREDNOL ETABONATE | ALREX" | (8S,9S,10R,11S,1 | LOTEPREDNOL ETABONATE | ALREX
SJ000285461	3	Precautions: Store at +4°C; Light sensitive; | CAS: 2753-45-9 | Source: MED | Solubility: H2O; | Prestwick Bioactive Library purchased January 2006	PRESTWICK		MEBEVERINE HYDROCHLORIDE
SJ000285552	3	Precautions: Store at room temperature; | CAS: 50-34-0 | Source: MED | Solubility: H2O, EtOH, CHCl3; | Prestwick Bioactive Library purchased January 2006	PRESTWICK		PROPANTHELINE BROMIDE
SJ000285469	3	Precautions: Store at room temperature; | CAS: 23142-01-0 | Source: PHA | Solubility: CHCl3, H2O, CH3COCH3; | Prestwick Bioactive Library purchased January 2006	PRESTWICK		CARBETAPENTANE CITRATE
SJ000772413	1	BIOACTIVE_HP	TOCRIS		ARP 100
SJ000573301	1	GSK barcode: J00AGGI | GSK kinase tool set diluted 2-fold to 100uL at 5mM | Discovery of 4,6-bis-anilino-1H-pyrrolo[2,3-d]pyrimidines: Potent inhibitors of the IGF-1R receptor tyrosine kinase. Bioorganic & Medicinal Chemistry Letters (2009), 19(2), 469-473.	GSK		U23662/84/1
SJ000285581	7	FDA_DRUG	BIOTREND		METOCLOPRAMIDE HYDROCHLORIDE
SJ000288136	2	Potent D2 dopamine receptor agonist | LOPAC Bioactive Library II purchased July 2007	SIGMA		(±)-PPHT HYDROCHLORIDE
SJ000287022	3	Metabolite of progesterone | LOPAC Bioactive Library II purchased July 2007	SIGMA		HYDROXYPROGESTERONE | 17ALPHA-HYDROXYPROGESTERONE
SJ000285525	7	For the treatment of mild to moderate dementia of the Alzheimer's type| acts by elevating acetylcholine concentrations in the cerebral cortex by slowing the degradation of acetylcholine released by still intact cholinergic neurons; it does so by reversibly binding acetylcholinesterase| FDA320 synergy studies	SIGMA		TACRINE HYDROCHLORIDE HYDRATE | TACRINE HYDROCHLORIDE | COGNEX
SJ000285424	2	Biological Activity: estrogen | CAS: 50-28-2 | Source: pregnancy urine | Microsource Bioactive Library purchased January 2006	MICROSOURCE		ESTRADIOL | ESTRADIOL-17 BETA | BETA-ESTRADIOL | 17B-ESTRADIOL | ALPHA-ESTRADIOL
SJ000312293	3	FDA_DRUG | FDA Drug Library Reformatted May 2008 | 107753-78-6 | PLATE C/O SJCH0016020 |	TORONTO		ZAFIRLUKAST| ACCOLATE | ZAFIRLUKAST | ACCOLATE | CYCLOPENTYL 3-(2-METHOXY-4-(O-TOLYLSULFONYLCARBAMOYL)BENZYL)-1-METHYL-1H-INDOL-5-YLCARBAMATE | ACCOLEIT | OLMORAN | RESPIX | ZAFIRST | ICI-204219 |
SJ000285276	3	Biological Activity: anthelmintic, hepatotoxic | CAS: 3105-97-3 | Source: synthetic | Microsource Bioactive Library purchased January 2006	MICROSOURCE		HYCANTHONE
SJ000286948	1	Biological Activity: glucocorticoid, antiinflammatory | CAS: 3093-35-4 | Source: synthetic | Microsource Bioactive Library purchased January 2006	MICROSOURCE		HALCINONIDE
SJ000285363	2	Biological Activity: 5HT1&2 receptor antagonist | Source: synthetic | Microsource Bioactive Library purchased January 2006	MICROSOURCE		METHIOTHEPIN MALEATE | METHIOTHEPIN MESYLATE
SJ000285683	1	Biological Activity: muscle relaxant (smooth), cerebral vasodilator | CAS: 61-25-6, 58-74-2 [papaverine] | Source: Papaver somniferum, Rauwolfia serpentina | Microsource Bioactive Library purchased January 2006	MICROSOURCE		PAPAVERINE HYDROCHLORIDE
SJ000285760	8	NR focused library compounds:ER agonist	ENZO		ESTRONE
SJ000573138	1	GSK barcode: J00AGGG | GSK kinase tool set diluted 2-fold to 100uL at 5mM | 3-Anilino-4-arylmaleimides: potent and selective inhibitors of glycogen synthase kinase-3 (GSK-3). Bioorganic & Medicinal Chemistry Letters (2001), 11(5), 635-639.	GSK		HO-7197-111-17
SJ000555718	1	CAS 50-10-2| For the treatment of visceral spasms| action is achieved via a dual mechanism: (1) a specific anticholinergic effect (antimuscarinic) at the acetylcholine-receptor sites and (2) a direct effect upon smooth muscle (musculotropic)| FDA1069	SIGMA		OXYPHENONIUM BROMIDE
SJ000286853	1	Biological Activity: mineralocorticoid | CAS: 56-47-3 | Source: semisynthetic | Microsource Bioactive Library purchased January 2006	MICROSOURCE		DESOXYCORTICOSTERONE ACETATE | DOCA | PERCOTOL |
SJ000285609	5	alpha-Adrenoceptor agonist; imidazoline binding site ligand; vasoconstrictor | LOPAC Bioactive Library II purchased July 2007	SIGMA		TETRAHYDROZOLINE HYDROCHLORIDE
SJ000286929	3	Activates soluble guanylyl cyclase | LOPAC Bioactive Library II purchased July 2007	SIGMA		PROTOPORPHYRIN IX | PROTOPORPHYRIN IX DISODIUM
SJ000285350	3	Precautions: Store at +4°C; | CAS: 21535-47-7 | Source: MED | Solubility: MeOH; | Prestwick Bioactive Library purchased January 2006	PRESTWICK		MIANSERIN HYDROCHLORIDE
SJ000285828	1	Biological Activity: neuroleptic | CAS: 548-73-2 | Source: synthetic | Microsource Bioactive Library purchased January 2006	MICROSOURCE		DROPERIDOL
SJ000288020	2	Opioid receptor antagonist. | LOPAC Bioactive Library II purchased July 2007	SIGMA		LEVALLORPHAN TARTRATE | LEVALLORPHAN TARTRATE SALT
SJ000288065	2	Metabolite of dextromethorphan | LOPAC Bioactive Library II purchased July 2007	SIGMA		3-METHOXY-MORPHANIN HYDROCHLORIDE
SJ000286204	7	For the treatment of allergic disorders, itching, nausea and vomiting| competes with free histamine for binding at H1-receptor sites in the GI tract, uterus, large blood vessels, and bronchial muscle| FDA320 synergy studies	SIGMA		PROMETHAZINE HYDROCHLORIDE | PROMETHAZINE HYDROCHLORIDE| PHENERGAN
SJ000285536	2	Biological Activity: antiglaucoma agent, miotic | CAS: 148-72-1, 92-13-7 [pilocarpine] | Source: Pilocarpus spp | Microsource Bioactive Library purchased January 2006	MICROSOURCE		PILOCARPINE NITRATE | ISOPILOCARPINE NITRATE | (+)-PILOCARPINE HYDROCHLORIDE | PILOCARPINE | PILOCARPINE HYDROCHLORIDE
SJ000285668	2	Biological Activity: antitussive | CAS: 912-60-7, 128-62-1 [noscapine] | Source: Corydalis cava and Papaver spp | Microsource Bioactive Library purchased January 2006	MICROSOURCE		NOSCAPINE HYDROCHLORIDE | NOSCAPINE
SJ000286088	1	Biological Activity: 5HT4 receptor agonist, peristaltic stimulant | Source: synthetic | Microsource Bioactive Library purchased January 2006	MICROSOURCE		TEGASEROD MALEATE
SJ000285294	1	Biological Activity: antifungal | CAS: 62-38-4 | Source: synthetic | Microsource Bioactive Library purchased January 2006	MICROSOURCE		PHENYLMERCURIC ACETATE | PHENYLMERCURIC ACETATE | DYANACIDE | GALLOTOX | HOSTAQUIK | LIQUIPHENE | MERCURON | MERSOLITE | NEANTINA | ACETOXYPHENYLMERCURY |
SJ000573308	1	GSK barcode: J00AGGI | GSK kinase tool set diluted 2-fold to 100uL at 5mM | Discovery of thiophene inhibitors of polo-like kinase. Bioorganic & Medicinal Chemistry Letters (2009), 19(3), 1018-1021.	GSK		U22436/119/1
SJ000573287	1	GSK barcode: J00AGGI | GSK kinase tool set diluted 2-fold to 100uL at 5mM | Identification of 1,5-Naphthyridine Derivatives as a Novel Series of Potent and Selective TGF-.beta. Type I Receptor Inhibitors. Journal of Medicinal Chemistry (2004), 47(18), 4494-4506.	GSK		FTTA/246/163/2
SJ000285712	4	FDA_DRUG | 50-41-9 |	SIGMA		CLOMIPHENE CITRATE | (Z,E)-CLOMIPHENE CITRATE
SJ000287223	1	Precautions: Store at room temperature; | CAS: 1163-36-6 | Source: MED | Solubility: H2O; | Prestwick Bioactive Library purchased January 2006	PRESTWICK		CLEMIZOLE HYDROCHLORIDE
SJ000286067	2	Biological Activity: antidiabetic | CAS: 122320-73-4 | Source: synthetic | Microsource Bioactive Library purchased January 2006	MICROSOURCE		ROSIGLITAZONE | ROSIGLITAZONE MALEATE| AVANDIA
SJ000286424	1	Source: derivative | Microsource Bioactive Library purchased January 2006	MICROSOURCE		BETA-DIHYDROROTENONE
SJ000574313	1	HP | FDA_DRUG | 82952-64-5	TOCRIS		TRIMETREXATE GLUCURONATE | NEUTREXIN | CL 898 DIHYDROCHLORIDE | CI 898 TRIHYDROCHLORIDE | TMQ | TRIMETREXATE | NSC-249008 | JB-11 |
SJ000285213	1	Biological Activity: antiarrhythmic (Class Ia): inhibits glucose uptake by mitochondria, & PAF blocker | CAS: 4360-17-7 | Source: Rauwolfia spp., Melodinus balansae, Tonduzia longifolia | Microsource Bioactive Library purchased January 2006	MICROSOURCE		AJMALINE
SJ000287181	1	Precautions: Store -20°C; | CAS: 17406-45-0 | Source: ALK | Solubility: MeOH, EtOH; | Prestwick Bioactive Library purchased January 2006	PRESTWICK		TOMATINE
SJ000285992	3	Precautions: Store at room temperature; | CAS: 6493-05-6 | Source: MED | Solubility: H2O; | Prestwick Bioactive Library purchased January 2006	PRESTWICK		PENTOXIFYLLINE
SJ000286690	1	Source: 1: 1 mix of 16-ene (shown) & 16-yne | Microsource Bioactive Library purchased January 2006	MICROSOURCE		DEHYDROAVOCATIN -1-ACETATE
SJ000286760	1	Biological Activity: cytochrome P450 inhibitor, Ca antagonist | CAS: 78997-40-7 | Source: synthetic; SKF-525A | Microsource Bioactive Library purchased January 2006	MICROSOURCE		PROADIFEN HYDROCHLORIDE | SKF-525A HYDROCHLORIDE
SJ000286501	2	Precautions: Store at +4°C; Light sensitive; | CAS: 476-32-4 | Source: ALK | Solubility: EtOH, CHCl3; | Prestwick Bioactive Library purchased January 2006	PRESTWICK		CHELIDONINE (+)
SJ000287210	3	Anticonvulsant that may modulate certain types of Ca2+ channel currents; analgesic | LOPAC Bioactive Library II purchased July 2007	SIGMA		GABAPENTIN
SJ000285451	1	Biological Activity: antiarrhythmic, alpha2 agonist, cholinesterase, anticonvulsant, antiinflammatory, antibacterial, antifungal, antitrypanosomal, antineoplastic, immunostimulant; LD50(mouse) 329 mg/kg po | CAS: 633-65-8, 2086-83-1 | Source: Berberis and Mahonia spp | Microsource Bioactive Library purchased January 2006	MICROSOURCE		BERBERINE CHLORIDE
SJ000312370	3	FDA_DRUG | Copy of SJCH0016025, new QC	SIGMA		TIZANIDINE HYDROCHLORIDE | TIZANIDINE HYDROCHLORIDE | 5-CHLORO-N-(4,5-DIHYDRO-1H-IMIDAZOL-2-YL)BENZO[C][1,2,5]THIADIAZOL-4-AMINE
SJ000573251	1	GSK barcode: J00AGGH | GSK kinase tool set diluted 2-fold to 100uL at 5mM | Identification of Novel Inhibitors of the Transforming Growth Factor .beta.1 (TGF-.beta.1) Type 1 Receptor (ALK5). Journal of Medicinal Chemistry (2002), 45(5), 999-1001.	GSK		TH48888-160A1
SJ000286949	4	Dopamine receptor agonist; antiparkinsonian | LOPAC Bioactive Library II purchased July 2007	SIGMA		PERGOLIDE MESYLATE | PERGOLIDE METHANESULFONATE | PERGOLIDE MESYLATE| PERMAX
SJ000285629	3	Precautions: Store at room temperature; UV sensitive in solution; | CAS: 2192-20-3 | Source: MED | Solubility: H2O, CHCl3; | Prestwick Bioactive Library purchased January 2006	PRESTWICK		HYDROXYZINE PAMOATE | HYDROXYZINE DIHYDROCHLORIDE
SJ000000137	3	Cl- channel blocker | LOPAC Bioactive Library II purchased July 2007	SIGMA		CBT-000000137 | N-PHENYLANTHRANILIC ACID
SJ000121406	4	Precautions: Store at room temperature; | CAS: 148-79-8 | Source: MED | Solubility: DMF, DMSO; | Prestwick Bioactive Library purchased January 2006	PRESTWICK		TIABENDAZOLE | THIABENDAZOLE | 2-(4-THIAZOLYL)BENZIMIDAZOLE
SJ000285675	1	Biological Activity: antidepressant | CAS: 894-71-3, 72-69-5 [nortriptyline] | Source: synthetic | Microsource Bioactive Library purchased January 2006	MICROSOURCE		NORTRIPTYLINE | NORTRIPTYLINE HYDROCHLORIDE | AVENTYL HYDROCHLORIDE
SJ000556671	2	LOTHARIUS | DEVCAN | CAS#: 928326-83-4	SELLECK		BIBF-1120 | VARGATEF | INTEDANIB
SJ000285951	1	Biological Activity: antiemetic | CAS: 4093-35-0 | Source: synthetic | Microsource Bioactive Library purchased January 2006	MICROSOURCE		BROMOPRIDE
SJ000286227	1	Biological Activity: vasodilator | CAS: 3200-06-4, 31329-57-4 [nafronyl] | Source: synthetic | Microsource Bioactive Library purchased January 2006	MICROSOURCE		NAFRONYL OXALATE
SJ000286163	1	Biological Activity: anthelmintic | CAS: 53716-50-0 | Source: synthetic | Microsource Bioactive Library purchased January 2006	MICROSOURCE		OXFENDAZOLE
SJ000312386	1	Quinestrol is the 3-cyclopentyl ether of ethinyl estradiol| stored in adipose tissue where it is slowly released and metabolized| FDA Drug Library Reformatted May 2008	SIGMA		QUINESTROL| ESTROVIS | QUINESTROL | QUINESTROL| ESTROVIS | 3-(CYCLOPENTYLOXY)-17-ETHYNYL-13-METHYL-7,8,9,11,12,13,14,15,16,17-DECAHYDRO-6H-CYCLOPENTA[A]PHENANTHREN-17-OL | QUINESTROL
SJ000574286	1	HP | DEVCAN | AMBIT | KINASE | 405169-16-6	LC_LABS		DOVITINIB | CHIR-258 | TKI-258
SJ000287211	6	Known Nuclear Receptor Modulators collected from commercial vendors	TOCRIS		RALOXIFENE HYDROCHLORIDE | RALOXIFENE HYDROCHLORIDE| EVISTA | RALOXIFENE HCL | RALOXIFENE HYDROCHLORIDE | KEOXIFENE HYDROCHLORIDE | LY-156758 |
SJ000288219	2	EGFR protein tyrosine kinase inhibitor | LOPAC Bioactive Library II purchased July 2007	SIGMA		TYRPHOSTIN AG 698
SJ000285519	1	Biological Activity: oxytocic | CAS: 6160-12-9, 299-39-8 [anhydrous], 90-39-1 [sparteine] | Source: Lupinus spp and other Leguminosae | Microsource Bioactive Library purchased January 2006	MICROSOURCE		SPARTEINE SULFATE | SPARTEINE (-) | SPARTEINE HYDROIODIDE
SJ000285621	2	Biological Activity: antihyperlipoproteinemic, gastric and pancreatic secretion stimulant | CAS: 461-06-3 | Source: striated muscle, liver; also in Pisum sativum | Microsource Bioactive Library purchased January 2006	MICROSOURCE		CARNITINE HYDROCHLORIDE
SJ000285376	2	Biological Activity: antibacterial | CAS: 1404-93-9, 1404-90-6 [vancomycin] | Source: Streptomyces orientalis | Microsource Bioactive Library purchased January 2006	MICROSOURCE		VANCOMYCIN HYDROCHLORIDE
SJ000287668	2	Potent inhibitor of herpes simplex type 1 | LOPAC Bioactive Library II purchased July 2007	SIGMA		(E)-5-(2-BROMOVINYL)-2'-DEOXYURIDINE
SJ000287669	2	GABA-A receptor antagonist | LOPAC Bioactive Library II purchased July 2007	SIGMA		(-)-BICUCULLINE METHBROMIDE, 1(S), 9(R)
SJ000573300	1	GSK barcode: J00AGGI | GSK kinase tool set diluted 2-fold to 100uL at 5mM | Optimization of a series of 4,6-bis-anilino-1H-pyrrolo[2,3-d]pyrimidine inhibitors of IGF-1R: elimination of an acid-mediated decomposition pathway. Bioorganic & medicinal chemistry letters (2009), 19(2), 373-7.	GSK		U24088/12/1
SJ000285244	3	Biological Activity: antibacterial | CAS: 1405-97-6 | Source: Bacillus brevis | Microsource Bioactive Library purchased January 2006	MICROSOURCE		GRAMICIDIN
SJ000287170	3	D2 dopamine receptor antagonist; phenothiazine antipsychotic | LOPAC Bioactive Library II purchased July 2007	SIGMA		TRIFLUPROMAZINE HYDROCHLORIDE | TRIFLUPROMAZINE HYDROCHLORIDE| VESPRIN
SJ000287713	2	delta Opioid receptor agonist | LOPAC Bioactive Library II purchased July 2007	SIGMA		SNC80
SJ000286013	2	Biological Activity: anthelmintic | CAS: 26155-31-7, 20574-50-9 [morantel] | Source: synthetic | Microsource Bioactive Library purchased January 2006	MICROSOURCE		MORANTEL TARTRATE | MORANTEL CITRATE
SJ000287462	1	Precautions: Store at room temperature; | CAS: 64-85-7 | Source: MED | Solubility: EtOH, CH3COCH3; | Prestwick Bioactive Library purchased January 2006	PRESTWICK		DEOXYCORTICOSTERONE
SJ000285677	4	beta Adrenoceptor agonist; peripheral vasodilator | LOPAC Bioactive Library II purchased July 2007	SIGMA		NYLIDRIN HYDROCHLORIDE
SJ000285782	2	Biological Activity: anticholinergic (opthalmic) | CAS: 51-56-9, 87-00-3 [homatropine] | Source: semisynthetic | Microsource Bioactive Library purchased January 2006	MICROSOURCE		HOMATROPINE BROMIDE | (R,S)-HOMATROPINE HYDROBROMIDE
SJ000573340	1	GSK barcode: J00AGGI | GSK kinase tool set diluted 2-fold to 100uL at 5mM | Identification of 4-(2-(4-Amino-1,2,5-oxadiazol-3-yl)-1-ethyl-7-{[(3S)-3-piperidinylmethyl]oxy}-1H-imidazo[4,5-c]pyridin-4-yl)-2-methyl-3-butyn-2-ol (GSK690693), a Novel Inhibitor of AKT Kinase. Journal of Medicinal Chemistry (2008), 51(18), 5663-5679.	GSK		N2972-34-A1
SJ000288150	2	Precursor of cortisol biosynthesis | LOPAC Bioactive Library II purchased July 2007	SIGMA		CORTEXOLONE
SJ000285847	2	Biological Activity: analgesic | CAS: 23327-57-3, 13669-70-0 [nefopam] | Source: synthetic | Microsource Bioactive Library purchased January 2006	MICROSOURCE		NEFOPAM | NEFOPAM HYDROCHLORIDE
SJ000287448	1	Precautions: Store at room temperature; | CAS: 553-08-2 | Source: MED | Prestwick Bioactive Library purchased January 2006	PRESTWICK		THONZONIUM BROMIDE
SJ000286339	1	CAS: 484-29-7 | Source: Dictamnus albus and other Rutaceae | Microsource Bioactive Library purchased January 2006	MICROSOURCE		DICTAMNINE
SJ000541097	3	BIOACTIVE_HP | 111011-63-3 | set of 24 calcium channel inhibitors ordered Jan 2010 |	WATERSTONE		EFONIDIPINE | EFONIDIPINE HYDROCHLORIDE MONOETHANOLATE | LANDEL
SJ000285465	8	not UV or ELSD active but appears clean in mass spec | FDA_DRUG	WJ_PHARMA		MEMANTINE HYDROCHLORIDE | NAMENDA
SJ000285572	7	Na+ channel blocker and Class I antiarrythmic; alkaloid isolated from the bark of the Cinchona family of South American trees | LOPAC Bioactive Library II purchased July 2007	SIGMA		QUININE SULFATE | QUINIDINE HYDROCHLORIDE MONOHYDRATE | QUINIDINE GLUCONATE | QUINIDINE SULFATE | QUININE | QUINIDINE
SJ000288259	2	EGFR tyrosine kinase inhibitor | LOPAC Bioactive Library II purchased July 2007	SIGMA		TYRPHOSTIN 51
SJ000286021	2	Biological Activity: antifungal | CAS: 119006-77-8 | Source: synthetic | Microsource Bioactive Library purchased January 2006	MICROSOURCE		FLUTRIMAZOLE
SJ000285828	3	Precautions: Store at +4°C; | CAS: 548-73-2 | Source: MED | Solubility: CHCl3; | Prestwick Bioactive Library purchased January 2006	PRESTWICK		DROPERIDOL
SJ000287690	2	Cyclin dependent kinase (CDK) inhibitor; competes with ATP for catalytic subunit binding | LOPAC Bioactive Library II purchased July 2007	SIGMA		INDIRUBIN-3'-OXIME
SJ000288178	2	Potent, selective inhibitor of cyclin-dependent kinases (CDKs) | LOPAC Bioactive Library II purchased July 2007	SIGMA		ROSCOVITINE | (R)-ROSCOVITINE | SELICICLIB | NSC-701554 | ROSCOVITINE | SELICICLIB | | CYC-202
SJ000288195	2	Selective 5-HT1A serotonin receptor agonist | LOPAC Bioactive Library II purchased July 2007	SIGMA		PAPP
SJ000285995	2	Biological Activity: beta adrenergic agonist, antiarrhythmic | CAS: 54-80-8 | Source: synthetic | Microsource Bioactive Library purchased January 2006	MICROSOURCE		PRONETALOL HYDROCHLORIDE | PRONETHALOL HYDROCHLORIDE
SJ000285936	3	Precautions: Store at room temperature; | CAS: 50-42-0 | Source: MED | Solubility: H2O; | Prestwick Bioactive Library purchased January 2006	PRESTWICK		ADIPHENINE HYDROCHLORIDE
SJ000286027	2	Biological Activity: H1 antihistamine | CAS: 980-71-2, 86-22-6 [brompheniramine] | Source: synthetic | Microsource Bioactive Library purchased January 2006	MICROSOURCE		BROMPHENIRAMINE MALEATE | (±)-BROMPHENIRAMINE MALEATE | (+)-BROMPHENIRAMINE MALEATE | DEXBROMPHENIRAMINE MALEATE |
SJ000287357	1	Precautions: Store at 4°C, in dark place; | CAS: 2520-38-9 | Source: ALK | Solubility: H2O; EtOH; | Prestwick Bioactive Library purchased January 2006	PRESTWICK		FOLIOSIDINE
SJ000287194	2	For the treatment of gastroesophageal reflux disease| proton pump inhibitor that suppresses gastric acid secretion by specific inhibition of the H+/K+-ATPase in the gastric parietal cell| FDA320 synergy studies	3B_SCIENTIFIC		OMEPRAZOLE | ESOMEPRAZOLE SODIUM
SJ000581011	1	Roche Published Kinase set | ERN: RO0318352-000-007 | 10uL at 10mM diluted to 60uL DMSO final | Inhibitors of protein kinase C. 2. Substituted bisindolylmaleimides with improved potency and selectivity. J. Med. Chem. 1992, 35, 994-1001. |	ROCHE		NA
SJ000581026	1	Roche Published Kinase set | ERN: RO0318676-000-002 | 10uL at 10mM diluted to 60uL DMSO final | Inhibitors of protein kinase C. 3. Potent and highly selective bisindolylmaleimides by conformational restriction. J. Med. Chem. 1993, 36, 21-9. |	ROCHE		NA
SJ000534769	2	Roche Published Kinase set | ERN: RO0318220-000-004 | 10uL at 10mM diluted to 60uL DMSO final | Inhibitors of protein kinase C. 2. Substituted bisindolylmaleimides with improved potency and selectivity. J. Med. Chem. 1992, 35, 994-1001. |	ROCHE		RO 31-8220 MESYLATE | RO-31-8220
SJ000287497	2	BIOACTIVE | Protease Inhibitor Library|Serine proteases|56974-61-9|Plate Catalog #: 2833(v2.0) Lot# N1230	BIOMOL		GABEXATE MESYLATE
SJ000285934	1	Biological Activity: spasmolytic | CAS: 125-51-9, 13473-38-6 [pipenzolate] | Source: synthetic | Microsource Bioactive Library purchased January 2006	MICROSOURCE		PIPENZOLATE BROMIDE
SJ000287023	4	Anti-inflammatory; corticosterone analog | LOPAC Bioactive Library II purchased July 2007	SIGMA		CORTISONE
SJ000573253	1	GSK barcode: J00AGGH | GSK kinase tool set diluted 2-fold to 100uL at 5mM | Discovery and in vitro evaluation of potent TrkA kinase inhibitors: oxindole and aza-oxindoles. Bioorganic & Medicinal Chemistry Letters (2004), 14(4), 953-957.	GSK		U16719/161/1
SJ000287581	4	Phosphatase Inhibitor Collection ordered February 2008| m.p. = 192oC	SIGMA		(S)-(-)-P-BROMOTETRAMISOLE OXALATE | (L)-P-BROMOTETRAMISOLE OXALATE | (-)-P-BROMOLEVAMISOLE OXALATE
SJ000287177	3	Serotonin reuptake inhibitor; antidepressant | LOPAC Bioactive Library II purchased July 2007	SIGMA		ZIMELIDINE DIHYDROCHLORIDE MONOHYDRATE | ZIMELIDINE DIHYDROCHLORIDE | ZIMELIDINE DIHYDROCHLORIDE |
SJ000286825	1	Source: derivative | Microsource Bioactive Library purchased January 2006	MICROSOURCE		3-AMINO-BETA-PINENE
SJ000285533	1	Biological Activity: analgesic | CAS: 136-40-3, 94-78-0 [phenazopyridine] | Source: synthetic | Microsource Bioactive Library purchased January 2006	MICROSOURCE		PHENAZOPYRIDINE HYDROCHLORIDE
SJ000286186	7	Indicated for the treatment of parkinson's disease and extrapyramidal reactions caused by drugs| selective M1 muscarinic acetylcholine receptor antagonist| able to discriminate between the M1 (cortical or neuronal) and the peripheral muscarinic subtypes (cardiac and glandular)| thought to increase availability of dopamine| CAS 58947-95-8| FDA320 synergy studies	SIGMA		TRIHEXYPHENIDYL-D,L HYDROCHLORIDE | TRIHEXYPHENIDYL HYDROCHLORIDE | DL-TRIHEXYPHENIDYL HYDROCHLORIDE| ARTANE
SJ000286673	1	CAS: 520-34-3 | Source: Valeriana, Digitalis spp | Microsource Bioactive Library purchased January 2006	MICROSOURCE		DIOSMETIN
SJ000286144	3	Precautions: Store at room temperature; | CAS: 396-01-0 | Source: MED | Solubility: EtOH/H2O:50/50; | Prestwick Bioactive Library purchased January 2006	PRESTWICK		TRIAMTERENE | TRIAMTERENE | DYRENIUM
SJ000287270	1	Precautions: Store at room temperature; | CAS: 50-22-6 | Source: HOR | Solubility: Organic solvents; | Prestwick Bioactive Library purchased January 2006	PRESTWICK		CORTICOSTERONE
SJ000286760	2	Precautions: Store below 0°C; | CAS: 62-68-0 | Source: MED | Prestwick Bioactive Library purchased January 2006	PRESTWICK		PROADIFEN HYDROCHLORIDE | SKF-525A HYDROCHLORIDE
SJ000286211	5	Precautions: Store at room temperature; Light sensitive; | CAS: 118-10-5 | Source: ALK | Solubility: EtOH, EtOEt, CHCl3; | Prestwick Bioactive Library purchased January 2006	PRESTWICK		(-)-CINCHONIDINE | CINCHONINE | CINCHONIDINE
SJ000288312	1	Potent, selective, reversible, and ATP-competitive glycogen synthase kinase 3alpha/beta (GSK-3alpha/beta) inhibitor. | LOPAC Bioactive Library II purchased July 2007	SIGMA		BIO
SJ000312177	2	BIOACTIVE_HP | CDK Inhibitor set acquired Nov 2007 | 189232-42-6 | PLATE C/O SJCH0016020 | CDK |	EMD		BOHEMINE | BOHEMINE | 3-(6-(BENZYLAMINO)-9-ISOPROPYL-9H-PURIN-2-YLAMINO)PROPAN-1-OL | | BOHEMINE |
SJ000312372	2	CAS 382-67-2| For the relief of the inflammatory and pruritic manifestations of corticosteroid-responsive dermatoses| are thought to act by the induction of phospholipase A2 inhibitory proteins, collectively called lipocortins| FDA1069	SIGMA		DESOXIMETASONE| TOPICORT | DESOXIMETASONE| TOPICORT | 9-FLUORO-11-HYDROXY-17-(2-HYDROXYACETYL)-10,13,16-TRIMETHYL-6,7,8,9,10,11,12,13,14,15,16,17-DODECAHYDRO-3H-CYCLOPENTA[A]PHENANTHREN-3-ONE | DESOXIMETASONE | DESOXIMETASONE
SJ000288111	2	Potent and selective NO-sensitive guanylyl cyclase inhibitor | LOPAC Bioactive Library II purchased July 2007	SIGMA		ODQ
SJ000285511	2	CAS: 497-76-7 | Source: MED | Solubility: H2O; | Prestwick Bioactive Library purchased January 2006	PRESTWICK		ARBUTIN
SJ000285780	1	Biological Activity: antidyskinetic, antipsychotic | CAS: 52-86-8 | Source: synthetic | Microsource Bioactive Library purchased January 2006	MICROSOURCE		HALOPERIDOL | HALDOL
SJ000285550	1	Biological Activity: anticholinergic | CAS: 1508-76-5, 77-37-2 [procyclidine] | Source: synthetic | Microsource Bioactive Library purchased January 2006	MICROSOURCE		PROCYCLIDINE HYDROCHLORIDE
SJ000772412	1	BIOACTIVE_HP	EMD		XG076
SJ000287717	2	Irreversible alpha1B-adrenoceptor alkylating agent | LOPAC Bioactive Library II purchased July 2007	SIGMA		CHLOROETHYLCLONIDINE DIHYDROCHLORIDE
SJ000285329	1	Biological Activity: antineoplastic, antibacterial, antifungal | Source: Tropaeolum majus, Lepidium sativum and other Cruciferae | Microsource Bioactive Library purchased January 2006	MICROSOURCE		BENZYL ISOTHIOCYANATE
SJ000312302	2	FDA_DRUG | Copy of SJCH0016025, new QC	TORONTO		TRILOSTANE| DESOPAN| MODRASTANE| MODRENAL
SJ000573278	1	GSK barcode: J00AGGH | GSK kinase tool set diluted 2-fold to 100uL at 5mM | Identification of 1,5-Naphthyridine Derivatives as a Novel Series of Potent and Selective TGF-.beta. Type I Receptor Inhibitors. Journal of Medicinal Chemistry (2004), 47(18), 4494-4506.	GSK		FAMP/256/57/4
SJ000285949	2	Biological Activity: antiarrhythmic | CAS: 74764-40-2 | Source: synthetic | Microsource Bioactive Library purchased January 2006	MICROSOURCE		BEPRIDIL HYDROCHLORIDE
SJ000285886	3	Precautions: Store at -20; | CAS: 7361-61-7 | Source: MED | Solubility: HCl, CHCl3; | Prestwick Bioactive Library purchased January 2006	PRESTWICK		XYLAZINE | XYLAZINE HYDROCHLORIDE
SJ000287841	2	Serine protease inhibitor | LOPAC Bioactive Library II purchased July 2007	SIGMA		3,4-DICHLOROISOCOUMARIN | 3,4-DICHLOROISOCOUMARIN|3,4-DICHLORO-1H-ISOCHROMEN-1-ONE
SJ000287978	2	Potent, selective D1 dopamine receptor antagonist | LOPAC Bioactive Library II purchased July 2007	SIGMA		LE 300
SJ000288085	2	Potent mu1 opioid receptor antagonist | LOPAC Bioactive Library II purchased July 2007	SIGMA		NALOXONAZINE DIHYDROCHLORIDE
SJ000285215	3	Biological Activity: inhibits RNA, DNA and protein synthesis | CAS: 316-42-7, 483-18-1 [emetine] | Source: Uragoga ipecacuanha | Microsource Bioactive Library purchased January 2006	MICROSOURCE		EMETINE | EMETINE DIHYDROCHLORIDE | EMETINE DIHYDROCHLORIDE HYDRATE | EMETINE (EMETIN); CEPHAELINE METHYL ETHER
SJ000286107	1	Biological Activity: Ca channel blocker | CAS: 34552-83-5, 53179-11-6 [loperamide] | Source: synthetic | Microsource Bioactive Library purchased January 2006	MICROSOURCE		LOPERAMIDE HYDROCHLORIDE | LOPERAMIDE HYDROCHLORIDE | IMODIUM
SJ000288312	4	LOTHARIUS | KINASE | CAS#: 667463-62-9	SIGMA		BIO
SJ000287223	3	H1 Histamine receptor antagonist | LOPAC Bioactive Library II purchased July 2007	SIGMA		CLEMIZOLE HYDROCHLORIDE
SJ000288296	1	Subtype selective GABA(A5)/benzodiazepine receptor antagonist. | LOPAC Bioactive Library II purchased July 2007	SIGMA		XLI 093 HYDRATE
SJ000573358	1	GSK barcode: J00AGGI | GSK kinase tool set diluted 2-fold to 100uL at 5mM | Discovery and Evaluation of 2-Anilino-5-aryloxazoles as a Novel Class of VEGFR2 Kinase Inhibitors. Journal of Medicinal Chemistry (2005), 48(5), 1610-1619.	GSK		U15747/93/1
SJ000573260	1	GSK barcode: J00AGGH | GSK kinase tool set diluted 2-fold to 100uL at 5mM | The identification of pyrazolo[1,5-a]pyridines as potent p38 kinase inhibitors. Bioorganic & Medicinal Chemistry Letters (2008), 18(20), 5428-5430.	GSK		U11781/145/5
SJ000285218	9	BIOACTIVE_HP | Phosphatase Inhibitor Collection ordered February 2008 | 56-25-7 | PLATE C/O SJCH0016020 | CYTOTOX | PHOSPHATASE |	AXXORA		CANTHARIDIN | CANTHARIDIN | CTD | | CANTHARIDIN | | CANTHARIDIN | CTD | CANTHACUR |
SJ000287172	2	FDA_DRUG | 5987-82-6 |	SIGMA		BENOXINATE HYDROCHLORIDE | BENOXINATE HCL
SJ000286949	1	Biological Activity: dopamine receptor agonist | CAS: 66104-23-2, 66104-22-1 [pergolide] | Source: semisynthetic | Microsource Bioactive Library purchased January 2006	MICROSOURCE		PERGOLIDE MESYLATE | PERGOLIDE METHANESULFONATE | PERGOLIDE MESYLATE| PERMAX
SJ000285400	2	Biological Activity: anthelmintic, antibacterial, antineoplastic | Source: Inula spp | Microsource Bioactive Library purchased January 2006	MICROSOURCE		HELENINE
SJ000288326	1	Caspase 3 activator | LOPAC Bioactive Library II purchased July 2007	SIGMA		IMIQUIMOD | IMIQUIMOD| ALDARA
SJ000286122	2	Precautions: Store at room temperature; HUMAN CARCINOGEN; | CAS: 63-92-3 | Source: MED | Solubility: EtOH, H2O; | Prestwick Bioactive Library purchased January 2006	PRESTWICK		PHENOXYBENZAMINE HYDROCHLORIDE
SJ000312349	3	FDA_DRUG | Copy of SJCH0016025, new QC	TORONTO		TADALAFIL| CIALIS | TADALAFIL | TADALAFIL| CIALIS | TADALAFIL
SJ000285705	2	Biological Activity: antibacterial, antirickettsial, inhibits protein synthesis | CAS: 982-57-0, 56-75-7 [chloramphenicol] | Source: semisynthetic | Microsource Bioactive Library purchased January 2006	MICROSOURCE		CHLORAMPHENICOL HEMISUCCINATE
SJ000286213	1	Biological Activity: MAO inhibitor | CAS: 40580-83-4 | Source: common plant alkaloid | Microsource Bioactive Library purchased January 2006	MICROSOURCE		HARMOL HYDROCHLORIDE MONOHYDRATE | HARMOL HYDROCHLORIDE
SJ000573192	1	GSK barcode: J00AGGG | GSK kinase tool set diluted 2-fold to 100uL at 5mM | Synthesis and evaluation of pyrazolo[1,5-b]pyridazines as selective cyclin dependent kinase inhibitors. Bioorganic & Medicinal Chemistry Letters (2008), 18(21), 5758-5762.	GSK		U16419/190/2
SJ000285955	7	For the treatment of depression and depression accompanied by anxiety, agitation or sleep disturbance| acts by decreasing the reuptake of norepinephrine and serotonin (5-HT)| FDA320 synergy studies	TORONTO		TRIMIPRAMINE MALEATE SALT | TRIMIPRAMINE MALEATE | TRIMIPRAMINE MALEATE| SURMONTIL
SJ000285506	1	Biological Activity: antiviral | CAS: 27591-69-1, 27591-97-5 [tilorone] | Source: synthetic | Microsource Bioactive Library purchased January 2006	MICROSOURCE		TILORONE
SJ000286741	1	CAS: 26964-35-2 | Source: Cordyla africana, Arachis hypogaea | Microsource Bioactive Library purchased January 2006	MICROSOURCE		5,7-DIMETHOXYISOFLAVONE
SJ000287985	2	Specific phosphatidylinositol 3-kinase (PI3K) inhibitor. | LOPAC Bioactive Library II purchased July 2007	SIGMA		LY-294,002 HYDROCHLORIDE | LY-294002 | LY-924002 |
SJ000287607	2	Arachidonyl amino acid which inhibits pain; inhibits the hydrolytic activity of fatty acid amide hydrolase (FAAH) on anandamide | LOPAC Bioactive Library II purchased July 2007	SIGMA		N-ARACHIDONYLGLYCINE
SJ000288295	1	sigma1, sigma2 receptor agonist; an antagonist at D2, 5HT2, and H1 receptors; atypical antidepressant, antipsychotic, and axiolytic. | LOPAC Bioactive Library II purchased July 2007	SIGMA		OPIPRAMOL DIHYDROCHLORIDE
SJ000285580	4	FDA_DRUG | 595-33-5 |	SIGMA		MEGESTROL ACETATE | MEGESTAT
SJ000285203	8	CYTOXMOA | set of 64 compounds for cytotox MOA studies | 83-79-4 |	SIGMA		ROTENONE | ROTENONE |
SJ000286215	8	FDA_DRUG	TORONTO		TRAZODONE HYDROCHLORIDE | TRAZODONE | DESYREL
SJ000288208	2	Potent and selective 5-HT4 serotonin receptor antagonist | LOPAC Bioactive Library II purchased July 2007	SIGMA		SDZ-205,557 HYDROCHLORIDE
SJ000285936	2	Biological Activity: muscle relaxant (smooth) | CAS: 50-42-0, 64-95-9 [adiphenine] | Source: synthetic | Microsource Bioactive Library purchased January 2006	MICROSOURCE		ADIPHENINE HYDROCHLORIDE
SJ000127027	6	H1 Histamine receptor antagonist | LOPAC Bioactive Library II purchased July 2007	SIGMA		DIPHENHYDRAMINE HYDROCHLORIDE
SJ000580957	1	Roche Published Kinase set | ERN: RO5067310-000-006 | 10uL at 10mM diluted to 60uL DMSO final | Discovery of 6-(2,4-Difluorophenoxy)-2-[3-hydroxy-1-(2-hydroxyethyl)propylamino]-8-methyl-8H-pyrido[2,3-d]pyrimidin-7-one (Pamapimod) and 6-(2,4-Difluorophenoxy)-8-methyl-2-(tetrahydro-2H-pyran-4-ylamino)pyrido[2,3-d]pyrimidin-7(8H)-one (R1487) as Orally Bioavailable and Highly Selective Inhibitors of …	ROCHE		NA
SJ000285968	1	Biological Activity: H1 antihistamine | CAS: 135-23-9, 91-80-5 [methapyrilene] | Source: synthetic | Microsource Bioactive Library purchased January 2006	MICROSOURCE		METHAPYRILENE HYDROCHLORIDE
SJ000285244	1	Biological Activity: antibacterial | CAS: 1405-97-6 | Source: Bacillus brevis | Microsource Bioactive Library purchased January 2006	MICROSOURCE		GRAMICIDIN
SJ000573078	1	GSK barcode: J00AGGJ | GSK kinase tool set diluted 2-fold to 100uL at 5mM | N-Phenyl-4-pyrazolo[1,5-b]pyridazin-3-ylpyrimidin-2-amines as Potent and Selective Inhibitors of Glycogen Synthase Kinase 3 with Good Cellular Efficacy. Journal of Medicinal Chemistry (2004), 47(19), 4716-4730.	GSK		U17838/181/2
SJ000312389	1	competitively inhibits hydroxymethylglutaryl-coenzyme A (HMG-CoA) reductase, the hepatic enzyme responsible for converting HMG-CoA to mevalonate| As mevalonate is a precursor of sterols such as cholesterol, this results in a decrease in cholesterol in hepatic cells, upregulation of LDL-receptors, and an increase in hepatic uptake of LDL-cholesterol from the circulation| Toxicity - Rhabdomyolysis,…	TORONTO		CERIVASTATIN SODIUM | RIVASTATIN | BAYCOL
SJ000541094	3	BIOACTIVE_HP | 123524-52-7 | set of 24 calcium channel inhibitors ordered Jan 2010 |	OCHEM		AZELNIDIPINE | RS-9054 | CS-905
SJ000285646	5	FDA_DRUG	ADVANCED_TI_CO		MEDRYSONE | HMS
SJ000285960	2	Biological Activity: muscle relaxant (skeletal) | CAS: 6202-23-9, 303-53-7 [cyclobenzaprine] | Source: synthetic | Microsource Bioactive Library purchased January 2006	MICROSOURCE		CYCLOBENZAPRINE HYDROCHLORIDE
SJ000287226	3	Adenosine uptake inhibitor | LOPAC Bioactive Library II purchased July 2007	SIGMA		DILAZEP DIHYDROCHLORIDE | DILAZEP HYDROCHLORIDE
SJ000286191	2	Biological Activity: antineoplastic, hepatoprotectant, radiopropective | CAS: 481-49-2 | Source: Stephania spp | Microsource Bioactive Library purchased January 2006	MICROSOURCE		CEPHARANTHINE
SJ000287648	2	Glutamic acid decarboxylase inhibitor | LOPAC Bioactive Library II purchased July 2007	SIGMA		L-ALLYLGLYCINE
SJ000573064	1	GSK barcode: J00AGGJ | GSK kinase tool set diluted 2-fold to 100uL at 5mM | 5-Aryl-pyrazolo[3,4-b]pyridazines: potent inhibitors of glycogen synthase kinase-3 (GSK-3). Bioorganic & Medicinal Chemistry Letters (2003), 13(9), 1581-1584.	GSK		VB101259-076A3
SJ000285734	7	FDA_DRUG | 67-92-5 |	SIGMA		DICYCLOMINE HYDROCHLORIDE
SJ000286014	2	Biological Activity: anticholinergic | CAS: 125-52-0, 125-53-1 [oxyphencyclimine] | Source: synthetic | Microsource Bioactive Library purchased January 2006	MICROSOURCE		OXYPHENCYCLIMINE HYDROCHLORIDE | OXYPHENCYCLIMINE
SJ000285331	4	Precautions: Store at room temperature; | CAS: 22916-47-8 | Source: MED | Solubility: EtOH/H2O:50/50; | Prestwick Bioactive Library purchased January 2006	PRESTWICK		MICONAZOLE NITRATE | MICONAZOLE
SJ000286107	2	Biological Activity: Ca channel blocker | CAS: 34552-83-5, 53179-11-6 [loperamide] | Source: synthetic | Microsource Bioactive Library purchased January 2006	MICROSOURCE		LOPERAMIDE HYDROCHLORIDE | LOPERAMIDE HYDROCHLORIDE | IMODIUM
SJ000286001	3	Precautions: Store at 2°C; | CAS: 18342-39-7 | Source: MED | Solubility: H2O; | Prestwick Bioactive Library purchased January 2006	PRESTWICK		ISOPYRIN HYDROCHLORIDE | RAMIFENAZONE
SJ000286180	1	Biological Activity: anticonvulsant, glutamate release inhibitor | CAS: 1744-22-5 | Source: synthetic | Microsource Bioactive Library purchased January 2006	MICROSOURCE		RILUZOLE HYDROCHLORIDE | RILUZOLE
SJ000286005	3	Precautions: Store below 0°C; | CAS: 149-16-6 | Source: MED | Prestwick Bioactive Library purchased January 2006	PRESTWICK		BUTACAINE
SJ000286164	1	Biological Activity: pesticide, carcinogen | CAS: 33089-61-1 | Source: synthetic | Microsource Bioactive Library purchased January 2006	MICROSOURCE		AMITRAZ
SJ000312372	1	topical corticosteroid| thought to act by the induction of phospholipase A2 inhibitory proteins, collectively called lipocortins| FDA Drug Library Reformatted May 2008	SIGMA		DESOXIMETASONE| TOPICORT | DESOXIMETASONE| TOPICORT | 9-FLUORO-11-HYDROXY-17-(2-HYDROXYACETYL)-10,13,16-TRIMETHYL-6,7,8,9,10,11,12,13,14,15,16,17-DODECAHYDRO-3H-CYCLOPENTA[A]PHENANTHREN-3-ONE | DESOXIMETASONE | DESOXIMETASONE
SJ000312332	2	CAS 107233-08-9| For the treatment of symptoms of dry mouth in patients with Sjögren's Syndrome| bind and activate the muscarinic M1 and M3 receptors| FDA1069	TORONTO		CEVIMELINE HYDROCHLORIDE | CEVIMELINE HYDROCHLORIDE | 2-METHYL-1'-AZASPIRO[[1,3]OXATHIOLANE-5,3'-BICYCLO[2.2.2]OCTANE] | CEVIMELINE HYDROCHLORIDE SALT | CEVIMELINE HYDROCHLORIDE SALT
SJ000286201	5	BIOACTIVE_HP | 88150-42-9 | set of 24 calcium channel inhibitors ordered Jan 2010 |	APIN		AMLODIPINE BESYLATE | AMLODIPINE | AMLODIPINE MALEATE | AMVAZ | AMLODIPINE MALEATE | UK-4834011 | | AMLODIPINE | UK-48340 | | AMLODIPINE | UK-4834011 |
SJ000285534	5	H1 histamine receptor antagonist. | LOPAC Bioactive Library II purchased July 2007	SIGMA		PHENIRAMINE MALEATE
SJ000126164	6	Precautions: Store at room temperature; | CAS: 318-98-9 | Source: MED | Solubility: H2O, EtOH; | Prestwick Bioactive Library purchased January 2006	PRESTWICK		PROPRANOLOL HYDROCHLORIDE | (R)-PROPRANOLOL HYDROCHLORIDE | (S)-PROPRANOLOL HYDROCHLORIDE | (±)-PROPRANOLOL HYDROCHLORIDE | DL-PROPRANOLOL HYDROCHLORIDE | NSC-91523
SJ000287617	2	Glutamine synthetase inhibitor | LOPAC Bioactive Library II purchased July 2007	SIGMA		L-2-AMINOADIPIC ACID
SJ000285377	2	Biological Activity: anticholinergic | CAS: 3485-62-9 | Source: synthetic | Microsource Bioactive Library purchased January 2006	MICROSOURCE		CLIDINIUM BROMIDE | CILIDINIUM BROMIDE
SJ000286291	1	Source: semisynthetic | Microsource Bioactive Library purchased January 2006	MICROSOURCE		DEOXYANDIROBIN LACTONE
SJ000772427	1	BIOACTIVE_HP	TOCRIS		SSR 69071
SJ000285879	1	Biological Activity: antifungal | CAS: 68797-31-9, 27220-47-9 [econazole] | Source: SQ-13050; synthetic | Microsource Bioactive Library purchased January 2006	MICROSOURCE		ECONAZOLE NITRATE
SJ000286230	4	Serotonin receptor ligand | LOPAC Bioactive Library II purchased July 2007	SIGMA		TRYPTAMINE | TRYPTAMINE HYDROCHLORIDE
SJ000286267	1	Source: Meliaceae spp | Microsource Bioactive Library purchased January 2006	MICROSOURCE		PRIEURIANIN
SJ000312347	5	FDA_DRUG | Copy of SJCH0016025, new QC	TORONTO		NISOLDIPINE| BAYMYCARD| NISOCOR| SULAR| SYSCOR| ZADIPINA | NISOLDIPINE | SULAR | NISOLDIPINE| BAYMYCARD| NISOCOR| SULAR| SYSCOR| ZADIPINA | (E)-ISOBUTYL 5-(HYDROXY(METHOXY)METHYLENE)-2,6-DIMETHYL-4-(2-NITROPHENYL)-4,5-DIHYDROPYRIDINE-3-CARBOXYLATE | NISOLDIPINE | ""NISOLDIPINE | SULAR"" | NISOLDIPINE | NISOLDIPINE | BAY-K-5552 | BAYMYCARD | SULAR | SYSCOR |
SJ000286112	2	Biological Activity: acetylcholine transport blocker (vesicular) | CAS: 120447-62-3 | Source: synthetic | Microsource Bioactive Library purchased January 2006	MICROSOURCE		VESAMICOL HYDROCHLORIDE | L(-)-VESAMICOL HYDROCHLORIDE | (±)-VESAMICOL HYDROCHLORIDE
SJ000286106	2	Biological Activity: antipsychotic | CAS: 27833-64-3, 1977-10-2 [loxapine] | Source: synthetic | Microsource Bioactive Library purchased January 2006	MICROSOURCE		LOXAPINE SUCCINATE
SJ000286093	2	Biological Activity: antidepressant, 5HT uptake inhibitor | CAS: 79559-97-0; 79617-96-2(base) | Source: synthetic | Microsource Bioactive Library purchased January 2006	MICROSOURCE		SERTRALINE | SERTRALINE HYDROCHLORIDE | ZOLOFT
SJ000285760	3	Precautions: Store at room temperature; | CAS: 53-16-7 | Source: MED | Solubility: H2O; | Prestwick Bioactive Library purchased January 2006	PRESTWICK		ESTRONE
SJ000285710	3	Precautions: Store at room temperature; | CAS: 41621-49-2 | Source: MED | Solubility: EtOH; | Prestwick Bioactive Library purchased January 2006	PRESTWICK		CICLOPIROX OLAMINE | CICLOPIROX ETHANOLAMINE | CICLOPIROX | CICLOPIROX |
SJ000285459	1	Biological Activity: H1 antihistamine | CAS: 524-81-2 | Source: synthetic | Microsource Bioactive Library purchased January 2006	MICROSOURCE		MEBHYDROLIN NAPHTHALENESULFONATE
SJ000312360	3	FDA_DRUG | Copy of SJCH0016025, new QC	SIGMA		NALMEFENE| (5±)-17-(CYCLOPROPYLMETHYL)-4,5-EPOXY-6-METHYLENEMORPHINAN-3,14-DIOL | NALMEFENE HYDROCHLORIDE | REVEX | NALMEFENE| (5±)-17-(CYCLOPROPYLMETHYL)-4,5-EPOXY-6-METHYLENEMORPHINAN-3,14-DIOL | ""NALMEFENE HYDROCHLORIDE | REVEX""
SJ000573292	1	GSK barcode: J00AGGI | GSK kinase tool set diluted 2-fold to 100uL at 5mM | Discovery of thiophene inhibitors of polo-like kinase. Bioorganic & Medicinal Chemistry Letters (2009), 19(3), 1018-1021.	GSK		U22436/134/1
SJ000573070	1	GSK barcode: J00AGGJ | GSK kinase tool set diluted 2-fold to 100uL at 5mM | Aza-stilbenes as potent and selective c-RAF inhibitors. Bioorganic & Medicinal Chemistry Letters (2006), 16(20), 5378-5383.	GSK		U12068/61/1
SJ000287180	5	FDA_DRUG | 129-03-3	APIN		CYPROHEPTADINE HYDROCHLORIDE | CYPROHEPTADINE HYDROCHLORIDE SESQUIHYDRATE | CYPROHEPTADINE HCL |
SJ000312368	3	FDA_DRUG	TORONTO		TRAMADOL HYDROCHLORIDE | TRAMADOL HYDROCHLORIDE | 2-((DIMETHYLAMINO)METHYL)-1-(3-METHOXYPHENYL)CYCLOHEXANOL | "TRAMADOL HYDROCHLORIDE | ULTRAM ER" | (1R,2R)-2-((DIMETHYLAMINO)METHYL)-1-(3-METHOXYPHENYL)CYCLOHEXANOL | TRAMADOL HYDROCHLORIDE | ULTRAM ER
SJ000287419	1	Precautions: Store at room temperature; | CAS: 58652-20-3 | Source: MED | Prestwick Bioactive Library purchased January 2006	PRESTWICK		NOMEGESTROL ACETATE
SJ000287609	2	Inhibits constitutive and inducible nitric oxide synthase (NOS) | LOPAC Bioactive Library II purchased July 2007	SIGMA		2-(2-AMINOETHYL)ISOTHIOUREA DIHYDROBROMIDE
SJ000126164	3	Biological Activity: antihypertensive, antianginal, antiarrhythmic | CAS: 3506-09-0 | Source: synthetic | Microsource Bioactive Library purchased January 2006	MICROSOURCE		PROPRANOLOL HYDROCHLORIDE | (R)-PROPRANOLOL HYDROCHLORIDE | (S)-PROPRANOLOL HYDROCHLORIDE | (±)-PROPRANOLOL HYDROCHLORIDE | DL-PROPRANOLOL HYDROCHLORIDE | NSC-91523
SJ000285977	1	Biological Activity: antidepressant, dopamine uptake inhibitor | CAS: 32795-47-4, 24526-64-5 [nomifensine] | Source: synthetic | Microsource Bioactive Library purchased January 2006	MICROSOURCE		NOMIFENSINE MALEATE | NOMIFENSIN MALEATE | NOMIFENSINE MALEATE SALT | HOE-984 |
SJ000286106	1	Biological Activity: antipsychotic | CAS: 27833-64-3, 1977-10-2 [loxapine] | Source: synthetic | Microsource Bioactive Library purchased January 2006	MICROSOURCE		LOXAPINE SUCCINATE
SJ000573163	1	GSK barcode: J00AGGG | GSK kinase tool set diluted 2-fold to 100uL at 5mM | Discovery of Novel Benzimidazoles as Potent Inhibitors of TIE-2 and VEGFR-2 Tyrosine Kinase Receptors. Journal of Medicinal Chemistry (2007), 50(18), 4453-4470.	GSK		T261/87/3
SJ000573003	2	GSK barcode: J00AGGI | GSK kinase tool set diluted 2-fold to 100uL at 5mM | Design of potent thiophene inhibitors of polo-like kinase 1 with improved solubility and reduced protein binding. Bioorganic & Medicinal Chemistry Letters (2009), 19(6), 1694-1697.	GSK		U20723/53/1 | U20723/56/1
SJ000312195	1	CDK Inhibitor set acquired Nov 2007, combined 33 containers of 100 ug each| novel alkaloid isolated from Axinella damicornis| inhibits cyclin-dependent kinases, GSK-3² (IC50=10 nM) and CK1 (IC50=35 nM) and blocks the in vivo phosphorylation of tau at sites that are hyperphosphorylated by GSK and CDK5/p352	BIOMOL		HYMENIALDISINE | HYMENIALDISINE | 4-(2-AMINO-5-OXO-1H-IMIDAZOL-4(5H)-YLIDENE)-2-BROMO-4,5,6,7-TETRAHYDROPYRROLO[2,3-C]AZEPIN-8(1H)-ONE |
SJ000541100	3	BIOACTIVE_HP | 89226-50-6 | set of 24 calcium channel inhibitors ordered Jan 2010 |	BEPHARM		MANIDIPINE | MANIDIPINE | FRANIDIPINE |
SJ000286186	2	Biological Activity: anticholinergic, antiparkinsonian | Source: synthetic | Microsource Bioactive Library purchased January 2006	MICROSOURCE		TRIHEXYPHENIDYL-D,L HYDROCHLORIDE | TRIHEXYPHENIDYL HYDROCHLORIDE | DL-TRIHEXYPHENIDYL HYDROCHLORIDE| ARTANE
SJ000286056	2	Biological Activity: Na/H+ antiporter inhibitor, diuretic | Source: synthetic | Microsource Bioactive Library purchased January 2006	MICROSOURCE		N,N-HEXAMETHYLENEAMILORIDE | 5-(N,N-HEXAMETHYLENE)AMILORIDE
SJ000288115	2	Potent inducible nitric oxide synthase (iNOS) inhibitor; endothelial NOS (eNOS) inhibitor | LOPAC Bioactive Library II purchased July 2007	SIGMA		1,3-PBIT DIHYDROBROMIDE
SJ000286575	2	Biological Activity: antitussive, antiinflammatory, antibacterial | CAS: 471-53-4 | Source: derivative | Microsource Bioactive Library purchased January 2006	MICROSOURCE		ENOXOLONE | 18ALPHA-GLYCYRRHETINIC ACID
SJ000286159	3	Precautions: Store at room temperature; | CAS: 58-14-0 | Source: MED | Solubility: EtOH; | Prestwick Bioactive Library purchased January 2006	PRESTWICK		PYRIMETHAMINE | PYRIMETHAMINE| DARAPRIM | PYRIMETHAMINE | EXR-101 | | PYRIMETHAMINE | EXR-101 | DARAPRIM |
SJ000285867	1	Biological Activity: analgesic, antipyretic | CAS: 118-57-0 | Source: synthetic | Microsource Bioactive Library purchased January 2006	MICROSOURCE		ACETAMINOSALOL
SJ000286169	1	Biological Activity: antifungal, calmodulin antagonist | CAS: 60628-96-8 | Source: synthetic | Microsource Bioactive Library purchased January 2006	MICROSOURCE		BIFONAZOLE
SJ000573343	1	GSK barcode: J00AGGI | GSK kinase tool set diluted 2-fold to 100uL at 5mM | Oxindole-Based Inhibitors of Cyclin-Dependent Kinase 2 (CDK2): Design, Synthesis, Enzymatic Activities, and X-ray Crystallographic Analysis. Journal of Medicinal Chemistry (2001), 44(25), 4339-4358.	GSK		U4472/164/1
SJ000556676	3	DEVCAN | LOTHARIUS | 790299-79-5	LC_LABS		MASITINIB | AB-1010 | MASITINIB
SJ000286201	4	FDA_DRUG	AK_SCIENTIFIC		AMLODIPINE BESYLATE | AMLODIPINE | AMLODIPINE MALEATE | AMVAZ | AMLODIPINE MALEATE | UK-4834011 | | AMLODIPINE | UK-48340 | | AMLODIPINE | UK-4834011 |
SJ000288211	2	EGFR protein tyrosine kinase inhibitor | LOPAC Bioactive Library II purchased July 2007	SIGMA		TYRPHOSTIN AG 555
SJ000286899	3	Precautions: Store at room temperature; | CAS: 481-29-8 | Source: HOR | Solubility: CHCl3, MeOH; | Prestwick Bioactive Library purchased January 2006	PRESTWICK		3-ALPHA-HYDROXY-5-BETA-ANDROSTAN-17-ONE | EPIANDROSTERONE | ANDROSTERONE
SJ000285635	3	Precautions: Store at room temperature; | CAS: 22254-24-6 | Source: ALK | Solubility: H2O, MeOH; | Prestwick Bioactive Library purchased January 2006	PRESTWICK		IPRATROPIUM BROMIDE
SJ000285377	3	Precautions: Store at room temperature; | CAS: 3485-62-9 | Source: MED | Prestwick Bioactive Library purchased January 2006	PRESTWICK		CLIDINIUM BROMIDE | CILIDINIUM BROMIDE
SJ000285640	1	Biological Activity: antifungal | CAS: 65277-42-1 | Source: synthetic | Microsource Bioactive Library purchased January 2006	MICROSOURCE		KETOCONAZOLE | KETOCONAZOLE | CORT-001 | R-41400 |
SJ000285631	2	Biological Activity: antidepressant | CAS: 113-52-0, 50-49-7 [imipramine] | Source: synthetic | Microsource Bioactive Library purchased January 2006	MICROSOURCE		IMIPRAMINE HYDROCHLORIDE
SJ000286005	1	Biological Activity: anesthetic (local) | CAS: 149-15-5, 149-16-6 [butacaine] | Source: synthetic | Microsource Bioactive Library purchased January 2006	MICROSOURCE		BUTACAINE
SJ000573311	1	GSK barcode: J00AGGI | GSK kinase tool set diluted 2-fold to 100uL at 5mM | Imidazo[5,1-f][1,2,4]triazin-2-amines as novel inhibitors of polo-like kinase 1. Bioorganic & Medicinal Chemistry Letters (2008), 18(23), 6214-6217.	GSK		U19240/54/1
SJ000571301	4	HP | DEVCAN | 867160-71-2	CHEMIETEK		867160-71-2 | OSI-906 | LINSITINIB | OSI-906 | ASP-7487 | LINSITINIB |
SJ000573177	1	GSK barcode: J00AGGG | GSK kinase tool set diluted 2-fold to 100uL at 5mM | Discovery and Evaluation of 2-Anilino-5-aryloxazoles as a Novel Class of VEGFR2 Kinase Inhibitors. Journal of Medicinal Chemistry (2005), 48(5), 1610-1619.	GSK		U14961/35/1
SJ000285689	3	Precautions: Store at room temperature; | CAS: 94-09-7 | Source: MED | Solubility: H2O, EtOH, MeOH, CHCl3; | Prestwick Bioactive Library purchased January 2006	PRESTWICK		BENZOCAINE
SJ000285230	5	Substrate for tyrosine hydroxylase; arrests cells at G2 | LOPAC Bioactive Library II purchased July 2007	SIGMA		P-FLUOROPHENYLALANINE | P-FLUORO-L-PHENYLALANINE
SJ000286028	3	Precautions: Store at +4°C; | CAS: 84370-95-6 | Source: MED | Solubility: H2O; | Prestwick Bioactive Library purchased January 2006	PRESTWICK		CLEBOPRIDE MALEATE
SJ000286097	5	Non-steroidal anti-inflammatory drug (NSAID) | LOPAC Bioactive Library II purchased July 2007	SIGMA		OXAPROZIN | OXAPROZIN | DAYPRO
SJ000285753	2	Biological Activity: bronchodilator | CAS: 479-18-5 | Source: synthetic | Microsource Bioactive Library purchased January 2006	MICROSOURCE		DYPHYLLINE | DIPROPHYLLINE
SJ000286358	1	CAS: 10018-19-6, 82-54-2 [cotarnine] | Source: Papaver pseudo-orientale | Microsource Bioactive Library purchased January 2006	MICROSOURCE		COTARNINE CHLORIDE
SJ000580994	1	Roche Published Kinase set | ERN: RO3200934-000-001 | 10uL at 10mM diluted to 60uL DMSO final | Discovery of S-[5-Amino-1-(4-fluorophenyl)-1H-pyrazol-4-yl]-[3-(2,3-dihydroxypropoxy)phenyl]methanone (RO3201195), an Orally Bioavailable and Highly Selective Inhibitor of p38 Map Kinase. J. Med. Chem. 2006, 49, 1562-1575. |	ROCHE		NA
SJ000755098	2	BIOACTIVE_HP	TOCRIS		MG 132
SJ000288291	1	Selective, potent inhibitor of glial GlyT (GlyT1, glycine transporter type 1). | LOPAC Bioactive Library II purchased July 2007	SIGMA		ORG 24598 LITHIUM SALT
SJ000287628	2	Putative inhibitor of multidrug resistance-associated protein 1 (MRP1) | LOPAC Bioactive Library II purchased July 2007	SIGMA		1-BENZOYL-5-METHOXY-2-METHYLINDOLE-3-ACETIC ACID
SJ000286120	1	Biological Activity: antiarrhythmic | CAS: 34118-92-8, 32795-44-1 [acecainide] | Source: synthetic | Microsource Bioactive Library purchased January 2006	MICROSOURCE		ACECAINIDE HYDROCHLORIDE | N-ACETYLPROCAINAMIDE HYDROCHLORIDE
SJ000573291	1	GSK barcode: J00AGGI | GSK kinase tool set diluted 2-fold to 100uL at 5mM | Discovery and Evaluation of 2-Anilino-5-aryloxazoles as a Novel Class of VEGFR2 Kinase Inhibitors. Journal of Medicinal Chemistry (2005), 48(5), 1610-1619.	GSK		U15747/47/1
SJ000008689	2	Tbrucei inhibitor_chloronitrobenzamide analogs	SJ_JHWANG1		NA
SJ000312347	4	main peak has MW = 370 | FDA_DRUG	TORONTO		NISOLDIPINE| BAYMYCARD| NISOCOR| SULAR| SYSCOR| ZADIPINA | NISOLDIPINE | SULAR | NISOLDIPINE| BAYMYCARD| NISOCOR| SULAR| SYSCOR| ZADIPINA | (E)-ISOBUTYL 5-(HYDROXY(METHOXY)METHYLENE)-2,6-DIMETHYL-4-(2-NITROPHENYL)-4,5-DIHYDROPYRIDINE-3-CARBOXYLATE | NISOLDIPINE | "NISOLDIPINE | SULAR" | NISOLDIPINE | NISOLDIPINE | BAY-K-5552 | BAYMYCARD | SULAR | SYSCOR |
SJ000288214	2	D1 dopamine receptor agonist | LOPAC Bioactive Library II purchased July 2007	SIGMA		(±)-6-CHLORO-PB HYDROBROMIDE
SJ000286957	1	CAS: 27013-91-8 | Source: Anemone coronaria, Hedera spp | Microsource Bioactive Library purchased January 2006	MICROSOURCE		SAPINDOSIDE A
SJ000287796	2	Sigma opioid receptor antagonist | LOPAC Bioactive Library II purchased July 2007	SIGMA		(+)-CYCLAZOCINE
SJ000285671	2	Biological Activity: Oral contraceptive (in combination with estrogen) | CAS: 51-98-9 | Source: synthetic | Microsource Bioactive Library purchased January 2006	MICROSOURCE		NORETHINDRONE ACETATE
SJ000286327	2	Source: derivative | Microsource Bioactive Library purchased January 2006	MICROSOURCE		DIHYDROGEDUNINIC ACID, METHYL ESTER | DIHYDROGEDUNIC ACID, METHYL ESTER
SJ000286044	1	Biological Activity: antineoplastic, protein phosphatase inhibitor | Source: synthetic | Microsource Bioactive Library purchased January 2006	MICROSOURCE		NORCANTHARIDIN
SJ000287639	2	Irreversible serine protease inhibitor | LOPAC Bioactive Library II purchased July 2007	SIGMA		4-(2-AMINOETHYL)BENZENESULFONYL FLUORIDE HYDROCHLORIDE
SJ000286032	1	Biological Activity: impotency therapy | CAS: 139755-83-2 | Source: synthetic | Microsource Bioactive Library purchased January 2006	MICROSOURCE		SILDENAFIL | SILDENAFIL | REVATIO
SJ000312198	2	BIOACTIVE_HP | CDK Inhibitor set acquired Nov 2007 | PLATE C/O SJCH0016020 | CDK |	AXXORA		RO-3306 | RO-3306 | (Z)-5-(QUINOLIN-6-YLMETHYLENE)-2-(THIOPHEN-2-YLMETHYLAMINO)THIAZOL-4(5H)-ONE |
SJ000556673	3	DEVCAN | LOTHARIUS | 267243-28-7	SELLECK		CANERTINIB | CI-1033 | PD-0183805 | CANERTINIB
SJ000288077	2	Potent and selective inhibitor of cdc2, cdk and cyclin-dependent kinases | LOPAC Bioactive Library II purchased July 2007	SIGMA		OLOMOUCINE | CYCLIN-DEPENDENT PROTEIN KINASE INHIBITOR SET |
SJ000286178	3	Precautions: Store at room temperature; | CAS: 5610-40-2 | Source: ALK | Prestwick Bioactive Library purchased January 2006	PRESTWICK		SECURININE
SJ000287122	1	Biological Activity: anthelmintic, oral contraceptive | Source: Embelia spp. | Microsource Bioactive Library purchased January 2006	MICROSOURCE		EMBELIN
SJ000286374	1	Source: Meliaceae spp | Microsource Bioactive Library purchased January 2006	MICROSOURCE		3BETA-HYDROXYDEOXYDESACETOXY-7-OXOGEDUNIN
SJ000556695	1	75 Compound Protease Inhibitor Library Ordered February 2010| This plate is separate because compounds were very expensive and only purchased in small quantities| no solid sample remains| ProInhib2010	EMD		A-[[[(4,5-DIHYDRO-5-THIOXO-1,3,4-THIADIAZOL-2-YL)AMINO]CARBONYL]AMINO]-N-(CYCLOHEXYLMETHYL)-(S)-BENZENEPROPANAMIDE
SJ000286167	1	Biological Activity: antifungal, P450 inhibitor | CAS: 43121-43-3 | Source: synthetic | Microsource Bioactive Library purchased January 2006	MICROSOURCE		TRIADIMEFON
SJ000573103	1	GSK barcode: J00AGGJ | GSK kinase tool set diluted 2-fold to 100uL at 5mM | Discovery of 5-[[4-[(2,3-Dimethyl-2H-indazol-6-yl)methylamino]-2-pyrimidinyl]amino]-2-methyl-benzenesulfonamide (Pazopanib), a Novel and Potent Vascular Endothelial Growth Factor Receptor Inhibitor. Journal of Medicinal Chemistry (2008), 51(15), 4632-4640.	GSK		U20513/4/2
SJ000312171	1	CDK Inhibitor set acquired Nov 2007| selective, potent Cdk4/cyclin D1 inhibitor	SIGMA		CDK 4 INHIBITOR II, NSC 625987 | NSC 625987 | NSC 625987 | 1,4-DIMETHOXYACRIDINE-9-THIOL | CDK 4 INHIBITOR II | | NSC 625987 |
SJ000287801	2	Potent muscarinic acetylcholine receptor agonist | LOPAC Bioactive Library II purchased July 2007	SIGMA		OXA-22 IODIDE
SJ000286186	1	Biological Activity: anticholinergic, antiparkinsonian | Source: synthetic | Microsource Bioactive Library purchased January 2006	MICROSOURCE		TRIHEXYPHENIDYL-D,L HYDROCHLORIDE | TRIHEXYPHENIDYL HYDROCHLORIDE | DL-TRIHEXYPHENIDYL HYDROCHLORIDE| ARTANE
SJ000573239	1	GSK barcode: J00AGGH | GSK kinase tool set diluted 2-fold to 100uL at 5mM | Discovery of a novel and potent series of dianilinopyrimidineurea and urea isostere inhibitors of VEGFR2 tyrosine kinase. Bioorganic & Medicinal Chemistry Letters (2005), 15(15), 3519-3523.	GSK		U17983/95/3
SJ000121296	2	GSK barcode: J00AGGH | GSK kinase tool set diluted 2-fold to 100uL at 5mM | N-(3-Cyano-4,5,6,7-tetrahydro-1-benzothien-2-yl)amides as potent, selective, inhibitors of JNK2 and JNK3. Bioorganic & Medicinal Chemistry Letters (2007), 17(5), 1296-1301.	GSK		R15619/66/1
SJ000111716	12	CAS 2438-32-6| For the treatment of rhinitis, urticaria, allergy, common cold, asthma and hay fever| binds to the histamine H1 receptor| FDA1069	SIGMA		(±)-CHLORPHENIRAMINE MALEATE | CHLORPHENIRAMINE MALEATE | CHLORPHENIRAMINE (S) MALEATE | (+)-CHLORPHENIRAMINE MALEATE | CHLORPHENIRAMINE MALEATE| TELDRIN | CHLORPHENIRAMINE MALEATE SALT | CHLOR-TRIMETON | CHLORPHENAMINE MALEATE |
SJ000287429	1	Precautions: Store at room temperature; | CAS: 3949-36-8 | Source: ALK | Prestwick Bioactive Library purchased January 2006	PRESTWICK		3-ACETYLCOUMARIN
SJ000286494	1	Source: Primula spp | Microsource Bioactive Library purchased January 2006	MICROSOURCE		5,2'-DIMETHOXYFLAVONE
SJ000285589	6	BIOACTIVE | Protease Inhibitor Library|MMPs|13434-13-4|Plate Catalog #: 2833(v2.0) Lot# N1230	BIOMOL		ACTINONIN
SJ000285984	1	Biological Activity: antiserotonin | CAS: 87051-43-2 | Source: synthetic | Microsource Bioactive Library purchased January 2006	MICROSOURCE		RITANSERIN
SJ000573223	1	GSK barcode: J00AGGH | GSK kinase tool set diluted 2-fold to 100uL at 5mM | Discovery of 4-{4-[3-(pyridin-2-yl)-1H-pyrazol-4-yl]pyridin-2-yl}-N-(tetrahydro-2H- pyran-4-yl)benzamide (GW788388): a potent, selective, and orally active transforming growth factor-beta type I receptor inhibitor. Journal of medicinal chemistry (2006), 49(7), 2210-21.	GSK		FVLN/241/112/1
SJ000288167	2	Selective D2 dopamine receptor antagonist | LOPAC Bioactive Library II purchased July 2007	SIGMA		S(+)-RACLOPRIDE L-TARTRATE
SJ000285552	2	Biological Activity: anticholinergic | CAS: 50-34-0, 298-50-0 [propantheline] | Source: synthetic | Microsource Bioactive Library purchased January 2006	MICROSOURCE		PROPANTHELINE BROMIDE
SJ000556693	1	75 Compound Protease Inhibitor Library Ordered February 2010| This plate is separate because compounds were very expensive and only purchased in small quantities| no solid sample remains| ProInhib2010	EMD		Z-FG-NHO-BZ, CATI -1
SJ000286481	1	Biological Activity: antihypertensive | CAS: 4205-91-8, 4205-90-7 [clonidine] | Source: synthetic | Microsource Bioactive Library purchased January 2006	MICROSOURCE		CLONIDINE HYDROCHLORIDE | CLONIDINE HYDROCHLORIDE| DURACLON
SJ000286495	1	Biological Activity: cytotoxic, antineoplastic | Source: Agelas dispar | Microsource Bioactive Library purchased January 2006	MICROSOURCE		AGELASINE (STEREOCHEMISTRY OF DITERPENE UNKNOWN)
SJ000580952	1	Roche Published Kinase set | ERN: RO0317888-000-004 | 10uL at 10mM diluted to 60uL DMSO final | Inhibitors of protein kinase C. 2. Substituted bisindolylmaleimides with improved potency and selectivity. J. Med. Chem. 1992, 35, 994-1001. |	ROCHE		NA
SJ000287651	2	5-HT 2C/2B serotonin receptor antagonist. | LOPAC Bioactive Library II purchased July 2007	SIGMA		SB 200646 HYDROCHLORIDE
SJ000573099	1	GSK barcode: J00AGGJ | GSK kinase tool set diluted 2-fold to 100uL at 5mM | Discovery of a novel and potent series of dianilinopyrimidineurea and urea isostere inhibitors of VEGFR2 tyrosine kinase. Bioorganic & Medicinal Chemistry Letters (2005), 15(15), 3519-3523.	GSK		U17983/31/1
SJ000555704	1	CAS 120011-70-3| For management of symptoms associated with Alzheimer's Disease| involves the increase of the concentration of acetylcholine through reversible inhibition of its hydrolysis by acetylcholinesterase| FDA1069	AVACHEM		DONEPEZIL HYDROCHLORIDE
SJ000286432	1	Source: Eschscholtzia californica | Microsource Bioactive Library purchased January 2006	MICROSOURCE		2'-METHOXYFORMONETIN
SJ000312340	3	FDA_DRUG	TORONTO		MIRTAZAPINE|REMERON|ZISPIN | MIRTAZAPINE | MIRTAZEPINE | MIRTAZAPINE|REMERON|ZISPIN | 2-METHYL-1,2,3,4,10,14B-HEXAHYDROBENZO[C]PYRAZINO[1,2-A]PYRIDO[3,2-F]AZEPINE | MIRTAZAPINE | MIRTAZEPINE
SJ000285966	2	Biological Activity: anthelmintic, antischistosomal | CAS: 7232-51-1, 569-61-9 [pararosaniline] | Source: synthetic | Microsource Bioactive Library purchased January 2006	MICROSOURCE		PARAROSANILINE PAMOATE
SJ000285646	3	Precautions: Store at 2°C; | CAS: 2668-66-8 | Source: MED | Solubility: CHCl3; | Prestwick Bioactive Library purchased January 2006	PRESTWICK		MEDRYSONE | HMS
SJ000286113	1	Biological Activity: adrenegic blocker, Ca channel blocker, coronary vasodilator, antiarrhythmic | CAS: 152-11-4, 52-53-9 [verapamil] | Source: synthetic | Microsource Bioactive Library purchased January 2006	MICROSOURCE		VERAPAMIL HYDROCHLORIDE | (±)-VERAPAMIL HYDROCHLORIDE | VERAPAMIL
SJ000312302	1	Used in the treatment of Cushing's syndrome| blocks an enzyme involved in the production of several steroids including cortisol| product was withdrawn from the U.S. market in April 1994| FDA Drug Library Reformatted May 2008	TORONTO		TRILOSTANE| DESOPAN| MODRASTANE| MODRENAL
SJ000574296	1	HP | DEVCAN | LOTHARIUS | 941678-49-5	CHEMIETEK		RUXOLITINIB | INCB18424 | INCB-18424
SJ000285617	3	Precautions: Store at room temperature; | CAS: 1218-35-5 | Source: MED | Solubility: EtOH; | Prestwick Bioactive Library purchased January 2006	PRESTWICK		XYLOMETAZOLINE HYDROCHLORIDE
SJ000285730	3	Precautions: Store at room temperature; | CAS: 6700-34-1 | Source: MED | Solubility: H2O; | Prestwick Bioactive Library purchased January 2006	PRESTWICK		DEXTROMETHORPHAN HYDROBROMIDE | DEXTROMETHORPHAN HYDROBROMIDE MONOHYDRATE | DEXTROMETHORPHAN | RO-1-5470-5 |
SJ000285485	3	Precautions: Store at room temperature; | CAS: 304695-81-6 | Source: ALK | Solubility: H2O; | Prestwick Bioactive Library purchased January 2006	PRESTWICK		HYDROQUINIDINE | HYDROQUININE HYDROBROMIDE HYDRATE
SJ000286197	2	Biological Activity: uterine contractant, antibacterial, antiarrhythmic, inotropic, adrenocorticotropic, anticholinesterase, analgesic | CAS: 3486-67-7 | Source: Jateorhesa palmata, Berberis spp | Microsource Bioactive Library purchased January 2006	MICROSOURCE		PALMATINE
SJ000285454	2	Biological Activity: antibacterial | CAS: 61-24-5 | Source: Cephalosprium acremonium | Microsource Bioactive Library purchased January 2006	MICROSOURCE		CEPHALOSPORIN C SODIUM | CEPHALOSPORIN C ZINC SALT
SJ000286360	1	Source: semisynthetic | Microsource Bioactive Library purchased January 2006	MICROSOURCE		13-METHYL-4,4-BISNOR-8,11,13-PODOCARPATRIEN-3-ONE
SJ000285373	3	Biological Activity: anticholinergic, mydriatic | CAS: 51-55-8, 5908-99-6 [atropine sulfate], 55-48-1 [anhydrous] | Source: Atropa and Datura spp | Microsource Bioactive Library purchased January 2006	MICROSOURCE		ATROPINE | (L)-HYOSCYAMINE | HYOSCYAMINE | ATROPINE SULFATE MONOHYDRATE | ATROPINE SULFATE
SJ000581153	1	Roche Published Kinase set | ERN: RO4506918-000-001 | 10uL at 10mM diluted to 60uL DMSO final | Synthesis and activity of quinolinyl-methylene-thiazolinones as potent and selective cyclin-dependent kinase 1 inhibitors. Bioorg. Med. Chem. Lett. 2007, 17, 2134-2138. |	ROCHE		NA
SJ000574272	1	HP | BIOACTIVE_HP | KINASE | 1062169-56-5	SELLECK		WYE-354
SJ000285248	4	Synthetic analog of capsaicin with similar bioactivity | LOPAC Bioactive Library II purchased July 2007	SIGMA		DESMETHYLDIHYDROCAPSAICIN | N-VANILLYLNONANAMIDE
SJ000286996	1	Source: derivative Iris spp | Microsource Bioactive Library purchased January 2006	MICROSOURCE		IRILIN A DIMETHYL ETHER
SJ000287903	2	Selective dopamine reuptake inhibitor; antiparkinsonian; antidepressant | LOPAC Bioactive Library II purchased July 2007	SIGMA		GYKI 52895
SJ000285778	1	Biological Activity: antihypertensive | CAS: 23256-50-0 | Source: synthetic | Microsource Bioactive Library purchased January 2006	MICROSOURCE		GUANABENZ ACETATE
SJ000285814	5	D2 dopamine receptor agonist; inhibits prolaction secretion | LOPAC Bioactive Library II purchased July 2007	SIGMA		BROMOCRIPTINE MESYLATE | BROMOCRYPTINE MESYLATE | (+)-BROMOCRIPTINE METHANESULFONATE | BROMOCRIPTINE MESYLATE | BROMOCRIPTINE MESILATE | BROMOCRIPTINE MESYLATE | BROMOCRYPTINE METHANESULFONATE | CB-154 |
SJ000573057	1	GSK barcode: J00AGGJ | GSK kinase tool set diluted 2-fold to 100uL at 5mM | N-Phenyl-4-pyrazolo[1,5-b]pyridazin-3-ylpyrimidin-2-amines as Potent and Selective Inhibitors of Glycogen Synthase Kinase 3 with Good Cellular Efficacy. Journal of Medicinal Chemistry (2004), 47(19), 4716-4730.	GSK		U18020/146/1
SJ000573036	1	GSK barcode: J00AGGK | GSK kinase tool set diluted 2-fold to 100uL at 5mM | Optimization of a series of 4,6-bis-anilino-1H-pyrrolo[2,3-d]pyrimidine inhibitors of IGF-1R: elimination of an acid-mediated decomposition pathway. Bioorganic & medicinal chemistry letters (2009), 19(2), 373-7.	GSK		N6938-65-1
SJ000285631	3	Precautions: Store at room temperature; | CAS: 113-52-0 | Source: MED | Solubility: H2O; | Prestwick Bioactive Library purchased January 2006	PRESTWICK		IMIPRAMINE HYDROCHLORIDE
SJ000312345	3	FDA_DRUG | Copy of SJCH0016025, new QC	TORONTO		IRINOTECAN HYDROCHLORIDE TRIHYDRATE | IRINOTECAN HYDROCHLORIDE | CAMPTOSAR | IRINOTECAN | CPT-11 | DQ-2805 | NSC-616348 |
SJ000561067	1	NR focused library compounds:TR agonist	ENZO		6A-FLUOROTESTOSTERONE
SJ000581002	1	Roche Published Kinase set | ERN: RO1164194-001-006 | 10uL at 10mM diluted to 60uL DMSO final | Discovery of S-[5-Amino-1-(4-fluorophenyl)-1H-pyrazol-4-yl]-[3-(2,3-dihydroxypropoxy)phenyl]methanone (RO3201195), an Orally Bioavailable and Highly Selective Inhibitor of p38 Map Kinase. J. Med. Chem. 2006, 49, 1562-1575. |	ROCHE		NA
SJ000285995	1	Biological Activity: beta adrenergic agonist, antiarrhythmic | CAS: 54-80-8 | Source: synthetic | Microsource Bioactive Library purchased January 2006	MICROSOURCE		PRONETALOL HYDROCHLORIDE | PRONETHALOL HYDROCHLORIDE
SJ000573302	1	GSK barcode: J00AGGI | GSK kinase tool set diluted 2-fold to 100uL at 5mM | Optimization of a series of 4,6-bis-anilino-1H-pyrrolo[2,3-d]pyrimidine inhibitors of IGF-1R: elimination of an acid-mediated decomposition pathway. Bioorganic & medicinal chemistry letters (2009), 19(2), 373-7.	GSK		U24644/141/1
SJ000573150	1	GSK barcode: J00AGGG | GSK kinase tool set diluted 2-fold to 100uL at 5mM | Oxindole-Based Inhibitors of Cyclin-Dependent Kinase 2 (CDK2): Design, Synthesis, Enzymatic Activities, and X-ray Crystallographic Analysis. Journal of Medicinal Chemistry (2001), 44(25), 4339-4358.	GSK		U8097/79/1
SJ000573219	1	GSK barcode: J00AGGH | GSK kinase tool set diluted 2-fold to 100uL at 5mM | Novel pyrazolopyrimidine derivatives as GSK-3 inhibitors. Bioorganic & Medicinal Chemistry Letters (2004), 14(9), 2121-2125.	GSK		U18028/188/1
SJ000561925	1	Thyrodi hormone receptor antagonist_Sulfonylnitrobenzene series	SJ_JHWANG1		NA
SJ000287194	3	CAS 161796-78-7| For the treatment of acid-reflux disorders (GERD) and peptic ulcer disease| suppresses gastric acid secretion by specific inhibition of the H+/K+-ATPase in the gastric parietal cell| FDA1069 | ESOMEPRAZOLE SODIUM	INTLAB		OMEPRAZOLE | ESOMEPRAZOLE SODIUM
SJ000546508	1	Known Nuclear Receptor Modulators collected from commercial vendors	TOCRIS		RU 26752
SJ000285664	4	FDA_DRUG	LKT_LABS		NAPHAZOLINE HYDROCHLORIDE | ALBALON | SJ000288053
SJ000286886	1	Source: Ammi visnaga | Microsource Bioactive Library purchased January 2006	MICROSOURCE		VISNAGIN
SJ000286074	2	Biological Activity: antidiabetic | CAS: 111025-46-8 (pioglitazone) | Source: synthetic | Microsource Bioactive Library purchased January 2006	MICROSOURCE		PIOGLITAZONE HYDROCHLORIDE | PIOGLITAZONE HCL
SJ000285980	3	Precautions: Store at 2°C; | CAS: 5907-38-0 | Source: MED | Solubility: H2O, MeOH; | Prestwick Bioactive Library purchased January 2006	PRESTWICK		DIPYRONE
SJ000287365	1	Precautions: Store at 4°C, in dark place; !!! POISON !!!; Manipulate with precautions; Carcinogenic; | CAS: 524-40-3 | Source: ALK | Solubility: hot H2O, EtOH; | Prestwick Bioactive Library purchased January 2006	PRESTWICK		RICININE
SJ000288304	1	Selective antagonist of the cocaine site on the dopamine transporter. | LOPAC Bioactive Library II purchased July 2007	SIGMA		JHW 007 HYDROCHLORIDE
SJ000581017	1	Roche Published Kinase set | ERN: RO0319377-000-005 | 10uL at 10mM diluted to 60uL DMSO final | Discovery of potent and bioavailable GSK-3.beta. inhibitors. Bioorg. Med. Chem. Lett. 2010, 20, 1693-1696. |	ROCHE		NA
SJ000287435	3	Antioxidant; inhibits the synthesis of leukotrienes that are involved in immunoregulation and inflammation | LOPAC Bioactive Library II purchased July 2007	SIGMA		CAFFEIC ACID
SJ000285232	2	Biological Activity: antineoplastic; 10% cytotoxicity of podophyllotoxin | CAS: 477-47-4 | Source: Podophylum peltatum; epimer of podophyllotoxin; 10% mitotoxicity | Microsource Bioactive Library purchased January 2006	MICROSOURCE		PODOFILOX | PODOPHYLLOTOXIN | PICROPODOPHYLLOTOXIN | PODOPHYLLOTOXIN | PODOFILOX | | JMUS PD | NSC-36407
SJ000573297	1	GSK barcode: J00AGGI | GSK kinase tool set diluted 2-fold to 100uL at 5mM | Optimization of 4,6-bis-anilino-1H-pyrrolo[2,3-d]pyrimidine IGF-1R tyrosine kinase inhibitors towards JNK selectivity. Bioorganic & Medicinal Chemistry Letters (2009), 19(2), 360-364.	GSK		U23772/200/1
SJ000312344	2	For the treatment of depression| acts as an antagonist at type 2 serotonin (5-HT2) post-synaptic receptors and, like fluoxetine-type antidepressants, inhibits pre-synaptic serotonin (5-HT) reuptake| FDA320 synergy studies	LKT_LABS		NEFAZODONE | NEFAZODONE HYDROCHLORIDE | NEFAZODONE | 1-(3-(4-(3-CHLOROPHENYL)PIPERAZIN-1-YL)PROPYL)-3-ETHYL-4-(2-PHENOXYETHYL)-1H-1,2,4-TRIAZOL-5(4H)-ONE | NEFAZODONE HYDROCHLORIDE
SJ000573033	1	GSK barcode: J00AGGK | GSK kinase tool set diluted 2-fold to 100uL at 5mM | Discovery of Novel Benzimidazoles as Potent Inhibitors of TIE-2 and VEGFR-2 Tyrosine Kinase Receptors. Journal of Medicinal Chemistry (2007), 50(18), 4453-4470.	GSK		T261/93/1
SJ000000854	3	Biological Activity: capillary protectant, antioxidant. antineoplastic, anti-HIV; LD50(mouse) 159 mg/kg po | CAS: 117-39-5 | Source: Solanaceae, Rhamnaceae, Passifloraceae, Umbelliferae genera | Microsource Bioactive Library purchased January 2006	MICROSOURCE		QUERCETIN | QUERCETIN DIHYDRATE | QUERCETINE DIHYDRATE
SJ000285738	1	Biological Activity: analgesic, antiinflammatory | CAS: 22494-42-4 | Source: synthetic | Microsource Bioactive Library purchased January 2006	MICROSOURCE		DIFLUNISAL
SJ000312176	3	BIOACTIVE_HP | CDK Inhibitor set acquired Nov 2007 | 443797-96-4 | PLATE C/O SJCH0016020 | CDK |	EMD		AURORA KINASE/CDK INHIBITOR | JNJ-7706621 | JNJ-7706621 | RWJ-387252 | | AURORA KINASE/CDK INHIBITOR | 4-(5-AMINO-1-(2,6-DIFLUOROBENZOYL)-1H-1,2,4-TRIAZOL-3-YLAMINO)BENZENESULFONAMIDE |
SJ000286225	2	Biological Activity: immunomodulator | CAS: 16595-80-5, 14769-73-4 [levamisole] | Source: synthetic | Microsource Bioactive Library purchased January 2006	MICROSOURCE		LEVAMISOLE HYDROCHLORIDE | TETRAMISOLE HYDROCHLORIDE | (-)-TETRAMISOLE HYDROCHLORIDE | 6-PHENYL-2,3,5,6-TETRAHYDROIMIDAZO[2,1-B]THIAZOLE | ERGAMISOL | KW-2299 | R-12,564 |
SJ000287516	5	For the treatment of schizophrenia in adults and in adolescents, ages 13 to 17, and for the short-term treatment of manic or mixed episodes of bipolar I disorder in children and adolescents ages 10 to 17| Blockade of dopaminergic D2 receptors in the limbic system alleviates positive symptoms of schizophrenia such as hallucinations, delusions, and erratic behavior and speech| FDA320 synergy studies	CHEM_PACIFIC		RISPERIDONE | RISPERIDONE| RISPERDAL CONSTA
SJ000285340	2	Biological Activity: androgen | CAS: 1164-95-0 | Source: semisynthetic | Microsource Bioactive Library purchased January 2006	MICROSOURCE		ANDROSTERONE ACETATE
SJ000285311	2	Biological Activity: antiviral | CAS: 59277-89-3 | Source: synthetic | Microsource Bioactive Library purchased January 2006	MICROSOURCE		ACYCLOVIR | SJ000518981
SJ000285875	1	Biological Activity: estrogen | CAS: 34334-88-6 | Source: semisynthetic | Microsource Bioactive Library purchased January 2006	MICROSOURCE		ESTRADIOL DIACETATE
SJ000285478	1	Biological Activity: platelet aggregation inhibitor | CAS: 113665-84-2 | Source: synthetic | Microsource Bioactive Library purchased January 2006	MICROSOURCE		CLOPIDOGREL SULFATE
SJ000285373	9	Muscarinic acetylcholine receptor antagonist | LOPAC Bioactive Library II purchased July 2007	SIGMA		ATROPINE | (L)-HYOSCYAMINE | HYOSCYAMINE | ATROPINE SULFATE MONOHYDRATE | ATROPINE SULFATE
SJ000285716	4	Anti-inflammatory cortisol | LOPAC Bioactive Library II purchased July 2007	SIGMA		CORTISONE ACETATE | CORTISONE 21-ACETATE
SJ000287433	4	Competitive muscarinic acetylcholine receptor antagonist | LOPAC Bioactive Library II purchased July 2007	SIGMA		METHYLATROPINE NITRATE | ATROPINE METHYL BROMIDE | ATROPINE METHYL NITRATE
SJ000285265	1	Biological Activity: anthelmintic, antiseptic | CAS: 97-18-7 | Source: synthetic | Microsource Bioactive Library purchased January 2006	MICROSOURCE		BITHIONOL
SJ000573066	1	GSK barcode: J00AGGJ | GSK kinase tool set diluted 2-fold to 100uL at 5mM | (1H-Imidazo[4,5-c]pyridin-2-yl)-1,2,5-oxadiazol-3-ylamine derivatives: Further optimisation as highly potent and selective MSK-1-inhibitors. Bioorganic & Medicinal Chemistry Letters (2005), 15(14), 3407-3411.	GSK		CP100101-172A1
SJ000312176	1	CDK Inhibitor set acquired Nov 2007| IC50 = 11 nM for Aurora A and 15 M for Aurora B| IC50 = 9 nM Cdk1/B, 4 nM Cdk2/A, 3 nM Cdk2/E	EMD		AURORA KINASE/CDK INHIBITOR | JNJ-7706621 | JNJ-7706621 | RWJ-387252 | | AURORA KINASE/CDK INHIBITOR | 4-(5-AMINO-1-(2,6-DIFLUOROBENZOYL)-1H-1,2,4-TRIAZOL-3-YLAMINO)BENZENESULFONAMIDE |
SJ000285293	4	CAS 80621-81-4| For the treatment of patients (>=12 years of age) with travelers' diarrhea caused by noninvasive strains of Escherichia coli| acts on the beta-subunit of the deoxyribonucleic acid (DNA)-dependent ribonucleic acid (RNA) polymerase enzyme of microorganisms to inhibit RNA synthesis| FDA1069	OCHEM		RIFAXIMIN | RIFAXIMIN | L-105 | ALPHA-0817185 |
SJ000285660	4	K+ channel activator; antihypertensive | LOPAC Bioactive Library II purchased July 2007	SIGMA		MINOXIDIL | SJ000287161
SJ000285745	2	Biological Activity: coronary vasodilator | CAS: 58-32-2 | Source: synthetic | Microsource Bioactive Library purchased January 2006	MICROSOURCE		DIPYRIDAMOLE
SJ000581032	1	Roche Published Kinase set | ERN: RO3308757-001-001 | 10uL at 10mM diluted to 60uL DMSO final | Discovery of 6-(2,4-Difluorophenoxy)-2-[3-hydroxy-1-(2-hydroxyethyl)propylamino]-8-methyl-8H-pyrido[2,3-d]pyrimidin-7-one (Pamapimod) and 6-(2,4-Difluorophenoxy)-8-methyl-2-(tetrahydro-2H-pyran-4-ylamino)pyrido[2,3-d]pyrimidin-7(8H)-one (R1487) as Orally Bioavailable and Highly Selective Inhibitors of …	ROCHE		NA
SJ000287645	2	GABA transaminase (GABA-T) inhibitor | LOPAC Bioactive Library II purchased July 2007	SIGMA		GAMMA-ACETYLINIC GABA
SJ000312332	1	binds and activates the muscarinic M1 and M3 receptors| FDA Drug Library Reformatted May 2008	TORONTO		CEVIMELINE HYDROCHLORIDE | CEVIMELINE HYDROCHLORIDE | 2-METHYL-1'-AZASPIRO[[1,3]OXATHIOLANE-5,3'-BICYCLO[2.2.2]OCTANE] | CEVIMELINE HYDROCHLORIDE SALT | CEVIMELINE HYDROCHLORIDE SALT
SJ000288240	5	FDA_DRUG | CAS#: 82248-59-7	AK_SCIENTIFIC		TOMOXETINE | ATOMOXETINE HYDROCHLORIDE | STRATTERA | ATOMOXETINE HCL
SJ000518971	4	CYTOXMOA | set of 64 compounds for cytotox MOA studies | 7220-79-3 |	SIGMA		METHYLENE BLUE | NSC-617593
SJ000288140	2	Casein kinase-1 (CK-1delta/epsilon) inhibitor. | LOPAC Bioactive Library II purchased July 2007	SIGMA		IC 261
SJ000285940	2	Biological Activity: expectorant | CAS: 23828-92-4, 18683-91-5 [ambroxol] | Source: synthetic | Microsource Bioactive Library purchased January 2006	MICROSOURCE		AMBROXOL HYDROCHLORIDE
SJ000285671	1	Biological Activity: Oral contraceptive (in combination with estrogen) | CAS: 51-98-9 | Source: synthetic | Microsource Bioactive Library purchased January 2006	MICROSOURCE		NORETHINDRONE ACETATE
SJ000556692	1	75 Compound Protease Inhibitor Library Ordered February 2010| This plate is separate because compounds were very expensive and only purchased in small quantities| no solid sample remains| ProInhib2010	EMD		Z-FL-COCHO
SJ000285183	1	Biological Activity: antiinfective (topical) | CAS: 6004-24-6, 123-03-5 [anhydrous] | Source: synthetic | Microsource Bioactive Library purchased January 2006	MICROSOURCE		CETYLPYRIDINIUM CHLORIDE
SJ000312177	1	CDK Inhibitor set acquired Nov 2007| CDK IC50 = 1 uM| arrests cells in G1/S boundary	EMD		BOHEMINE | BOHEMINE | 3-(6-(BENZYLAMINO)-9-ISOPROPYL-9H-PURIN-2-YLAMINO)PROPAN-1-OL | | BOHEMINE |
SJ000285601	3	Precautions: Store at 2°C; | CAS: 127-71-9 | Source: MED | Solubility: EtOH/H2O 50/50; | Prestwick Bioactive Library purchased January 2006	PRESTWICK		SULFABENZAMIDE
SJ000287355	1	Precautions: Store at room temperature; Toxic; | CAS: 509-15-9 | Source: MED | Solubility: EtOH; | Prestwick Bioactive Library purchased January 2006	PRESTWICK		GELSEMINE
SJ000286491	1	Source: analog of esculetin | Microsource Bioactive Library purchased January 2006	MICROSOURCE		4-METHYLESCULETIN
SJ000281777	3	Biological Activity: glucocortcoid, antiinflammatory | CAS: 145-13-1, 4598-67-8 [pregnenolone succinate] | Source: semisynthetic | Microsource Bioactive Library purchased January 2006	MICROSOURCE		PREGNENOLONE
SJ000285809	2	Biological Activity: antiviral, antiparkinsonian; treatment of drug-induced extrapyrimidal reactions | CAS: 665-66-7, 768-94-5 [amantadine] | Source: synthetic | Microsource Bioactive Library purchased January 2006	MICROSOURCE		AMANTADINE HYDROCHLORIDE | ADAMANTAMINE FUMARATE | AM-102 | AMANTADINE HYDROCHLORIDE |
SJ000556698	1	75 Compound Protease Inhibitor Library Ordered February 2010| This plate is separate because compounds were very expensive and only purchased in small quantities| no solid sample remains| ProInhib2010	TOCRIS		SPINORPHIN
SJ000312347	3	CAS 63675-72-9| For the treatment of hypertension| may be used alone or in combination with other antihypertensive agents| inhibits the influx of extracellular calcium across the myocardial and vascular smooth muscle cell membranes| FDA1069	AVACHEM		NISOLDIPINE| BAYMYCARD| NISOCOR| SULAR| SYSCOR| ZADIPINA | NISOLDIPINE | SULAR | NISOLDIPINE| BAYMYCARD| NISOCOR| SULAR| SYSCOR| ZADIPINA | (E)-ISOBUTYL 5-(HYDROXY(METHOXY)METHYLENE)-2,6-DIMETHYL-4-(2-NITROPHENYL)-4,5-DIHYDROPYRIDINE-3-CARBOXYLATE | NISOLDIPINE | "NISOLDIPINE | SULAR" | NISOLDIPINE | NISOLDIPINE | BAY-K-5552 | BAYMYCARD | SULAR | SYSCOR |
SJ000288230	2	5-HT2 serotonin receptor antagonist | LOPAC Bioactive Library II purchased July 2007	SIGMA		1-(1-NAPHTHYL)PIPERAZINE HYDROCHLORIDE
SJ000286689	1	CAS: 21392-57-4 | Source: Boesenburgia pandurata, Leptosermum scoparium | Microsource Bioactive Library purchased January 2006	MICROSOURCE		CHRYSIN DIMETHYL ETHER
SJ000287325	1	Precautions: Store at room temperature; | CAS: 4373-34-6 | Source: ALK | Solubility: CHCl3; | Prestwick Bioactive Library purchased January 2006	PRESTWICK		AJMALICINE HYDROCHLORIDE
SJ000287522	1	Precautions: Store at room temperature; | CAS: 38363-32-5 | Source: MED | Prestwick Bioactive Library purchased January 2006	PRESTWICK		PENBUTOLOL SULFATE | PENBUTOLOL SULFATE | HOE-39893D | HOE-893D |
SJ000285183	2	Biological Activity: antiinfective (topical) | CAS: 6004-24-6, 123-03-5 [anhydrous] | Source: synthetic | Microsource Bioactive Library purchased January 2006	MICROSOURCE		CETYLPYRIDINIUM CHLORIDE
SJ000285636	2	Biological Activity: anticholinergic | CAS: 71-81-8, 7492-32-2 [isopropamide] | Source: synthetic | Microsource Bioactive Library purchased January 2006	MICROSOURCE		ISOPROPAMIDE IODIDE
SJ000285881	1	Biological Activity: antioxidant, lipoxygenase inhibitor, inhibits oxidation of LDL | CAS: 60940-34-3 | Source: synthetic | Microsource Bioactive Library purchased January 2006	MICROSOURCE		EBSELEN | EBSELEN | DR-3305 | PZ-51 | SPI-1005 | SPI-3005 |
SJ000286035	1	Biological Activity: antineoplastic, aromatase inhibitor | CAS: 566-48-3 | Source: synthetic | Microsource Bioactive Library purchased January 2006	MICROSOURCE		FORMESTANE
SJ000312347	1	For the treatment of hypertension| inhibits the influx of extra cellular calcium across the myocardial and vascular smooth muscle cell membranes possibly by deforming the channel, inhibiting ion-control gating mechanisms, and/or interfering with the release of calcium from the sarcoplasmic reticulum| FDA Drug Library Reformatted May 2008	TORONTO		NISOLDIPINE| BAYMYCARD| NISOCOR| SULAR| SYSCOR| ZADIPINA | NISOLDIPINE | SULAR | NISOLDIPINE| BAYMYCARD| NISOCOR| SULAR| SYSCOR| ZADIPINA | (E)-ISOBUTYL 5-(HYDROXY(METHOXY)METHYLENE)-2,6-DIMETHYL-4-(2-NITROPHENYL)-4,5-DIHYDROPYRIDINE-3-CARBOXYLATE | NISOLDIPINE | "NISOLDIPINE | SULAR" | NISOLDIPINE | NISOLDIPINE | BAY-K-5552 | BAYMYCARD | SULAR | SYSCOR |
SJ000113084	6	CAS 77883-43-3| For treatment and management of Hypertension and urinary obstruction symptoms of BPH| acts by inhibiting the postsynaptic alpha(1)-adrenoceptors on vascular smooth muscle| FDA1069	AVACHEM		DOXAZOSIN MESYLATE
SJ000546509	1	Known Nuclear Receptor Modulators collected from commercial vendors	TOCRIS		RU 28318
SJ000285679	7	FDA_DRUG	TORONTO		ORPHENADRINE CITRATE | ORPHENADRINE HYDROCHLORIDE | NORFLEX
SJ000285524	1	Biological Activity: cholinesterase inhibitor, antiparkinsonian | Source: synthetic | Microsource Bioactive Library purchased January 2006	MICROSOURCE		HYDROXYTACRINE MALEATE | (R,S)-HYDROXYTACRINE MALEATE
SJ000287478	3	Selective I1 imidazoline receptor agonist. | LOPAC Bioactive Library II purchased July 2007	SIGMA		RILMENIDINE HEMIFUMARATE
SJ000285877	2	Biological Activity: estrogen | CAS: 1035-77-4 | Source: semisynthetic | Microsource Bioactive Library purchased January 2006	MICROSOURCE		ESTRADIOL METHYL ETHER
SJ000285373	6	Precautions: Store at room temperature; | CAS: 5908-99-6 | Source: MED | Solubility: H2O; | Prestwick Bioactive Library purchased January 2006	PRESTWICK		ATROPINE | (L)-HYOSCYAMINE | HYOSCYAMINE | ATROPINE SULFATE MONOHYDRATE | ATROPINE SULFATE
SJ000285279	5	Acetylcholinesterase inhibitor | LOPAC Bioactive Library II purchased July 2007	SIGMA		EDROPHONIUM CHLORIDE
SJ000285415	3	Precautions: Store at +4°C; | CAS: 520-26-3 | Source: MED | Solubility: DMF; | Prestwick Bioactive Library purchased January 2006	PRESTWICK		HESPERIDIN
SJ000287874	2	CRF1 corticotropin-releasing factor receptor antagonist. | LOPAC Bioactive Library II purchased July 2007	SIGMA		NBI 27914
SJ000286481	4	alpha2 Adrenoceptor agonist; antihypertensive | LOPAC Bioactive Library II purchased July 2007	SIGMA		CLONIDINE HYDROCHLORIDE | CLONIDINE HYDROCHLORIDE| DURACLON
SJ000573154	1	GSK barcode: J00AGGG | GSK kinase tool set diluted 2-fold to 100uL at 5mM | Discovery and Evaluation of 2-Anilino-5-aryloxazoles as a Novel Class of VEGFR2 Kinase Inhibitors. Journal of Medicinal Chemistry (2005), 48(5), 1610-1619.	GSK		U15924/95/2
SJ000573084	1	GSK barcode: J00AGGJ | GSK kinase tool set diluted 2-fold to 100uL at 5mM | Discovery of 6-Aryl-7-alkoxyisoquinoline Inhibitors of IkB Kinase-b (IKK-b) J. Med. Chem. 2009 in press	GSK		R12606/136/38
SJ000288205	5	BIOACTIVE_HP | Phosphatase Inhibitor Collection ordered February 2008 | 2826-26-8 | PLATE C/O SJCH0016020 | PHOSPHATASE |	ACROS		TYRPHOSTIN 1 | TYRPHOSTIN 8| (4-METHOXYBENZYLIDENE)MALONITRILE | TYRPHOSTIN 1 | 2-(4-METHOXYBENZYLIDENE)MALONONITRILE | TYRPHOSTIN 8 | (4-METHOXYBENZYLIDENE)MALONITRILE | | TYRPHOSTIN 1 | PROPANEDINITRILE | TYRPHOSTIN A1 |
SJ000312345	2	For the treatment of metastatic colorectal cancer (first-line therapy when administered with 5-fluorouracil and leucovorin)| inhibits the action of topoisomerase I| FDA320 synergy studies	AK_SCIENTIFIC		IRINOTECAN HYDROCHLORIDE TRIHYDRATE | IRINOTECAN HYDROCHLORIDE | CAMPTOSAR | IRINOTECAN | CPT-11 | DQ-2805 | NSC-616348 |
SJ000126164	18	CYTOXMOA | set of 64 compounds for cytotox MOA studies | 318-98-9 |	SIGMA		PROPRANOLOL HYDROCHLORIDE | (R)-PROPRANOLOL HYDROCHLORIDE | (S)-PROPRANOLOL HYDROCHLORIDE | (±)-PROPRANOLOL HYDROCHLORIDE | DL-PROPRANOLOL HYDROCHLORIDE | NSC-91523
SJ000285746	10	FDA_DRUG | 22059-60-5 |	SIGMA		DISOPYRAMIDE PHOSPHATE | DISOPYRAMIDE
SJ000286240	2	Biological Activity: analgesic, hypnotic, papaverine-like | CAS: 3520-14-7 | Source: Corydalis spp | Microsource Bioactive Library purchased January 2006	MICROSOURCE		TETRAHYDROPALMATINE
SJ000286006	2	Biological Activity: glucocorticoid, antiinflammatory | CAS: 25122-46-7, 25122-41-2 [clobetasol] | Source: synthetic | Microsource Bioactive Library purchased January 2006	MICROSOURCE		CLOBETASOL PROPIONATE
SJ000285873	2	Biological Activity: estrogen | CAS: 1474-53-9 | Source: semisynthetic | Microsource Bioactive Library purchased January 2006	MICROSOURCE		ESTRIOL METHYL ETHER
SJ000285345	2	Biological Activity: anthelmintic, narcotic agent | CAS: 6028-07-5 | Source: Peganium harmala | Microsource Bioactive Library purchased January 2006	MICROSOURCE		HARMALOL HYDROCHLORIDE | HARMALOL HYDROCHLORIDE DIHYDRATE
SJ000286446	1	Source: Piper, Alpinia & Myrica spp | Microsource Bioactive Library purchased January 2006	MICROSOURCE		FLAVOKAWAIN B
SJ000561045	1	NR focused library compounds:Farnesoid	ENZO		S-FARNESYL-L-CYSTEINE METHYL ESTER
SJ000287233	5	CAS 5633-20-5| For the treatment of overactive bladder| exerts a direct antispasmodic effect on smooth muscle and inhibits the muscarinic action of acetylcholine on smooth muscle. No blocking effects occur at skeletal neuromuscular junctions or autonomic ganglia (antinicotinic effects)| FDA1069	TORONTO		OXYBUTYNIN CHLORIDE
SJ000286135	5	ATP-sensitive K+ channel blocker; alpha adrenoceptor antagonist | LOPAC Bioactive Library II purchased July 2007	SIGMA		PHENTOLAMINE HYDROCHLORIDE | PHENTOLAMINE MESYLATE
SJ000285572	3	Biological Activity: antiarrhythmic, antimalarial | CAS: 7054-25-3, 6591-63-5 [quinidine sulfate], 56-54-2 [quinidine] | Source: Cinchona spp | Microsource Bioactive Library purchased January 2006	MICROSOURCE		QUININE SULFATE | QUINIDINE HYDROCHLORIDE MONOHYDRATE | QUINIDINE GLUCONATE | QUINIDINE SULFATE | QUININE | QUINIDINE
SJ000285218	5	Protein phosphatase 2A inhibitor | LOPAC Bioactive Library II purchased July 2007	SIGMA		CANTHARIDIN | CANTHARIDIN | CTD | | CANTHARIDIN | | CANTHARIDIN | CTD | CANTHACUR |
SJ000287784	2	5-HT3 serotonergic receptor agonist | LOPAC Bioactive Library II purchased July 2007	SIGMA		1-(M-CHLOROPHENYL)-BIGUANIDE HYDROCHLORIDE
SJ000286112	1	Biological Activity: acetylcholine transport blocker (vesicular) | CAS: 120447-62-3 | Source: synthetic | Microsource Bioactive Library purchased January 2006	MICROSOURCE		VESAMICOL HYDROCHLORIDE | L(-)-VESAMICOL HYDROCHLORIDE | (±)-VESAMICOL HYDROCHLORIDE
SJ000288178	8	DEVCAN | CDK Inhibitor set acquired Nov 2007 | 186692-46-6 | PLATE C/O SJCH0016020 | AMBIT | KINASE | LOTHARIUS |	EMD		ROSCOVITINE | (R)-ROSCOVITINE | SELICICLIB | NSC-701554 | ROSCOVITINE | SELICICLIB | | CYC-202
SJ000287199	2	HP | FDA_DRUG | 514-65-8	SIGMA		BIPERIDEN HYDROCHLORIDE | BIPERIDEN HYDROCHLORIDE | AKINETON
SJ000288169	2	Atypical D1 dopamine receptor agonist; displays antagonist activity in vitro and agonist activity in vivo | LOPAC Bioactive Library II purchased July 2007	SIGMA		SKF 75670 HYDROBROMIDE
SJ000288257	2	Highly selective 5-HT1A serotonin receptor antagonist | LOPAC Bioactive Library II purchased July 2007	SIGMA		WAY-100635 MALEATE
SJ000285642	3	Precautions: Store at room temperature; | CAS: 10347-81-6 | Source: MED | Solubility: MeOH, CHCl3; | Prestwick Bioactive Library purchased January 2006	PRESTWICK		MAPROTILINE HYDROCHLORIDE | LUDIOMIL
SJ000287859	4	Selective 5-HT2 serotonin receptor agonist | LOPAC Bioactive Library II purchased July 2007	SIGMA		( R)-(-)-DOI HYDROCHLORIDE | (±)-DOI HYDROCHLORIDE
SJ000287593	4	Inhibits inducible and constitutive NOS | LOPAC Bioactive Library II purchased July 2007	SIGMA		AMINOGUANIDINE HEMISULFATE | AMINOGUANIDINE HYDROCHLORIDE
SJ000285218	7	Phosphatase Inhibitor Collection ordered February 2008	AXXORA		CANTHARIDIN | CANTHARIDIN | CTD | | CANTHARIDIN | | CANTHARIDIN | CTD | CANTHACUR |
SJ000287408	2	FDA_DRUG	ADVANCED_TI_CO		NAFCILLIN SODIUM SALT MONOHYDRATE | NAFCILLIN SODIUM SALT | UNIPEN
SJ000286662	1	CAS: 478-01-3 | Source: Citrus spp | Microsource Bioactive Library purchased January 2006	MICROSOURCE		NOBILETIN
SJ000285570	2	Biological Activity: anthelmintic | CAS: 22204-24-6, 15686-83-6 [pyrantel] | Source: synthetic | Microsource Bioactive Library purchased January 2006	MICROSOURCE		PYRANTEL PAMOATE | PYRANTEL TARTRATE
SJ000286204	3	Precautions: Store at room temperature; | CAS: 58-33-3 | Source: MED | Solubility: EtOH, CHCl3; | Prestwick Bioactive Library purchased January 2006	PRESTWICK		PROMETHAZINE HYDROCHLORIDE | PROMETHAZINE HYDROCHLORIDE| PHENERGAN
SJ000285746	6	Sodium channel blocker; class IA antiarrhythmic | LOPAC Bioactive Library II purchased July 2007	SIGMA		DISOPYRAMIDE PHOSPHATE | DISOPYRAMIDE
SJ000285300	3	Biological Activity: coccidiostat | CAS: 121-25-5 | Source: synthetic | Microsource Bioactive Library purchased January 2006	MICROSOURCE		AMPROLIUM | AMPROLIUM HYDROCHLORIDE
SJ000312367	1	inhibitor of the human immunodeficiency virus (HIV) protease| co-administered with ritonavir in combination therapy| selectively inhibits the cleavage of HIV encoded Gag-Pol polyproteins in infected cells, thereby preventing the formation of mature virus particles| FDA Drug Library Reformatted May 2008	NIH_AIDS_REAGENT		DARUNAVIR| PREZISTA| TMC-114 | DARUNAVIR| PREZISTA| TMC-114 | HEXAHYDROFURO[2,3-B]FURAN-3-YL 4-(4-AMINO-N-ISOBUTYLPHENYLSULFONAMIDO)-3-HYDROXY-1-PHENYLBUTAN-2-YLCARBAMATE | DARUNAVIR | DARUNAVIR
SJ000312324	1	irreversible inhibitor of monoamine oxidase and is used as a monotherapy in early Parkinson's disease| FDA Drug Library Reformatted May 2008	TORONTO		RASAGILINE MESYLATE| AGILECT| AZILECT | RASAGILINE MESYLATE | RASAGILINE MESYLATE| AGILECT| AZILECT | N-(PROP-2-YNYL)-2,3-DIHYDRO-1H-INDEN-1-AMINE | RASAGILINE MESYLATE
SJ000285666	11	BIOACTIVE_HP | 21829-285-4 | set of 24 calcium channel inhibitors ordered Jan 2010 |	AK_SCIENTIFIC		NIFEDIPINE | ADALAT
SJ000287463	2	CAS 1452000| Used as a local (ophthalmic) anesthetic| indicate that local anesthetics may limit sodium ion permeability through the lipid layer of the nerve cell membrane. Proparacaine may alter epithelial sodium channels through interaction with channel protein residues. This limitation prevents the fundamental change necessary for the generation of the action potential| FDA1069	AK_SCIENTIFIC		PROPARACAINE HYDROCHLORIDE | PROPARACAINE HYDROCHLORIDE | PROXYMETACAINE HYDROCHLORIDE |
SJ000285592	5	Anti-estrogen; relatively selective protein kinase C inhibitor | LOPAC Bioactive Library II purchased July 2007	SIGMA		TAMOXIFEN CITRATE | TAMOXIFEN
SJ000285238	4	Precautions: Store at room temperature; | CAS: 64-86-8 | Source: MED | Solubility: EtOH, CHCl3; | Prestwick Bioactive Library purchased January 2006	PRESTWICK		COLCHICINE | COLCHICINE | MPC-004 | | MPC-004 | COLSTAT
SJ000287526	1	Precautions: Store at room temperature; | CAS: 3819-00-9 | Source: MED | Prestwick Bioactive Library purchased January 2006	PRESTWICK		PIPERACETAZINE | PIPERACETAZINE | SC 9794 |
SJ000285642	2	Biological Activity: antidepressant | CAS: 10347-81-6, 10262-69-8 (maprotiline) | Source: synthetic | Microsource Bioactive Library purchased January 2006	MICROSOURCE		MAPROTILINE HYDROCHLORIDE | LUDIOMIL
SJ000285433	4	Specific type III phosphodiesterase (PDE) inhibitor | LOPAC Bioactive Library II purchased July 2007	SIGMA		CILOSTAZOL
SJ000573173	1	GSK barcode: J00AGGG | GSK kinase tool set diluted 2-fold to 100uL at 5mM | N-(3-Cyano-4,5,6,7-tetrahydro-1-benzothien-2-yl)amides as potent, selective, inhibitors of JNK2 and JNK3. Bioorganic & Medicinal Chemistry Letters (2007), 17(5), 1296-1301.	GSK		R15619/74/1
SJ000285844	2	Biological Activity: antipsychotic | CAS: 2062-78-4 | Source: synthetic | Microsource Bioactive Library purchased January 2006	MICROSOURCE		PIMOZIDE | ORAP
SJ000285845	3	Precautions: Store at +4°C; | CAS: 54527-84-3 | Source: MED | Prestwick Bioactive Library purchased January 2006	PRESTWICK		NICARDIPINE HYDROCHLORIDE | CARDENE | NERDIPINE | PERDIPINE | PERPIDINE
SJ000286195	2	Biological Activity: antifungal | CAS: 64211-46-7 | Source: synthetic | Microsource Bioactive Library purchased January 2006	MICROSOURCE		OXICONAZOLE NITRATE
SJ000518973	1	antimalarial| FDA320 synergy studies	SYNFINE		CYCLOGUANIL NITRATE | CYCLOGUANIL NITRATE | CYCLOGUANILUM | CYCLOGUANYL | CHLORGUANIDE TRIAZINE | WR 5473 | CHLORCYCLOGUANIL |
SJ000285763	2	Biological Activity: estrogen, plus progestogen as oral contraceptive | CAS: 57-63-6 | Source: semisynthetic | Microsource Bioactive Library purchased January 2006	MICROSOURCE		ETHINYL ESTRADIOL | 17ALPHA-ETHYNYLESTRADIOL
SJ000286038	4	Antineoplastic | LOPAC Bioactive Library II purchased July 2007	SIGMA		ANCITABINE HYDROCHLORIDE | ANCITABINE HYDROCHLORIDE | NSC-145668 | OCTD | | NSC-145668
SJ000556738	2	CAS 61379-65-5| For the treatment of pulmonary tuberculosis| inhibits DNA-dependent RNA polymerase activity in susceptible cells. Specifically, it interacts with bacterial RNA polymerase but does not inhibit the mammalian enzyme| FDA1069	AK_SCIENTIFIC		RIFAPENTINE
SJ000573014	1	GSK barcode: J00AGGK | GSK kinase tool set diluted 2-fold to 100uL at 5mM | Phenoxypyrimidine inhibitors of p38.alpha. kinase synthesis and statistical evaluation of the p38 inhibitory potencies of a series of 1-(piperidin-4-yl)-4-(4-fluorophenyl)-5-(2-phenoxypyrimidin-4-yl) imidazoles. Bioorganic & Medicinal Chemistry Letters (2001), 11(9), 1123-1126.	GSK		JB27026-177B1
SJ000286075	2	Biological Activity: muscarinic receptor antagonist | CAS: 124937-51-5 | Source: synthetic | Microsource Bioactive Library purchased January 2006	MICROSOURCE		TOLTERODINE HYDROCHLORIDE | TOLTERODINE TARTRATE | DETROL LA
SJ000288298	1	Protein tyrosine kinase inhibitor, specific for EGFR; Also inhibits amyloid beta fibril formation. | LOPAC Bioactive Library II purchased July 2007	SIGMA		DAPH
SJ000286126	1	Biological Activity: 5HT1 receptor agonist | Source: synthetic | Microsource Bioactive Library purchased January 2006	MICROSOURCE		1- (2-METHOXYPHENYL)PIERAZINE HYDROCHLORIDE | 1-(2-METHOXYPHENYL)PIPERAZINE HYDROCHLORIDE
SJ000287098	1	Biological Activity: antispasmodic, antineoplastic, topoisomerase I inhibitor | CAS: 520-36-5 | Source: parsley seed | Microsource Bioactive Library purchased January 2006	MICROSOURCE		APIGENIN
SJ000285564	2	Biological Activity: antidepressant | CAS: 156-51-4, 51-71-8 [phenelzine] | Source: synthetic | Microsource Bioactive Library purchased January 2006	MICROSOURCE		PHENELZINE SULFATE | NARDIL
SJ000286109	2	Biological Activity: muscarinic agonist | Source: synthetic | Microsource Bioactive Library purchased January 2006	MICROSOURCE		AMINOBENZTROPINE
SJ000285185	4	Precautions: Store at room temperature; | CAS: 50-63-5 | Source: MED | Solubility: H2O; | Prestwick Bioactive Library purchased January 2006	PRESTWICK		CHLOROQUINE DIPHOSPHATE
SJ000518951	1	For the treatment of newly diagnosed adult patients with Philadelphia chromosome positive chronic myeloid leukemia (CML)| protein-tyrosine kinase inhibitor that inhibits the Bcr-Abl tyrosine kinase, the constitutive abnormal tyrosine kinase created by the Philadelphia chromosome abnormality in chronic myeloid leukemia (CML)| FDA320 synergy studies	AK_SCIENTIFIC		IMATINIB MESYLATE| GLEEVEC
SJ000111716	3	Biological Activity: antihistaminic | CAS: 113-92-8, 132-22-9 [chlorpheniramine] | Source: synthetic | Microsource Bioactive Library purchased January 2006	MICROSOURCE		(±)-CHLORPHENIRAMINE MALEATE | CHLORPHENIRAMINE MALEATE | CHLORPHENIRAMINE (S) MALEATE | (+)-CHLORPHENIRAMINE MALEATE | CHLORPHENIRAMINE MALEATE| TELDRIN | CHLORPHENIRAMINE MALEATE SALT | CHLOR-TRIMETON | CHLORPHENAMINE MALEATE |
SJ000581120	1	Roche Published Kinase set | ERN: RO4503314-000-002 | 10uL at 10mM diluted to 60uL DMSO final | Synthesis and activity of quinolinyl-methylene-thiazolinones as potent and selective cyclin-dependent kinase 1 inhibitors. Bioorg. Med. Chem. Lett. 2007, 17, 2134-2138. |	ROCHE		NA
SJ000285242	1	Biological Activity: antiinfective (topical) | CAS: 121-54-0 | Source: synthetic | Microsource Bioactive Library purchased January 2006	MICROSOURCE		BENZETHONIUM CHLORIDE
SJ000285749	7	FDA_DRUG | 1229-29-4	AK_SCIENTIFIC		DOXEPIN HYDROCHLORIDE | DOXEPIN HCL
SJ000285666	10	FDA_DRUG | 21829-25-4 | Ca CHANNEL |	TCI_AMERICA		NIFEDIPINE | ADALAT
SJ000288049	2	Dopaminergic receptor agonist exhibiting antiparkinsonian activity; 5-HT2C serotonin receptor antagonist | LOPAC Bioactive Library II purchased July 2007	SIGMA		MESULERGINE HYDROCHLORIDE
SJ000288113	2	Selective NMDA glutamate receptor agonist | LOPAC Bioactive Library II purchased July 2007	SIGMA		L-GLUTAMIC ACID, N-PHTHALOYL-
SJ000285572	12	For the treatment of ventricular pre-excitation and cardiac dysrhythmias| acts on sodium channels on the neuronal cell membrane, limiting the spread of seizure activity and reducing seizure propagation| FDA320 synergy studies	SIGMA		QUININE SULFATE | QUINIDINE HYDROCHLORIDE MONOHYDRATE | QUINIDINE GLUCONATE | QUINIDINE SULFATE | QUININE | QUINIDINE
SJ000285792	2	Biological Activity: antipsoriatic | CAS: 480-22-8, 1143-38-0 | Source: synthetic | Microsource Bioactive Library purchased January 2006	MICROSOURCE		ANTHRALIN
SJ000286091	1	Biological Activity: aldosterone antagonist; antifibrogenic | CAS: 976-71-6 | Source: synthetic | Microsource Bioactive Library purchased January 2006	MICROSOURCE		CANRENONE
SJ000285751	7	CAS 562-10-7| Used alone as a short-term sleep aid, in combination with other drugs as a night-time cold and allergy relief drug| Also used in combination with Vitamin B6 (pyridoxine) to prevent morning sickness in pregnant women| acts by competitively inhibiting histamine at H1 receptors| also has substantial sedative and anticholinergic effects| FDA1069	SIGMA		DOXYLAMINE SUCCINATE
SJ000285845	5	L-type Ca2+ channel antagonist; antihypertensive | LOPAC Bioactive Library II purchased July 2007	SIGMA		NICARDIPINE HYDROCHLORIDE | CARDENE | NERDIPINE | PERDIPINE | PERPIDINE
SJ000287246	1	Precautions: Store at room temperature; | CAS: 17780-75-5 | Source: MED | Solubility: H2O, EtOH; | Prestwick Bioactive Library purchased January 2006	PRESTWICK		CLORGYLINE HYDROCHLORIDE
SJ000285464	2	Biological Activity: psychotropic | CAS: 25953-17-7, 25905-77-5 [minaprine] | Source: synthetic | Microsource Bioactive Library purchased January 2006	MICROSOURCE		MINAPRINE HYDROCHLORIDE | MINAPRINE DIHYDROCHLORIDE
SJ000285381	2	Biological Activity: antidepressant, oxytocic | CAS: 5786-68-5, 4774-24-7 [quipazine] | Source: synthetic | Microsource Bioactive Library purchased January 2006	MICROSOURCE		QUIPAZINE MALEATE | QUIPAZINE DIMALEATE SALT | QUIPAZINE DIMALEATE
SJ000286984	1	Biological Activity: 5HT2 receptor antagonist | CAS: 75444-65-4 | Source: synthetic | Microsource Bioactive Library purchased January 2006	MICROSOURCE		PIRENPERONE
SJ000288187	2	Atypical D1 dopamine receptor agonist; displays antagonist activity in vitro and agonist activity in vivo | LOPAC Bioactive Library II purchased July 2007	SIGMA		SKF 83565 HYDROBROMIDE
SJ000288311	1	Potent inhibitor of neuronal nicotinic receptors. Subtype specific (alpha3/4 and beta 2/4 combinations). | LOPAC Bioactive Library II purchased July 2007	SIGMA		TMPH HYDROCHLORIDE
SJ000286751	1	Biological Activity: antiinfectant | CAS: 57-09-0, 6899-10-1 [cetrimonium] | Source: synthetic | Microsource Bioactive Library purchased January 2006	MICROSOURCE		CETRIMONIUM BROMIDE
SJ000287867	2	Competitive glycogen synthase kinase-3 (GSK-3) inhibitor. | LOPAC Bioactive Library II purchased July 2007	SIGMA		SB 415286
SJ000288104	2	D3 dopamine receptor agonist | LOPAC Bioactive Library II purchased July 2007	SIGMA		CIS(+/-)-8-OH-PBZI HYDROBROMIDE | CIS-(±)-8-OH-PBZI HYDROBROMIDE
SJ000286760	4	Inhibitor of microsomal drug metabolism | LOPAC Bioactive Library II purchased July 2007	SIGMA		PROADIFEN HYDROCHLORIDE | SKF-525A HYDROCHLORIDE
SJ000574281	1	HP | DEVCAN | AMBIT | KINASE | 212141-51-0	LC_LABS		VATALANIB DIHYDROCHLORIDE| PTK-787 | ZK 222584
SJ000581157	1	Roche Published Kinase set | ERN: RO3202312-001-001 | 10uL at 10mM diluted to 60uL DMSO final | Design and Synthesis of 4-Azaindoles as Inhibitors of p38 MAP Kinase. J. Med. Chem. 2003, 46, 4702-4713. |	ROCHE		NA
SJ000285292	10	Excitatory amino acid; partial agonist at the glycine modulatory site of the NMDA glutamate receptor | LOPAC Bioactive Library II purchased July 2007	SIGMA		CYCLOSERINE | (S)-(-)-CYCLOSERINE | D-CYCLOSERINE | L-CYCLOSERINE | DL-CYCLOSERINE
SJ000285454	4	Antibiotic; interferes with cell wall synthesis | LOPAC Bioactive Library II purchased July 2007	SIGMA		CEPHALOSPORIN C SODIUM | CEPHALOSPORIN C ZINC SALT
SJ000573290	1	GSK barcode: J00AGGI | GSK kinase tool set diluted 2-fold to 100uL at 5mM | Inhibition of colony-stimulating-factor-1 signaling in vivo with the orally bioavailable cFMS kinase inhibitor GW2580. Proceedings of the National Academy of Sciences of the United States of America (2005), 102(44), 16078-16083.	GSK		U22490/41/5 | GW2580 | CFMS RECEPTOR TYROSINE KINASE INHIBITOR | CSF-1 RECEPTOR INHIBITOR | GW-2580
SJ000312355	3	FDA_DRUG | Copy of SJCH0016025, new QC	TORONTO		RIMANTADINE HYDROCHLORIDE| 1-(1-ADAMANTYL)ETHANAMINE HYDROCHLORIDE | RIMANTADINE HYDROCHLORIDE | RIMANTADINE HYDROCHLORIDE| 1-(1-ADAMANTYL)ETHANAMINE HYDROCHLORIDE | RIMANTADINE HYDROCHLORIDE
SJ000286949	2	Precautions: Store at -20°C; | CAS: 66104-23-2 | Source: MED | Solubility: DMSO,MeOH; | Prestwick Bioactive Library purchased January 2006	PRESTWICK		PERGOLIDE MESYLATE | PERGOLIDE METHANESULFONATE | PERGOLIDE MESYLATE| PERMAX
SJ000287572	2	MAO inhibitor | LOPAC Bioactive Library II purchased July 2007	SIGMA		6-METHOXY-1,2,3,4-TETRAHYDRO-9H-PYRIDO[3,4B] INDOLE
SJ000286211	3	Biological Activity: antimalarial | CAS: 5949-16-6, 118-10-5 [cinchonine] | Source: Cinchona spp | Microsource Bioactive Library purchased January 2006	MICROSOURCE		(-)-CINCHONIDINE | CINCHONINE | CINCHONIDINE
SJ000573073	1	GSK barcode: J00AGGJ | GSK kinase tool set diluted 2-fold to 100uL at 5mM | N-Phenyl-4-pyrazolo[1,5-b]pyridazin-3-ylpyrimidin-2-amines as Potent and Selective Inhibitors of Glycogen Synthase Kinase 3 with Good Cellular Efficacy. Journal of Medicinal Chemistry (2004), 47(19), 4716-4730.	GSK		U17838/183/2
SJ000285820	4	FDA_DRUG | CAS#: 5534-09-8	AK_SCIENTIFIC		BECLOMETHASONE DIPROPIONATE | BECLOMETASONE DIPROPIONATE | BECLOVENT | BECLOMETASONE DIPROPIONATE
SJ000561072	1	NR focused library compounds:RARbeta and gamma agonist	SANTA_CRUZ		TAZAROTENE | TAZAROTENE | AGN 190168 |
SJ000287047	1	Source: mammary neoplasms; cholesterol metabolite | Microsource Bioactive Library purchased January 2006	MICROSOURCE		ANDROSTA-1,4-DIEN-3,17-DIONE
SJ000286023	2	Biological Activity: antifungal (systemic plant) | Source: synthetic | Microsource Bioactive Library purchased January 2006	MICROSOURCE		DIMETHYL 4,4-O-PHENYLENE-BIS (3-THIOPHANATE)
SJ000287233	1	Precautions: Store at room temperature; | CAS: 1508-65-2 | Source: MED | Solubility: H2O; | Prestwick Bioactive Library purchased January 2006	PRESTWICK		OXYBUTYNIN CHLORIDE
SJ000287398	1	Precautions: Store at room temperature; | CAS: 536-93-6 | Source: MED | Solubility: H2O, EtOH, CHCl3; | Prestwick Bioactive Library purchased January 2006	PRESTWICK		EUCATROPINE HYDROCHLORIDE
SJ000287276	1	Precautions: Store at -20°C; | CAS: 51781-21-6 | Source: MED | Prestwick Bioactive Library purchased January 2006	PRESTWICK		CARTEOLOL HYDROCHLORIDE | CARTEOLOL HYDROCHLORIDE | ABBOTT-43326 | OPC-1085 |
SJ000287493	3	Neurosteroid that acts as a positive allosteric modulator of the GABA-A receptor; anesthetic | LOPAC Bioactive Library II purchased July 2007	SIGMA		ALFAXALONE | 5ALPHA-PREGNAN-3ALPHA-OL-11,20-DIONE
SJ000285983	1	Biological Activity: 5HT2/5HT1C seritonin antagonist | CAS: 83846-83-7, 74050-98-9(base) | Source: synthetic; R41468 | Microsource Bioactive Library purchased January 2006	MICROSOURCE		KETANSERIN TARTRATE HYDRATE | KETANSERIN TARTRATE
SJ000286007	1	Biological Activity: diuretic | CAS: 636-54-4 | Source: synthetic | Microsource Bioactive Library purchased January 2006	MICROSOURCE		CLOPAMIDE
SJ000287656	2	Potent anticonvulsant | LOPAC Bioactive Library II purchased July 2007	SIGMA		N-(4-AMINO-2-CHLOROPHENYL)PHTHALIMIDE
SJ000573314	1	GSK barcode: J00AGGI | GSK kinase tool set diluted 2-fold to 100uL at 5mM | Aminofurazans as potent inhibitors of AKT kinase. Bioorganic & Medicinal Chemistry Letters (2009), 19(5), 1508-1511.	GSK		MR206418-021A1
SJ000573159	1	GSK barcode: J00AGGG | GSK kinase tool set diluted 2-fold to 100uL at 5mM | The identification of potent, selective and CNS penetrant furan-based inhibitors of B-Raf kinase. Bioorganic & Medicinal Chemistry Letters (2008), 18(15), 4373-4376.	GSK		DD48690-004A1
SJ000312171	3	BIOACTIVE_HP | CDK Inhibitor set acquired Nov 2007 | 141992-47-4 | PLATE C/O SJCH0016020 | CDK |	SIGMA		CDK 4 INHIBITOR II, NSC 625987 | NSC 625987 | NSC 625987 | 1,4-DIMETHOXYACRIDINE-9-THIOL | CDK 4 INHIBITOR II | | NSC 625987 |
SJ000574277	1	HP | DEVCAN | 414864-00-9	CHEMIETEK		BELINOSTAT | PXD101 | BELINOSTAT | PXD-101 | PX-105684 | | BELINOSTAT | PDX-101 | PX-105684 | | BELINOSTAT | PXD101 | PX-105684 |
SJ000288202	2	D1 dopamine receptor agonist. | LOPAC Bioactive Library II purchased July 2007	SIGMA		(±)-SKF 38393, N-ALLYL-, HYDROBROMIDE
SJ000286555	1	Biological Activity: plant growth inhibitor; mutagen | CAS: 244-63-3 | Source: Chrysophyllum and Nocardia spp | Microsource Bioactive Library purchased January 2006	MICROSOURCE		NORHARMAN
SJ000285901	3	Precautions: Store at 2°C; | CAS: 56238-63-2 | Source: MED | Solubility: H2O; | Prestwick Bioactive Library purchased January 2006	PRESTWICK		CEFUROXIME SODIUM SALT | CEFUROXIME SODIUM
SJ000285473	4	alpha1A Adrenoceptor antagonist | LOPAC Bioactive Library II purchased July 2007	SIGMA		WB-4101 HYDROCHLORIDE
SJ000285801	2	Biological Activity: antimalarial | CAS: 6398-98-7, 69-44-3 [anhydrous], 86-42-0 [amodiaquine] | Source: synthetic | Microsource Bioactive Library purchased January 2006 | Original Microsource structure was incorrectly drawn as isoquine (2009.02.20)	MICROSOURCE		AMODIAQUINE DIHYDROCHLORIDE, SJ000110703
SJ000312365	2	FDA_DRUG | Copy of SJCH0016025, new QC	SIGMA		HYDROXYSTILBAMIDINE BIS(METHANE-SULFONATE)| FLUOROGOLD"" | HYDROXYSTILBAMIDINE BIS(METHANE-SULFONATE)| FLUOROGOLD"" | (E)-4-(4-CARBAMIMIDOYLSTYRYL)-3-HYDROXYBENZIMIDAMIDE
SJ000285200	9	For the treatment of pneumonia due to Pneumocystis carinii| FDA320 synergy studies	SIGMA		PENTAMIDINE ISETHIONATE | PENTAMIDINE | BENAMBAX | PNEUMOPENT
SJ000286484	6	FDA_DRUG | 6190-39-2	TCI_AMERICA		DIHYDROERGOTAMINE TARTRATE | DIHYDROERGOTAMINE MESYLATE | DIHYDROERGOTAMINE METHANESULFONATE
SJ000573155	1	GSK barcode: J00AGGG | GSK kinase tool set diluted 2-fold to 100uL at 5mM | Novel pyrazolopyrimidine derivatives as GSK-3 inhibitors. Bioorganic & Medicinal Chemistry Letters (2004), 14(9), 2121-2125.	GSK		U16945/190/1
SJ000312210	2	BIOACTIVE_HP | Phosphatase Inhibitor Collection ordered February 2008 | PLATE C/O SJCH0016020 | PHOSPHATASE |	BIOMOL		BML-267 DIETHYL ESTER| BML-267 ESTER | BML-267 DIETHYL ESTER | BML-267 ESTER | ETHYL 2-(2-ETHOXY-2-OXOACETAMIDO)-6-METHYL-4,5,6,7-TETRAHYDROTHIENO[2,3-C]PYRIDINE-3-CARBOXYLATE |
SJ000518940	1	For the prophylaxis of organ rejection in patients receiving allogeneic renal, cardiac or hepatic transplants| hydrolyzed to form mycophenolic acid (MPA), which is the active metabolite. MPA is a potent, selective, uncompetitive, and reversible inhibitor of inosine monophosphate dehydrogenase (IMPDH), and therefore inhibits the de novo pathway of guanosine nucleotide synthesis without incorporati…	TORONTO		MYCOPHENOLATE MOFETIL HYDROCHLORIDE| CELLCEPT | MYCOPHENOLATE MOFETIL | RS-61443 | ME-MPA | MMF | R-99 |
SJ000111839	4	Precautions: Store at room temperature; | CAS: 3505-38-2 | Source: MED | Solubility: H2O, EtOH, CHCl3; | Prestwick Bioactive Library purchased January 2006	PRESTWICK		CARBINOXAMINE MALEATE SALT | CARBINOXAMINE MALEATE | CARBINOXAMINE MALEATE SALT | CLISTIN |
SJ000286948	2	Precautions: Store at room temperature; | CAS: 3093-35-4 | Source: MED | Solubility: DMSO; | Prestwick Bioactive Library purchased January 2006	PRESTWICK		HALCINONIDE
SJ000287693	2	Vitamin A acid analog with antiproliferative activity in cultured human breast cancer cells | LOPAC Bioactive Library II purchased July 2007	SIGMA		RETINOIC ACID P-HYDROXYANILIDE | FENRETINIDE | 4-HYDROXYPHENYLRETINAMIDE | FENRETINIDE | 4HPR | HPR | MCN-R-1967 | NSC-374551 | ST-602 | SYT-101 | | FENRETINIDE | 4-HPR | HPR | MCN-R-1967 | NSC-374551 | ST-602 | SYT-101 |
SJ000287254	1	Precautions: Store at +4°C; | CAS: 3416-26-0 | Source: MED | Solubility: CHCl3; | Prestwick Bioactive Library purchased January 2006	PRESTWICK		LIDOFLAZINE
SJ000287873	2	Sulfhydryl alkylating agent that inactivates NADP-dependent isocitrate dehydrogenase and many endonucleases | LOPAC Bioactive Library II purchased July 2007	SIGMA		N-ETHYLMALEIMIDE | N-ETHYLMALEIMIDE|1-ETHYL-2,5-DIHYDRO-1H-PYRROLE-2,5-DIONE
SJ000287702	2	Putative antagonist of heroin/morphine-6beta-glucuronide induced opioid activity | LOPAC Bioactive Library II purchased July 2007	SIGMA		(-)-3-METHOXYNALTREXONE HYDROCHLORIDE
SJ000581041	1	Roche Published Kinase set | ERN: RO0318036-000-004 | 10uL at 10mM diluted to 60uL DMSO final | Inhibitors of protein kinase C. 2. Substituted bisindolylmaleimides with improved potency and selectivity. J. Med. Chem. 1992, 35, 994-1001. |	ROCHE		NA
SJ000288178	4	Part of set of three (219428-1SET) with olomoucine and isolomoucine| CDK Inhibitor set acquired Nov 2007, combined four containers of 1 mg each| Inhibits p34cdk1/cyclin B (IC50 = 650 nM), p33cdk2/cyclin A (IC50 = 700 nM), p33cdk2/cyclin E (IC50 = 700 nM), and p33cdk5/p35 (IC50 = 200 nM)	EMD		ROSCOVITINE | (R)-ROSCOVITINE | SELICICLIB | NSC-701554 | ROSCOVITINE | SELICICLIB | | CYC-202
SJ000286481	6	For the treatment of hypertension and maybe used in prophylaxis of migraine or recurrent vascular headache| acts as an agonist at presynaptic alpha(2)-receptors in the nucleus tractus solitarius of the medulla oblongata| FDA320 synergy studies	3B_SCIENTIFIC		CLONIDINE HYDROCHLORIDE | CLONIDINE HYDROCHLORIDE| DURACLON
SJ000285855	3	Precautions: Store at room temperature; | CAS: 61318-91-0 | Source: MED | Prestwick Bioactive Library purchased January 2006	PRESTWICK		SULCONAZOLE NITRATE
SJ000287541	1	Precautions: Store at room temperature; | CAS: 52239-63-1 | Source: MED | Prestwick Bioactive Library purchased January 2006	PRESTWICK		THIETHYLPERAZINE MALATE | THIETHYLPERAZINE MALATE | GS-95 | NSC-130044 |
SJ000581151	1	Roche Published Kinase set | ERN: RO4367438-000-001 | 10uL at 10mM diluted to 60uL DMSO final | Discovery of 6-(2,4-Difluorophenoxy)-2-[3-hydroxy-1-(2-hydroxyethyl)propylamino]-8-methyl-8H-pyrido[2,3-d]pyrimidin-7-one (Pamapimod) and 6-(2,4-Difluorophenoxy)-8-methyl-2-(tetrahydro-2H-pyran-4-ylamino)pyrido[2,3-d]pyrimidin-7(8H)-one (R1487) as Orally Bioavailable and Highly Selective Inhibitors of …	ROCHE		NA
SJ000755090	1	BIOACTIVE | Protease Inhibitor Library|Cathepsins B, L, S|105637-38-5|Plate Catalog #: 2833(v2.0) Lot# N1230	BIOMOL		Z-FA-FMK|BENZYL N-[(1S)-1-{[(2S)-4-FLUORO-3-OXOBUTAN-2-YL]CARBAMOYL}-2-PHENYLETHYL]CARBAMATE
SJ000285859	1	Biological Activity: antipsychotic | Source: synthetic | Microsource Bioactive Library purchased January 2006	MICROSOURCE		SPIPERONE | SPIPERONE HYDROCHLORIDE
SJ000286797	4	CYTOXMOA | set of 64 compounds for cytotox MOA studies | 817-09-4 |	SIGMA		TRICHLORMETHINE | TRIMUSTINE HYDROCHLORIDE | HN3
SJ000286046	2	Biological Activity: antidepressant | CAS: 54910-89-3 | Source: synthetic | Microsource Bioactive Library purchased January 2006	MICROSOURCE		FLUOXETINE HYDROCHLORIDE | FLUOXETINE | R-(-)-FLUOXETINE HYDROCHLORIDE | S-(+)-FLUOXETINE HYDROCHLORIDE | PROZAC
SJ000286159	2	Biological Activity: antimalarial | CAS: 58-14-0 | Source: synthetic | Microsource Bioactive Library purchased January 2006	MICROSOURCE		PYRIMETHAMINE | PYRIMETHAMINE| DARAPRIM | PYRIMETHAMINE | EXR-101 | | PYRIMETHAMINE | EXR-101 | DARAPRIM |
SJ000286108	2	Biological Activity: insulin secretagogue, alpha2 adrenorecetor antagonist | CAS: 89197-32-0 | Source: synthetic | Microsource Bioactive Library purchased January 2006	MICROSOURCE		EFAROXAN HYDROCHLORIDE
SJ000286958	1	Source: Salsola Richteri | Microsource Bioactive Library purchased January 2006	MICROSOURCE		SALSOLIDINE | ISOQUINOLINE, 6,7-DIMETHOXY-1-METHYL-1,2,3,4-TETRAHYDRO, HYDROCHLORIDE
SJ000285984	2	Biological Activity: antiserotonin | CAS: 87051-43-2 | Source: synthetic | Microsource Bioactive Library purchased January 2006	MICROSOURCE		RITANSERIN
SJ000286094	3	Precautions: Store at room temperature; | CAS: 81403-68-1 | Source: MED | Prestwick Bioactive Library purchased January 2006	PRESTWICK		ALFUZOSIN HYDROCHLORIDE | ALFLUZOCIN | ALFUZOSIN HYDROCHLORIDE | UROXATRAL
SJ000287533	2	For treatment of chemotherapy-induced nausea and vomiting| selective serotonin receptor antagonist| FDA320 synergy studies	3B_SCIENTIFIC		ONDANSETRON HYDROCHLORIDE
SJ000286030	1	Biological Activity: antineoplastic | CAS: 29767-20-2 | Source: semisynthetic | Microsource Bioactive Library purchased January 2006	MICROSOURCE		TENIPOSIDE | VUMON | TENIPOSIDE | VM-26 | | VM-26
SJ000573053	2	GSK barcode: J00AGGH | GSK kinase tool set diluted 2-fold to 100uL at 5mM | Thienopyrimidine-based dual EGFR/ErbB-2 inhibitors. Bioorganic & Medicinal Chemistry Letters (2009), 19(3), 817-820. CODEN: BMCLE8 ISSN:0960-894X. AN 2009:119140 CAPLUS	GSK		U20298/139/1 | U20747/39/1
SJ000312298	2	For the treatment of partial seizures| appears to operate as a selective GABA reuptake inhibitor| FDA320 synergy studies	AVACHEM		TIAGABINE HYDROCHLORIDE| GABITRIL | TIAGABINE HYDROCHLORIDE | GABITRIL | 1-(4,4-BIS(3-METHYLTHIOPHEN-2-YL)BUT-3-ENYL)PIPERIDINE-3-CARBOXYLIC ACID | TIABEX | A-70569 | ABT-569 | ABBOTT-70569 | CEP-6671 | NN-301 | NNC-05-0328 | NO-05-0328 | NO-328 |
SJ000286179	4	FDA_DRUG | CAS#: 79307-93-0	AVACHEM		AZELASTINE HYDROCHLORIDE | AZELASTINE HYDROCHLORIDE | OPTIVAR
SJ000288305	5	BIOACTIVE_HP | 132203-70-4 | set of 24 calcium channel inhibitors ordered Jan 2010 |	APIN		CILNIDIPINE | CLINIDIPINE | FRC-8653 | ATELEC | CINALONG | SISCARD | | CILNIDIPINE | CINALDIPINE | FRC-8653 | ATELEC | CINALONG | SISCARD |
SJ000285820	2	Precautions: Store at 2°C; | CAS: 5534-09-8 | Source: MED | Prestwick Bioactive Library purchased January 2006	PRESTWICK		BECLOMETHASONE DIPROPIONATE | BECLOMETASONE DIPROPIONATE | BECLOVENT | BECLOMETASONE DIPROPIONATE
SJ000285691	1	Biological Activity: anticholinergic | CAS: 132-17-2, 86-13-5 [benztropine] | Source: synthetic | Microsource Bioactive Library purchased January 2006	MICROSOURCE		BENZTROPINE | BENZTROPINE MESYLATE | BENZTROPINE MESYLATE| COGENTIN
SJ000581085	1	Roche Published Kinase set | ERN: RO0318799-000-001 | 10uL at 10mM diluted to 60uL DMSO final | Inhibitors of protein kinase C. 2. Substituted bisindolylmaleimides with improved potency and selectivity. J. Med. Chem. 1992, 35, 994-1001. |	ROCHE		NA
SJ000285873	1	Biological Activity: estrogen | CAS: 1474-53-9 | Source: semisynthetic | Microsource Bioactive Library purchased January 2006	MICROSOURCE		ESTRIOL METHYL ETHER
SJ000287138	3	CAS 1524-88-5| For relief of the inflammatory and pruritic manifestations of corticosteroid-responsive dermatoses, particularly dry, scaling localized lesions| topical corticosteroid. It is normally applied to a plastic tape called Cordran. Cordran is primarily effective because of its anti-inflammatory, antipruritic, and vasoconstrictive actions. Flurandrenolide, which is slowly released from th…	SIGMA		FLURANDRENOLIDE
SJ000565230	2	DEVCAN | 321674-73-1	TOCRIS		BIBR1532 | BIBR-1532 | BIBR 1532
SJ000286139	2	Biological Activity: antiasthmatic | CAS: 34580-14-8, 34580-13-7 [ketotifen] | Source: synthetic | Microsource Bioactive Library purchased January 2006	MICROSOURCE		KETOTIFEN FUMARATE | KETOTIFEN FUMARATE | ALAWAY
SJ000287139	1	Source: cabbage | Microsource Bioactive Library purchased January 2006	MICROSOURCE		ERYSOLIN
SJ000287182	5	Less active enantiomer of (+)-MK-801 hydrogen maleate; anticonvulsant; NMDA glutamate receptor antagonist. | LOPAC Bioactive Library II purchased July 2007	SIGMA		(-)-MK 801 HYDROGEN MALEATE | DIZOCILPINE MALEATE | (+)-MK-801 HYDROGEN MALEATE
SJ000286225	3	Precautions: Store at room temperature; | CAS: 16595-80-5 | Source: MED | Solubility: H2O; | Prestwick Bioactive Library purchased January 2006	PRESTWICK		LEVAMISOLE HYDROCHLORIDE | TETRAMISOLE HYDROCHLORIDE | (-)-TETRAMISOLE HYDROCHLORIDE | 6-PHENYL-2,3,5,6-TETRAHYDROIMIDAZO[2,1-B]THIAZOLE | ERGAMISOL | KW-2299 | R-12,564 |
SJ000287295	1	Precautions: Store at room temperature; | CAS: 932-53-6 | Source: NAT | Prestwick Bioactive Library purchased January 2006	PRESTWICK		AZATHYMINE, 6
SJ000285638	2	Biological Activity: vasodilator | CAS: 579-56-6, 395-28-8 [isoxsuprine] | Source: synthetic | Microsource Bioactive Library purchased January 2006	MICROSOURCE		ISOXSUPRINE HYDROCHLORIDE
SJ000286154	1	Biological Activity: glucocorticoid | CAS: 2152-44-5 | Source: semisynthetic | Microsource Bioactive Library purchased January 2006	MICROSOURCE		BETAMETHASONE VALERATE
SJ000573305	1	GSK barcode: J00AGGI | GSK kinase tool set diluted 2-fold to 100uL at 5mM | Discovery of thiophene inhibitors of polo-like kinase. Bioorganic & Medicinal Chemistry Letters (2009), 19(3), 1018-1021.	GSK		U17845/44/3
SJ000286302	1	CAS: 2288-33-7 | Source: Podocarpus spp | Microsource Bioactive Library purchased January 2006	MICROSOURCE		19-HYDROXYTOTAROL
SJ000286559	1	Biological Activity: antifungal, antiprotozoal | CAS: 11121-32-7 | Source: Streptomyces aureofaciens | Microsource Bioactive Library purchased January 2006	MICROSOURCE		MEPARTRICIN
SJ000285674	3	Precautions: Store at 2°C; | CAS: 797-63-7 | Source: MED | Prestwick Bioactive Library purchased January 2006	PRESTWICK		NORGESTREL | D-(-)-NORGESTREL | OVRETTE | LEVONORGESTREL
SJ000285244	2	Biological Activity: antibacterial | CAS: 1405-97-6 | Source: Bacillus brevis | Microsource Bioactive Library purchased January 2006	MICROSOURCE		GRAMICIDIN
SJ000580990	1	Roche Published Kinase set | ERN: RO5043011-000-002 | 10uL at 10mM diluted to 60uL DMSO final | Discovery of 6-(2,4-Difluorophenoxy)-2-[3-hydroxy-1-(2-hydroxyethyl)propylamino]-8-methyl-8H-pyrido[2,3-d]pyrimidin-7-one (Pamapimod) and 6-(2,4-Difluorophenoxy)-8-methyl-2-(tetrahydro-2H-pyran-4-ylamino)pyrido[2,3-d]pyrimidin-7(8H)-one (R1487) as Orally Bioavailable and Highly Selective Inhibitors of …	ROCHE		NA
SJ000285572	13	For the treatment of malaria and leg cramps| interferes with the parasites ability to break down and digest hemoglobin| antimalarial| FDA320 synergy studies	SIGMA		QUININE SULFATE | QUINIDINE HYDROCHLORIDE MONOHYDRATE | QUINIDINE GLUCONATE | QUINIDINE SULFATE | QUININE | QUINIDINE
SJ000285967	2	Biological Activity: coronary vasodilator | CAS: 6724-53-4, 6621-47-2 [perhexiline] | Source: synthetic | Microsource Bioactive Library purchased January 2006	MICROSOURCE		PERHEXILINE MALEATE
SJ000285384	2	Source: synthetic | Microsource Bioactive Library purchased January 2006	MICROSOURCE		6-OXOPROGESTERONE
SJ000285629	1	Biological Activity: anxiolytic, antihistaminic | CAS: 10246-75-0, 68-88-2 [hydroxyzine] | Source: synthetic | Microsource Bioactive Library purchased January 2006	MICROSOURCE		HYDROXYZINE PAMOATE | HYDROXYZINE DIHYDROCHLORIDE
SJ000288107	2	Ceramidase inhibitor; inhibits sphingolipid signaling pathway | LOPAC Bioactive Library II purchased July 2007	SIGMA		N-OLEOYLETHANOLAMINE | N-OLEOYLETHANOLAMIDE
SJ000285373	4	Biological Activity: anticholinergic, analgesic | CAS: 101-31-5 | Source: Atropa, Datura and Hyoscyamus spp | Microsource Bioactive Library purchased January 2006	MICROSOURCE		ATROPINE | (L)-HYOSCYAMINE | HYOSCYAMINE | ATROPINE SULFATE MONOHYDRATE | ATROPINE SULFATE
SJ000556676	2	LOTHARIUS | DEVCAN | CAS#: 790299-79-5	LC_LABS		MASITINIB | AB-1010 | MASITINIB
SJ000286483	6	For the palliative treatment of patients with advanced prostatic carcinoma| direct antiandrogenic effect of cyproterone is blockage of the binding of dihydrotestosterone to the specific receptors in the prostatic carcinoma cell| FDA320 synergy studies	SIGMA		CYPROTERONE ACETATE
SJ000285938	2	Biological Activity: anticholinergic | CAS: 511-45-5 | Source: synthetic | Microsource Bioactive Library purchased January 2006	MICROSOURCE		PRIDINOL METHANESULFONATE SALT | PRIDINOL METHANESULFONATE
SJ000126164	12	Active beta-adrenoceptor receptor blocking enantiomer; 5-HT1 serotonin receptor antagonist | LOPAC Bioactive Library II purchased July 2007	SIGMA		PROPRANOLOL HYDROCHLORIDE | (R)-PROPRANOLOL HYDROCHLORIDE | (S)-PROPRANOLOL HYDROCHLORIDE | (±)-PROPRANOLOL HYDROCHLORIDE | DL-PROPRANOLOL HYDROCHLORIDE | NSC-91523
SJ000288196	2	D1 dopamine receptor antagonist; antipsychotic | LOPAC Bioactive Library II purchased July 2007	SIGMA		R(-)-SCH-12679 MALEATE
SJ000285465	2	Biological Activity: muscle relaxant (skeletal) | CAS: 19982-08-2 | Source: synthetic | Microsource Bioactive Library purchased January 2006	MICROSOURCE		MEMANTINE HYDROCHLORIDE | NAMENDA
SJ000286349	2	Precautions: Store at +4°C; Toxic; | CAS: 1699-51-0 | Source: ALK | Solubility: EtOH/H2O 50/50; | Prestwick Bioactive Library purchased January 2006	PRESTWICK		LAUDANOSINE (R,S) | LAUDANOSINE
SJ000312332	3	FDA_DRUG | Copy of SJCH0016025, new QC	TORONTO		CEVIMELINE HYDROCHLORIDE | CEVIMELINE HYDROCHLORIDE | 2-METHYL-1'-AZASPIRO[[1,3]OXATHIOLANE-5,3'-BICYCLO[2.2.2]OCTANE] | CEVIMELINE HYDROCHLORIDE SALT | CEVIMELINE HYDROCHLORIDE SALT
SJ000285592	2	Biological Activity: estrogen antagonist, anticancer | CAS: 54965-24-1, 10540-29-1 [tamoxifen] | Source: synthetic | Microsource Bioactive Library purchased January 2006	MICROSOURCE		TAMOXIFEN CITRATE | TAMOXIFEN
SJ000581029	1	Roche Published Kinase set | ERN: RO0317549-002-001 | 10uL at 10mM diluted to 60uL DMSO final | Inhibitors of protein kinase C. 2. Substituted bisindolylmaleimides with improved potency and selectivity. J. Med. Chem. 1992, 35, 994-1001. |	ROCHE		NA
SJ000285803	5	Carbonic anhydrase inhibitor; diuretic | LOPAC Bioactive Library II purchased July 2007	SIGMA		ACETAZOLAMIDE
SJ000287679	2	L-type Ca2+ channel agonist | LOPAC Bioactive Library II purchased July 2007	SIGMA		(±)-BAY K 8644
SJ000556672	4	DEVCAN | LOTHARIUS | 380843-75-4	LC_LABS		SKI-606 | BOSUTINIB | BOSUTINIB
SJ000285232	14	CYTOXMOA | set of 64 compounds for cytotox MOA studies | 518-28-5 |	SIGMA		PODOFILOX | PODOPHYLLOTOXIN | PICROPODOPHYLLOTOXIN | PODOPHYLLOTOXIN | PODOFILOX | | JMUS PD | NSC-36407
SJ000288119	2	Selective D4 dopamine receptor agonist | LOPAC Bioactive Library II purchased July 2007	SIGMA		PD 168,077 MALEATE
SJ000285632	3	Precautions: Store at room temperature; | CAS: 26807-65-8 | Source: MED | Solubility: MeOH; | Prestwick Bioactive Library purchased January 2006	PRESTWICK		INDAPAMIDE | RAC-INDAPAMIDE
SJ000286234	3	Precautions: Store at room temperature; | CAS: 485-35-8 | Source: ALK | Solubility: H2O; | Prestwick Bioactive Library purchased January 2006	PRESTWICK		CYTISINE (-) | CYTISINE
SJ000288317	1	Selective allosteric mGluR7 receptor agonist. | LOPAC Bioactive Library II purchased July 2007	SIGMA		AMN082 | AMN 082 DIHYDROCHLORIDE
SJ000285456	1	Biological Activity: intercalating agent, sedative | CAS: 486-84-0 | Source: Arariba rubra. | Microsource Bioactive Library purchased January 2006	MICROSOURCE		HARMANE | HARMANE HYDROCHLORIDE
SJ000285617	2	Biological Activity: adrenergic agonist, nasal decongestant | CAS: 1218-35-5, 526-36-3 [xylometazoline] | Source: synthetic | Microsource Bioactive Library purchased January 2006	MICROSOURCE		XYLOMETAZOLINE HYDROCHLORIDE
SJ000286418	1	Source: Pinus spp | Microsource Bioactive Library purchased January 2006	MICROSOURCE		PINOSYLVIN METHYL ETHER
SJ000285551	1	Biological Activity: progestogen | CAS: 57-83-0 | Source: semisynthetic | Microsource Bioactive Library purchased January 2006	MICROSOURCE		PROGESTERONE | PROGESTERONE| PROMETRIUM
SJ000561952	1	Tbrucei inhibitor_chloronitrobenzamide analogs	SJ_JHWANG1		NA
SJ000287200	2	FDA_DRUG	AVACHEM		CETIRIZINE DIHYDROCHLORIDE | LEVOCETIRIZINE HYDROCHLORIDE | XYZAL | CETIRIZINE HYDROCHLORIDE
SJ000285886	2	Biological Activity: analgesic | CAS: 23076-35-9, 7361-61-7 [xylazine] | Source: synthetic | Microsource Bioactive Library purchased January 2006	MICROSOURCE		XYLAZINE | XYLAZINE HYDROCHLORIDE
SJ000287097	1	Source: derivative | Microsource Bioactive Library purchased January 2006	MICROSOURCE		BIOCHANIN A DIACETATE
SJ000288284	2	BLT1 leukotriene receptor agonist | LOPAC Bioactive Library II purchased July 2007	SIGMA		U-75302
SJ000287221	1	Precautions: Store at room temperature; | CAS: 500-64-1 | Source: NAT | Solubility: EtOH/H2O:50/50; | Prestwick Bioactive Library purchased January 2006	PRESTWICK		KAWAIN
SJ000286657	1	Biological Activity: antiparkinsonian, CNS stimulant | CAS: 442-51-3 | Source: Peganium harmala | Microsource Bioactive Library purchased January 2006	MICROSOURCE		HARMINE | HARMINE HYDROCHLORIDE
SJ000286660	3	Precautions: Store at -20°C; | CAS: 55147-68-7 | Source: MED | Prestwick Bioactive Library purchased January 2006	PRESTWICK		D-5-METHYLHYDANTOIN | METHYLHYDANTOIN-5-(L) | METHYLHYDANTOIN-5-(D)
SJ000287889	2	alpha1-Adrenoceptor antagonist | LOPAC Bioactive Library II purchased July 2007	SIGMA		FIDUXOSIN HYDROCHLORIDE
SJ000286353	3	Negative modulator of GABA-A receptors; steroid secreted by the adrenal gland with both estrogenic and androgenic properties | LOPAC Bioactive Library II purchased July 2007	SIGMA		DEHYDROEPIANDROSTERONE | TRANS-DEHYDROANDROSTERONE
SJ000286945	2	Precautions: Store at room temperature; | CAS: 59804-37-4 | Source: MED | Solubility: H2O, EtOH, MeOH, CH3COCH3; | Prestwick Bioactive Library purchased January 2006	PRESTWICK		TENOXICAM
SJ000288073	4	Used for the treatment of actinic keratoses (precancerous skin growths that can become malignant if left untreated)| potent 5-lipoxygenase inhibitor and has antiproliferative activity against keratinocytes in tissue culture| FDA320 synergy studies	ACC		NORDIHYDROGUAIARETIC ACID FROM LARREA DIVARICATA (CREOSOTE BUSH) | MASOPROCOL| ACTINEX
SJ000286379	1	Source: mp 270; aglucone of sarmentocymarin Strophanthus sarmentosus | Microsource Bioactive Library purchased January 2006	MICROSOURCE		SARMENTOGENIN
SJ000286211	1	Biological Activity: antimalarial | CAS: 485-71-2 | Source: Cinchona spp | Microsource Bioactive Library purchased January 2006	MICROSOURCE		(-)-CINCHONIDINE | CINCHONINE | CINCHONIDINE
SJ000286127	1	Biological Activity: analeptic, circulation stimulant | Source: synthetic | Microsource Bioactive Library purchased January 2006	MICROSOURCE		PENTETRAZOLE | PENTYLENETETRAZOLE
SJ000573105	1	GSK barcode: J00AGGJ | GSK kinase tool set diluted 2-fold to 100uL at 5mM | Optimization and SAR for dual ErbB-1/ErbB-2 tyrosine kinase inhibition in the 6-furanylquinazoline series. Bioorganic & Medicinal Chemistry Letters (2006), 16(17), 4686-4691.	GSK		U14859/143/2
SJ000573257	1	GSK barcode: J00AGGH | GSK kinase tool set diluted 2-fold to 100uL at 5mM | Design of potent thiophene inhibitors of polo-like kinase 1 with improved solubility and reduced protein binding. Bioorganic & Medicinal Chemistry Letters (2009), 19(6), 1694-1697.	GSK		U20395/196/2
SJ000571307	2	HP | BIOACTIVE_HP | KINASE | 958852-01-2	TOCRIS		958852-01-1 | GSK 1059615
SJ000556739	1	CAS 65899-73-2| For the local treatment of vulvovaginal candidiasis (moniliasis)| interacts with 14-alpha demethylase, a cytochrome P-450 enzyme that converts lanosterol to ergosterol, an essential component of the yeast membrane| FDA1069	BIOTREND		TIOCONAZOLE
SJ000285402	2	Biological Activity: antispasmodic | CAS: 129-77-1, 82-98-4 [piperidolate] | Source: synthetic | Microsource Bioactive Library purchased January 2006	MICROSOURCE		PIPERIDOLATE HYDROCHLORIDE
SJ000287248	3	beta1 Adrenoceptor agonist | LOPAC Bioactive Library II purchased July 2007	SIGMA		DOBUTAMINE HYDROCHLORIDE
SJ000287913	4	Full 5-HT1A serotonin receptor agonist; active enantiomer of (±)-8-hydroxy-DPAT | LOPAC Bioactive Library II purchased July 2007	SIGMA		R-(+)-8-HYDROXY-DPAT HYDROBROMIDE | (±)-8-HYDROXY-DPAT HYDROBROMIDE
SJ000286927	2	Precautions: Store at room temperature; | CAS: 5985-00-2 | Source: ALK | Solubility: MeOH; | Prestwick Bioactive Library purchased January 2006	PRESTWICK		HYDROCOTARNINE HYDROBROMIDE
SJ000312352	3	FDA_DRUG | Copy of SJCH0016025, new QC	TORONTO		LOTEPREDNOL ETABONATE| ALREX| LOTEMAX| ZYLET | LOTEPREDNOL ETABONATE| ALREX| LOTEMAX| ZYLET | CHLOROMETHYL 17-(ETHOXYCARBONYLOXY)-11-HYDROXY-10,13-DIMETHYL-3-OXO-6,7,8,9,10,11,12,13,14,15,16,17-DODECAHYDRO-3H-CYCLOPENTA[A]PHENANTHRENE-17-CARBOXYLATE | ""LOTEPREDNOL ETABONATE | ALREX"" | (8S,9S,10R,11S,1 | LOTEPREDNOL ETABONATE | ALREX
SJ000581006	1	Roche Published Kinase set | ERN: RO4874953-001-001 | 10uL at 10mM diluted to 60uL DMSO final | Synthesis and activity of quinolinyl-methylene-thiazolinones as potent and selective cyclin-dependent kinase 1 inhibitors. Bioorg. Med. Chem. Lett. 2007, 17, 2134-2138. |	ROCHE		NA
SJ000285874	1	Biological Activity: estrogen | CAS: 113-38-2 | Source: semisynthetic | Microsource Bioactive Library purchased January 2006	MICROSOURCE		ESTRADIOL PROPIONATE
SJ000573032	1	GSK barcode: J00AGGK | GSK kinase tool set diluted 2-fold to 100uL at 5mM | Discovery of thiophene inhibitors of polo-like kinase. Bioorganic & Medicinal Chemistry Letters (2009), 19(3), 1018-1021.	GSK		U22538/78/1
SJ000288248	2	Free radical lipid peroxidation inhibitor | LOPAC Bioactive Library II purchased July 2007	SIGMA		U-74389G MALEATE
SJ000287392	1	Precautions: Store at room temperature; | CAS: 22195-34-2 | Source: MED | Prestwick Bioactive Library purchased January 2006	PRESTWICK		GUANADREL SULFATE | GUANADREL SULFATE | CL-1388R | U-28288D |
SJ000285939	1	Biological Activity: vasodilator | CAS: 55242-55-2 | Source: synthetic | Microsource Bioactive Library purchased January 2006	MICROSOURCE		PROPENTOFYLLINE
SJ000287634	2	Benzene metabolite; induces mutations in DNA at G:C base pairs; induces writhing in mice; topoisomerase II inhibitor | LOPAC Bioactive Library II purchased July 2007	SIGMA		P-BENZOQUINONE
SJ000573307	1	GSK barcode: J00AGGI | GSK kinase tool set diluted 2-fold to 100uL at 5mM | Discovery of thiophene inhibitors of polo-like kinase. Bioorganic & Medicinal Chemistry Letters (2009), 19(3), 1018-1021.	GSK		U22436/129/1
SJ000287211	5	For the prevention of osteoporosis in post-menopausal women| selective estrogen receptor modulator (SERM)| Raloxifene decreases bone resorption, increases bone mineral density (BMD) and decreases incidence of fractures| CAS 82640-04-8| FDA320 synergy studies	TORONTO		RALOXIFENE HYDROCHLORIDE | RALOXIFENE HYDROCHLORIDE| EVISTA | RALOXIFENE HCL | RALOXIFENE HYDROCHLORIDE | KEOXIFENE HYDROCHLORIDE | LY-156758 |
SJ000285664	5	FDA_DRUG | CAS#: 550-99-2	LKT_LABS		NAPHAZOLINE HYDROCHLORIDE | ALBALON | SJ000288053
SJ000573016	1	GSK barcode: J00AGGK | GSK kinase tool set diluted 2-fold to 100uL at 5mM | Optimization and SAR for dual ErbB-1/ErbB-2 tyrosine kinase inhibition in the 6-furanylquinazoline series. Bioorganic & Medicinal Chemistry Letters (2006), 16(17), 4686-4691.	GSK		U15872/6/1
SJ000287095	1	Source: Virola carinata | Microsource Bioactive Library purchased January 2006	MICROSOURCE		4,7-DIMETHOXYFLAVONE
SJ000286033	2	Biological Activity: ectoparasiticide | CAS: 40596-69-8 | Source: synthetic | Microsource Bioactive Library purchased January 2006	MICROSOURCE		METHOPRENE (S)
SJ000312210	1	Phosphatase Inhibitor Collection ordered February 2008| m.p. = 109-111oC	BIOMOL		BML-267 DIETHYL ESTER| BML-267 ESTER | BML-267 DIETHYL ESTER | BML-267 ESTER | ETHYL 2-(2-ETHOXY-2-OXOACETAMIDO)-6-METHYL-4,5,6,7-TETRAHYDROTHIENO[2,3-C]PYRIDINE-3-CARBOXYLATE |
SJ000285461	1	Biological Activity: muscle relaxant (smooth) | CAS: 2753-45-9, 3625-06-7 [mebeverine] | Source: synthetic | Microsource Bioactive Library purchased January 2006	MICROSOURCE		MEBEVERINE HYDROCHLORIDE
SJ000286355	1	Source: aglycon of GITOXIN | Microsource Bioactive Library purchased January 2006	MICROSOURCE		GITOXIGENIN DIACETATE
SJ000755077	3	BIOACTIVE_HP	TOCRIS		CL-82198 | CL 82198 HYDROCHLORIDE
SJ000285475	1	Biological Activity: antiinflammatory | CAS: 42924-53-8 | Source: synthetic | Microsource Bioactive Library purchased January 2006	MICROSOURCE		NABUMETONE
SJ000286074	5	NR focused library compounds:PPARg agonist	ENZO		PIOGLITAZONE HYDROCHLORIDE | PIOGLITAZONE HCL
SJ000546524	1	Known Nuclear Receptor Modulators collected from commercial vendors	EMD		1-850
SJ000287075	1	Biological Activity: antihypertensive, skeletal muscle relaxant | CAS: 478-61-5 (berbamine) | Source: Berberis spp | Microsource Bioactive Library purchased January 2006	MICROSOURCE		BERBAMINE HYDROCHLORIDE
SJ000286230	2	Biological Activity: psychotropic | Source: widespread in plants | Microsource Bioactive Library purchased January 2006	MICROSOURCE		TRYPTAMINE | TRYPTAMINE HYDROCHLORIDE
SJ000286113	2	Precautions: Store at room temperature; | CAS: 152-11-4 | Source: MED | Solubility: EtOH-H2O; | Prestwick Bioactive Library purchased January 2006	PRESTWICK		VERAPAMIL HYDROCHLORIDE | (±)-VERAPAMIL HYDROCHLORIDE | VERAPAMIL
SJ000287858	2	Dopamine receptor agonist | LOPAC Bioactive Library II purchased July 2007	SIGMA		DIPROPYLDOPAMINE HYDROBROMIDE
SJ000573027	1	GSK barcode: J00AGGK | GSK kinase tool set diluted 2-fold to 100uL at 5mM | Novel pyrazolopyrimidine derivatives as GSK-3 inhibitors. Bioorganic & Medicinal Chemistry Letters (2004), 14(9), 2121-2125.	GSK		U18028/92/1
SJ000573017	1	GSK barcode: J00AGGK | GSK kinase tool set diluted 2-fold to 100uL at 5mM | Design of potent thiophene inhibitors of polo-like kinase 1 with improved solubility and reduced protein binding. Bioorganic & Medicinal Chemistry Letters (2009), 19(6), 1694-1697.	GSK		U19479/72/1
SJ000287421	2	D2 dopamine receptor antagonist; monoamine oxidase inhibitor | LOPAC Bioactive Library II purchased July 2007	SIGMA		MOLINDONE HYDROCHLORIDE | MOLINDONE | MOBAN | MOLINDONE HYDROCHLORIDE | SPN-810 |
SJ000285373	5	Precautions: Store at 2 to 8°C; | CAS: 101-31-5 | Source: MED | Solubility: CHCl3; | Prestwick Bioactive Library purchased January 2006	PRESTWICK		ATROPINE | (L)-HYOSCYAMINE | HYOSCYAMINE | ATROPINE SULFATE MONOHYDRATE | ATROPINE SULFATE
SJ000285979	2	Biological Activity: antibacterial | CAS: 80214-83-1 | Source: semisynthetic; RU-28965, RU-965 | Microsource Bioactive Library purchased January 2006	MICROSOURCE		ROXITHROMYCIN
SJ000285405	2	Biological Activity: hepatoprotective agent, antioxidant | CAS: 22888-70-6 | Source: Silybum marianum | Microsource Bioactive Library purchased January 2006	MICROSOURCE		SILYBIN
SJ000287848	2	Protein kinase C, phospholipase A2, and phospholipase D inhibitor | LOPAC Bioactive Library II purchased July 2007	SIGMA		DL-ERYTHRO-DIHYDROSPHINGOSINE
SJ000285331	2	Biological Activity: antifungal (topical) | CAS: 22832-87-7, 22916-47-8 [miconazole] | Source: synthetic | Microsource Bioactive Library purchased January 2006	MICROSOURCE		MICONAZOLE NITRATE | MICONAZOLE
SJ000286072	3	For the treatment of osteoarthritis and dysmenorrhoea| selectively inhibits the cyclooxygenase-2 (COX-2) enzyme, important for the mediation of inflammation and pain| FDA320 synergy studies	TORONTO		VALDECOXIB | VALDECOXIB| BEXTRA
SJ000518979	1	antimalarial| FDA320 synergy studies	AVACHEM		PYRONARIDINE PHOSPHATE
SJ000285387	4	Biological Activity: bronchodilator, cardiac stimulant | CAS: 50-98-6 [((-))-ephedrine, hydrochloride], 299-42-3 [((-))-ephedrine] | Source: many Ephedra spp | Microsource Bioactive Library purchased January 2006	MICROSOURCE		PSEUDOEPHEDRINE HYDROCHLORIDE | RACEPHEDRINE HYDROCHLORIDE | EPHEDRINE (1R,2S) HYDROCHLORIDE | (-)-EPHEDRINE HEMISULFATE
SJ000285784	2	Biological Activity: antihypertensive | CAS: 304-20-1, 86-54-4 [hydralazine] | Source: semisynthetic | Microsource Bioactive Library purchased January 2006	MICROSOURCE		HYDRALAZINE HYDROCHLORIDE
SJ000581170	1	Roche Published Kinase set | ERN: RO1160347-001-003 | 10uL at 10mM diluted to 60uL DMSO final | Discovery of S-[5-Amino-1-(4-fluorophenyl)-1H-pyrazol-4-yl]-[3-(2,3-dihydroxypropoxy)phenyl]methanone (RO3201195), an Orally Bioavailable and Highly Selective Inhibitor of p38 Map Kinase. J. Med. Chem. 2006, 49, 1562-1575. |	ROCHE		NA
SJ000312180	2	BIOACTIVE_HP | CDK Inhibitor set acquired Nov 2007 | 220749-41-7 | PLATE C/O SJCH0016020 | CDK |	EMD		CDK1 INHIBITOR | CDK1 INHIBITOR | (Z)-3-((2-CHLORO-1H-INDOL-3-YL)METHYLENE)INDOLIN-2-ONE |
SJ000518963	1	For the treatment of advanced breast cancer in postmenopausal women whose disease has progressed following tamoxifen therapy| irreversible, steroidal aromatase inactivator, structurally related to the natural substrate androstenedione| acts as a false substrate for the aromatase enzyme, and is processed to an intermediate that binds irreversibly to the active site of the enzyme causing its inacti…	BOSCHE		EXEMESTANE| AROMASIN
SJ000573025	1	GSK barcode: J00AGGK | GSK kinase tool set diluted 2-fold to 100uL at 5mM | Discovery of thiophene inhibitors of polo-like kinase. Bioorganic & Medicinal Chemistry Letters (2009), 19(3), 1018-1021.	GSK		U19479/153/8
SJ000286703	1	CAS: 2204-59-3 | Source: Derris robusta | Microsource Bioactive Library purchased January 2006	MICROSOURCE		DERRUSTONE
SJ000287172	1	Precautions: Store at room temperature; | CAS: 5987-82-6 | Source: MED | Solubility: H2O, CHCl3; | Prestwick Bioactive Library purchased January 2006	PRESTWICK		BENOXINATE HYDROCHLORIDE | BENOXINATE HCL
SJ000285439	2	Biological Activity: topical antibacterial (topical) | CAS: 1404-88-2 | Source: Bacillus aneurinolyticus | Microsource Bioactive Library purchased January 2006	MICROSOURCE		TYROTHRICIN
SJ000286006	3	Precautions: Store at 2°C; | CAS: 25122-46-7 | Source: MED | Prestwick Bioactive Library purchased January 2006	PRESTWICK		CLOBETASOL PROPIONATE
SJ000286829	2	Precautions: Store at room temperature; | CAS: 853-23-6 | Source: MED | Prestwick Bioactive Library purchased January 2006	PRESTWICK		DEHYDROISOANDOSTERONE 3-ACETATE | PRAESTERONE ACETATE
SJ000312357	3	FDA_DRUG | Copy of SJCH0016025, new QC	LKT_LABS		SUNITINIB MALEATE| SUTENT | SUNITINIB MALATE| SUTENT | SUNITINIB MALATE | SUTENT | SUNITINIB MALEATE| SUTENT | N-(2-(DIETHYLAMINO)ETHYL)-5-((5-FLUORO-2-OXOINDOLIN-3-YLIDENE)METHYL)-2,4-DIMETHYL-1H-PYRROLE-3-CARBOXAMIDE | SUNITINIB MALATE| SUTENT | (E)-N-(2-(DIETHYLAMINO)ETHYL)-5-((5-FLUORO-2-OXOINDOLIN-3-YLIDENE)METHYL)-2,4-DIMETHYL-1H-
SJ000581172	1	Roche Published Kinase set | ERN: RO1165037-001-001 | 10uL at 10mM diluted to 60uL DMSO final | Discovery of S-[5-Amino-1-(4-fluorophenyl)-1H-pyrazol-4-yl]-[3-(2,3-dihydroxypropoxy)phenyl]methanone (RO3201195), an Orally Bioavailable and Highly Selective Inhibitor of p38 Map Kinase. J. Med. Chem. 2006, 49, 1562-1575. |	ROCHE		NA
SJ000287644	2	Potent Kv1.3 potassium channel inhibitor. | LOPAC Bioactive Library II purchased July 2007	SIGMA		PSORA-4
SJ000286225	12	Phosphatase Inhibitor Collection ordered February 2008| CAS 5086-74-8	ACROS		LEVAMISOLE HYDROCHLORIDE | TETRAMISOLE HYDROCHLORIDE | (-)-TETRAMISOLE HYDROCHLORIDE | 6-PHENYL-2,3,5,6-TETRAHYDROIMIDAZO[2,1-B]THIAZOLE | ERGAMISOL | KW-2299 | R-12,564 |
SJ000287334	2	FDA_DRUG | 56-94-0	APAC_PHARM		DEMECARIUM BROMIDE
SJ000288123	2	Selective Src family kinase inhibitor. | LOPAC Bioactive Library II purchased July 2007	SIGMA		SU 6656
SJ000285456	3	Precautions: Store at +4°C; | CAS: 21655-84-5 | Source: ALK | Solubility: EtOH/H2O 50/50; | Prestwick Bioactive Library purchased January 2006	PRESTWICK		HARMANE | HARMANE HYDROCHLORIDE
SJ000287420	1	Precautions: Store at room temperature; | CAS: 15500-66-0 | Source: MED | Solubility: H2O, CHCl3; | Prestwick Bioactive Library purchased January 2006	PRESTWICK		PANCURONIUM BROMIDE
SJ000285974	1	Biological Activity: antineoplastic, immune suppressive | CAS: 51264-14-3 | Source: synthetic | Microsource Bioactive Library purchased January 2006	MICROSOURCE		AMSACRINE HYDROCHLORIDE | SJ000287657
SJ000312345	1	antineoplastic enzyme inhibitor primarily used in the treatment of colorectal cancer| derivative of camptothecin| inhibits the action of topoisomerase I| FDA Drug Library Reformatted May 2008	TORONTO		IRINOTECAN HYDROCHLORIDE TRIHYDRATE | IRINOTECAN HYDROCHLORIDE | CAMPTOSAR | IRINOTECAN | CPT-11 | DQ-2805 | NSC-616348 |
SJ000287088	7	CAS 53994-73-3| For the treatment of certain infections caused by bacteria such as pneumonia and ear, lung, skin, throat, and urinary tract infections| inhibits the third and last stage of bacterial cell wall synthesis| FDA1069	TORONTO		CEFACLOR | CEFACLOR MONOHYDRATE
SJ000562684	1	MW of observed compound = 993, cannot confirm if this is a form of auranofin | FDA_DRUG	ENZO		AURANOFIN | RIDAURA
SJ000286118	3	Precautions: Store at room temperature; | CAS: 68844-77-9 | Source: MED | Prestwick Bioactive Library purchased January 2006	PRESTWICK		ASTEMIZOLE | ASTEMIZOLE | MJD-30 | R-43512 |
SJ000287335	1	Precautions: Store at +4°C; | CAS: 3589-73-9 | Source: ALK | Solubility: EtOH; | Prestwick Bioactive Library purchased January 2006	PRESTWICK		METHOXY-6-HARMALAN
SJ000285387	5	Biological Activity: bronchodilator, decongestant | CAS: 134-71-4, 90-81-3 [racephedrine] | Source: synthetic | Microsource Bioactive Library purchased January 2006	MICROSOURCE		PSEUDOEPHEDRINE HYDROCHLORIDE | RACEPHEDRINE HYDROCHLORIDE | EPHEDRINE (1R,2S) HYDROCHLORIDE | (-)-EPHEDRINE HEMISULFATE
SJ000287674	2	Irreversible inhibitor of the mammalian DNA repair protein, O6-alkylguanine-DNA alkyltransferase | LOPAC Bioactive Library II purchased July 2007	SIGMA		O6-BENZYLGUANINE
SJ000110703	7	For treatment of acute malarial attacks in non-immune subjects| thought to inhibit heme polymerase activity| FDA320 synergy studies| deplete cherry pick samples from SJ000110703-6 first	BOSCHE		AMODIAQUIN DIHYDROCHLORIDE DIHYDRATE | SJ000285801 | CAMOQUIN HYDROCHLORIDE | AMODIAQUINE DIHYDROCHLORIDE
SJ000573298	1	GSK barcode: J00AGGI | GSK kinase tool set diluted 2-fold to 100uL at 5mM | Discovery of 4,6-bis-anilino-1H-pyrrolo[2,3-d]pyrimidines: Potent inhibitors of the IGF-1R receptor tyrosine kinase. Bioorganic & Medicinal Chemistry Letters (2009), 19(2), 469-473.	GSK		U22490/47/4
SJ000312390	1	synthetic decapeptide analogue of LHRH| potent inhibitor of pituitary gonadotropin secretion when administered in the biodegradable formulation| FDA Drug Library Reformatted May 2008	SIGMA		GOSERELIN ACETATE| ZOLADEX | GOSERELIN ACETATE| ZOLADEX | N-(21-((1H-INDOL-3-YL)METHYL)-1,1-DIAMINO-12-(TERT-BUTOXYMETHYL)-6-(2-(2-CARBAMOYLHYDRAZINECARBONYL)PYRROLIDINE-1-CARBONYL)-15-(4-HYDROXYBENZYL)-18-(HYDROXYMETHYL)-25-(1H-IMIDAZOL-4-YL)-9-ISOBUTYL-8,11,14,17,20,23-HEXAOXO-2,7,
SJ000561040	3	HP | FDA_DRUG | 19356-17-3	TORONTO		25-HYDROXYVITAMIN D3 | CALCIFEDIOL | CALDEROL | CALCIFEDIOL
SJ000286106	3	Precautions: Store at room temperature; | CAS: 27833-64-3 | Source: MED | Prestwick Bioactive Library purchased January 2006	PRESTWICK		LOXAPINE SUCCINATE
SJ000285745	3	Precautions: Store at room temperature; | CAS: 58-32-2 | Source: MED | Solubility: MeOH, EtOH, CHCl3; | Prestwick Bioactive Library purchased January 2006	PRESTWICK		DIPYRIDAMOLE
SJ000285456	2	Biological Activity: intercalating agent, sedative | CAS: 486-84-0 | Source: Arariba rubra. | Microsource Bioactive Library purchased January 2006	MICROSOURCE		HARMANE | HARMANE HYDROCHLORIDE
SJ000287440	1	Precautions: Store at room temperature; | CAS: 1841-19-6 | Source: MED | Solubility: H2O; | Prestwick Bioactive Library purchased January 2006	PRESTWICK		FLUSPIRILEN | FLUSPIRILENE | FLUSPIRILENE | R-6218 | IMAP |
SJ000287256	3	Selective dopamine reuptake inhibitor | LOPAC Bioactive Library II purchased July 2007	SIGMA		GBR 12909 DIHYDROCHLORIDE | GBR-12909 DIHYDROCHLORIDE
SJ000285298	3	Biological Activity: antifungal | CAS: 141-94-6 | Source: synthetic | Microsource Bioactive Library purchased January 2006	MICROSOURCE		HEXETIDINE
SJ000287500	1	Precautions: Store at room temperature; | CAS: 2363-58-8 | Source: MED | Prestwick Bioactive Library purchased January 2006	PRESTWICK		EPITIOSTANOL
SJ000287312	5	For the adjunct treatment for Parkinson's disease and depression| inhibition of monoamine oxidase type B (MAO B) is thought to be of primary importance in mechanism of action| FDA320 synergy studies	3B_SCIENTIFIC		SELEGILINE HYDROCHLORIDE | R-(-)-DEPRENYL HYDROCHLORIDE | SELEGILINE HYDROCHLORIDE| ELDEPRYL
SJ000556700	1	75 Compound Protease Inhibitor Library Ordered February 2010| This plate is separate because compounds were very expensive and only purchased in small quantities| no solid sample remains| ProInhib2010	EMD		N-HYDROXY-1-(4-METHOXYPHENYL)SULFONYL-4-(4-BIPHENYLCARBONYL)PIPERAZINE-2-CARBOXAMIDE
SJ000286124	1	Biological Activity: antidepressant, MAO inhibitor | CAS: 95-62-5 | Source: synthetic | Microsource Bioactive Library purchased January 2006	MICROSOURCE		TRANYLCYPROMINE HYDROCHLORIDE | TRANYLCYPROMINE SULFATE | TRANYLCYPROMINE HEMISULFATE| PARNATE | TRANYLCYPROMINE SULFATE | TRANS-2-PHENYLCYCLOPROPYLAMINE HEMISULFATE SALT
SJ000573240	1	GSK barcode: J00AGGH | GSK kinase tool set diluted 2-fold to 100uL at 5mM | Biphenyl amide p38 kinase inhibitors. 2: Optimization and SAR. Bioorganic & Medicinal Chemistry Letters (2008), 18(1), 324-328.	GSK		R5419/62/2
SJ000556733	1	CAS 10405-02-4| For the treatment of overactive bladder with symptoms of urge urinary incontinence, urgency, and urinary frequency, detrusor instability and frequency of micturition| antagonizes the effect of acetylcholine on muscarinic receptors in cholinergically innervated organs. Its parasympatholytic action reduces the tonus of smooth muscle in the bladder| FDA1069	TORONTO		TROSPIUM CHLORIDE
SJ000285529	5	MAO inhibitor, relatively selective for MAO-B | LOPAC Bioactive Library II purchased July 2007	SIGMA		PARGYLINE HYDROCHLORIDE | PARGYLINE HYDROCHLORIDE | A-19120 | MO-911 | NSC-43798 |
SJ000288327	1	Subtype selective retinoic acid receptor beta2 (RARbeta2) agonist. | LOPAC Bioactive Library II purchased July 2007	SIGMA		AC-55649 | AC 55649
SJ000285345	3	Precautions: Store at room temperature; | CAS: 6028-07-5 | Source: ALK | Prestwick Bioactive Library purchased January 2006	PRESTWICK		HARMALOL HYDROCHLORIDE | HARMALOL HYDROCHLORIDE DIHYDRATE
SJ000286476	1	Source: Herniaria spp. | Microsource Bioactive Library purchased January 2006	MICROSOURCE		HERNIARIN
SJ000285862	1	Biological Activity: antibacterial | CAS: 651-06-9 | Source: synthetic | Microsource Bioactive Library purchased January 2006	MICROSOURCE		SULFAMETER | SULFAMETER | 5-METHOXYSULFADIAZINE | NSC683528 |
SJ000286045	1	Biological Activity: antidepressant | CAS: 99300-78-4, 93413-69-5 [venlafaxine] | Source: synthetic | Microsource Bioactive Library purchased January 2006	MICROSOURCE		VENLAFAXINE HYDROCHLORIDE | VENLAFAXINE HYDROCHLORIDE| EFFEXOR XR
SJ000285954	1	Biological Activity: cerebral vasodilator, antimotion | CAS: 42971-09-5 | Source: vincamine Vinca minor | Microsource Bioactive Library purchased January 2006	MICROSOURCE		VINPOCETINE
SJ000573229	1	GSK barcode: J00AGGH | GSK kinase tool set diluted 2-fold to 100uL at 5mM | (1H-Imidazo[4,5-c]pyridin-2-yl)-1,2,5-oxadiazol-3-ylamine derivatives: A novel class of potent MSK-1-inhibitors. Bioorganic & Medicinal Chemistry Letters (2005), 15(14), 3402-3406.	GSK		SD100950-025A1
SJ000286969	1	Biological Activity: antiinflammatory, hypolipidemic | Source: Artemesia & Achillea spp | Microsource Bioactive Library purchased January 2006	MICROSOURCE		LEUCOMISINE | LEUCODIN
SJ000286549	2	Precautions: Store at room temperature; | CAS: 476-70-0 | Source: ALK | Solubility: CHCl3, EtOH, HCl; | Prestwick Bioactive Library purchased January 2006	PRESTWICK		BOLDINE
SJ000287334	1	Precautions: Store at room temperature; | CAS: 56-94-0 | Source: MED | Solubility: H2O, EtOH; | Prestwick Bioactive Library purchased January 2006	PRESTWICK		DEMECARIUM BROMIDE
SJ000287502	1	Precautions: Store at room temperature; | CAS: 15421-84-8 | Source: MED | Solubility: H2O; | Prestwick Bioactive Library purchased January 2006	PRESTWICK		TRAPIDIL
SJ000285764	2	Biological Activity: antibacterial, tuberculostatic | CAS: 536-33-4 | Source: synthetic | Microsource Bioactive Library purchased January 2006	MICROSOURCE		ETHIONAMIDE
SJ000285744	2	Biological Activity: antihistaminic | CAS: 132-18-3 147-20-6 [diphenylpyraline] | Source: synthetic | Microsource Bioactive Library purchased January 2006	MICROSOURCE		DIPHENYLPYRALINE HYDROCHLORIDE
SJ000574298	1	HP | FDA_DRUG | 112965-21-6 (NO STEROCH. AT C24) | 112828-00-9	TOCRIS		CALCIPOTRIOL | DOVONEX | CALCIPOTRIENE
SJ000581169	1	Roche Published Kinase set | ERN: RO4383596-000-003 | 10uL at 10mM diluted to 60uL DMSO final | RO4383596, an orally active KDR, FGFR, and PDGFR inhibitor: Synthesis and biological evaluation. Bioorg. Med. Chem. 2005, 13, 4835-4841. |	ROCHE		NA
SJ000287255	3	Selective beta1 adrenoceptor antagonist | LOPAC Bioactive Library II purchased July 2007	SIGMA		BETAXOLOL HYDROCHLORIDE
SJ000286162	1	Biological Activity: spermatocide, contraceptive | CAS: 26027-38-3 | Source: synthetic | Microsource Bioactive Library purchased January 2006	MICROSOURCE		NONOXYNOL-9 | NONOXYNOL | N-9 | NONOXINOL 9 | NONOXYNOL 9 |
SJ000312192	2	BIOACTIVE_HP | CDK Inhibitor set acquired Nov 2007 | 601487-96-1 | PLATE C/O SJCH0016020 | CDK |	EMD		PFMRK INHIBITOR, WR216174 | PFMRK INHIBITOR | WR216174 | (Z)-5-BROMO-3-(2-(4-FLUOROPHENYL)-2-OXOETHYLIDENE)INDOLIN-2-ONE |
SJ000287417	2	For treatment of severe malaria| acts as a blood schizonticide| effective against multi drug resistant (including mefloquine resistant) P. falciparum malaria| FDA Drug Library Reformatted May 2008	3B_SCIENTIFIC		HALOFANTRINE HYDROCHLORIDE | HALOFANTRINE
SJ000286113	8	CAS 52-53-9| For the treatment of hypertension and angina| inhibits the influx of extracellular calcium across both the myocardial and vascular smooth muscle cell membranes. The resultant inhibition of the contractile processes of the myocardial smooth muscle cells leads to dilation of the coronary and systemic arteries,improved oxygen delivery to the myocardial tissue, and decreased total periph…	TOCRIS		VERAPAMIL HYDROCHLORIDE | (±)-VERAPAMIL HYDROCHLORIDE | VERAPAMIL
SJ000285209	4	Precautions: Store at -20°C; | CAS: 32986-56-4 | Source: MED | Solubility: H2O; | Prestwick Bioactive Library purchased January 2006	PRESTWICK		TOBRAMYCIN | TOBRAMYCIN SULPHATE | SPRC-AB-01 | SPRC-AB01 | TBM-100 | TMB-100 |
SJ000285636	1	Biological Activity: anticholinergic | CAS: 71-81-8, 7492-32-2 [isopropamide] | Source: synthetic | Microsource Bioactive Library purchased January 2006	MICROSOURCE		ISOPROPAMIDE IODIDE
SJ000287132	1	Biological Activity: tranquilizer, neuroleptic, alpha adrenergic blocker | CAS: 1649-18-9 | Source: synthetic | Microsource Bioactive Library purchased January 2006	MICROSOURCE		AZAPERONE
SJ000285780	7	For the treatment of schizophrenic patients who require prolonged parenteral antipsychotic therapy also used in Tourette's syndrome and Severe hyperactivity| effect on the central nervous system is thought to be associated with the competitive blockade of postsynaptic dopamine D2 receptors in the mesolimbic dopaminergic system and an increased turnover rate of brain dopamine| FDA320 synergy studi…	SIGMA		HALOPERIDOL | HALDOL
SJ000286376	1	Source: Meliaceae spp | Microsource Bioactive Library purchased January 2006	MICROSOURCE		3BETA-HYDROXYDEOXODIHYDRODEOXYGEDUNIN
SJ000285498	2	Biological Activity: antioxidant | CAS: 123-31-9 | Source: synthetic | Microsource Bioactive Library purchased January 2006	MICROSOURCE		HYDROQUINONE
SJ000286212	1	Biological Activity: muscle relaxant (skeletal) | CAS: 70312-00-4 | Source: synthetic | Microsource Bioactive Library purchased January 2006	MICROSOURCE		TOLPERISONE HYDROCHLORIDE
SJ000573222	1	GSK barcode: J00AGGH | GSK kinase tool set diluted 2-fold to 100uL at 5mM | Discovery of Aminofurazan-azabenzimidazoles as Inhibitors of Rho-Kinase with High Kinase Selectivity and Antihypertensive Activity. Journal of Medicinal Chemistry (2007), 50(1), 2-5.	GSK		HC204505-099A1
SJ000287017	1	Biological Activity: anesthetic (local) | CAS: 126-27-2 | Source: synthetic | Microsource Bioactive Library purchased January 2006	MICROSOURCE		OXETHAZAINE
SJ000286927	1	CAS: 550-10-7 | Source: Papaver somniferum | Microsource Bioactive Library purchased January 2006	MICROSOURCE		HYDROCOTARNINE HYDROBROMIDE
SJ000285600	7	CAS 51481-61-9| For the treatment and the management of acid-reflux disorders (GERD), peptic ulcer disease, heartburn, and acid indigestion| binds to an H2-receptor located on the basolateral membrane of the gastric parietal cell, blocking histamine effects| FDA1069	CHEM_PACIFIC		CIMETIDINE | CIMETIDINE HYDROCHLORIDE
SJ000287991	2	Inhibits the energy metabolism of neoplastic cells by interfering with mitochondrial hexokinase, cellular respiration, and glycolysis; damages cell and mitochondrial membranes | LOPAC Bioactive Library II purchased July 2007	SIGMA		LONIDAMINE | SJ000285271 | LONIDAMINE
SJ000287678	2	Potent and selective 5-HT1D serotonin receptor antagonist | LOPAC Bioactive Library II purchased July 2007	SIGMA		BRL 15572
SJ000287753	2	M1 muscarinic acetylcholine receptor agonist. | LOPAC Bioactive Library II purchased July 2007	SIGMA		MCN-A-343
SJ000286000	4	Transglutaminase inhibitor; substrate analog | LOPAC Bioactive Library II purchased July 2007	SIGMA		CYSTAMINE DIHYDROCHLORIDE
SJ000285692	6	SAID (steroidal anti-inflammatory drug); glucocorticoid | LOPAC Bioactive Library II purchased July 2007	SIGMA		BETAMETHASONE | DEXAMETHASONE | DEXAMETHASONE| AEROSEB-DEX
SJ000573208	1	GSK barcode: J00AGGG | GSK kinase tool set diluted 2-fold to 100uL at 5mM | Discovery and Biological Evaluation of Potent Dual ErbB-2/EGFR Tyrosine Kinase Inhibitors: 6-Thiazolylquinazolines. Bioorganic & Medicinal Chemistry Letters (2003), 13(4), 637-640.	GSK		R2677/150/1
SJ000285271	4	CYTOXMOA | set of 64 compounds for cytotox MOA studies |	BEPHARM		LONIDAMINE | SJ000287991 | LONIDAMINE |
SJ000287451	3	I2-imidazoline agonist; I1-imidazoline antagonist; alpha2-Adrenergic antagonist | LOPAC Bioactive Library II purchased July 2007	SIGMA		IDAZOXAN HYDROCHLORIDE
SJ000285571	2	Biological Activity: antihistaminic | CAS: 59-33-6, 91-84-9 [pyrilamine] | Source: synthetic | Microsource Bioactive Library purchased January 2006	MICROSOURCE		PYRILAMINE MALEATE
SJ000286422	1	Source: derivative | Microsource Bioactive Library purchased January 2006	MICROSOURCE		HAEMATOXYLONE, TETRAMETHYL-
SJ000286468	1	Source: Pterodon apparicioi | Microsource Bioactive Library purchased January 2006	MICROSOURCE		CUNEATIN METHYL ETHER
SJ000285911	1	Biological Activity: antibacterial | CAS: 82419-36-1 | Source: synthetic | Microsource Bioactive Library purchased January 2006	MICROSOURCE		LEVOFLOXACIN | OFLOXACIN| FLOXIN | LEVOFLOXACIN HEMIHYDRATE| LEVAQUIN
SJ000285271	1	Biological Activity: contraceptive, spermicidal | CAS: 50264-69-2 | Source: synthetic | Microsource Bioactive Library purchased January 2006 | Original structure was incorrectly drawn (2009.10.08)	MICROSOURCE		LONIDAMINE | SJ000287991 | LONIDAMINE |
SJ000573043	1	GSK barcode: J00AGGK | GSK kinase tool set diluted 2-fold to 100uL at 5mM | Optimization of a series of 4,6-bis-anilino-1H-pyrrolo[2,3-d]pyrimidine inhibitors of IGF-1R: elimination of an acid-mediated decomposition pathway. Bioorganic & medicinal chemistry letters (2009), 19(2), 373-7.	GSK		N7699-100-1
SJ000288222	2	Selective and noncompetitive antagonist of mGlu5 metabotropic glutamate receptor | LOPAC Bioactive Library II purchased July 2007	SIGMA		SIB 1893
SJ000285625	10	alpha2 Adrenoceptor antagonist | LOPAC Bioactive Library II purchased July 2007	SIGMA		YOHIMBINE HYDROCHLORIDE | RAUWOLSCINE HYDROCHLORIDE | CORYNANTHINE HYDROCHLORIDE
SJ000286072	2	Biological Activity: antiinflammatory, COX-2 inhibitor | CAS: 181695-72-7 | Source: synthetic | Microsource Bioactive Library purchased January 2006	MICROSOURCE		VALDECOXIB | VALDECOXIB| BEXTRA
SJ000287843	2	D2 dopamine receptor agonist | LOPAC Bioactive Library II purchased July 2007	SIGMA		R(-)-2,10,11-TRIHYDROXYAPORPHINE HYBROBROMIDE
SJ000111716	2	Biological Activity: antihistaminic | CAS: 113-92-8, 132-22-9 [chlorpheniramine] | Source: synthetic | Microsource Bioactive Library purchased January 2006	MICROSOURCE		(±)-CHLORPHENIRAMINE MALEATE | CHLORPHENIRAMINE MALEATE | CHLORPHENIRAMINE (S) MALEATE | (+)-CHLORPHENIRAMINE MALEATE | CHLORPHENIRAMINE MALEATE| TELDRIN | CHLORPHENIRAMINE MALEATE SALT | CHLOR-TRIMETON | CHLORPHENAMINE MALEATE |
SJ000755083	1	BIOACTIVE | Protease Inhibitor Library|Thrombin|71142-71-7|Plate Catalog #: 2833(v2.0) Lot# N1230	BIOMOL		PPACK|(2S)-1-[(2R)-2-AMINO-3-PHENYLPROPANOYL]-N-[(3S)-6-CARBAMIMIDAMIDO-1-CHLORO-2-OXOHEXAN-3-YL]PYRROLIDINE-2-CARBOXAMIDE
SJ000285257	3	Biological Activity: antifungal, inhibits mitosis in metaphase | CAS: 126-07-8 | Source: Penicillium griseofulvum | Microsource Bioactive Library purchased January 2006	MICROSOURCE		GRISEOFULVIN | (+)-GRISEOFULVIN
SJ000285465	9	FDA_DRUG | CAS#: 41100-52-1	WJ_PHARMA		MEMANTINE HYDROCHLORIDE | NAMENDA
SJ000286012	7	FDA_DRUG	BIOTREND		LANSOPRAZOLE | LANSOPRAZOLE | PREVACID
SJ000286104	4	Potent and selective non-peptide cholecystokinin (CCK) receptor antagonist; orally active | LOPAC Bioactive Library II purchased July 2007	SIGMA		LORGLUMIDE SODIUM | LORGLUMIDE SODIUM SALT
SJ000285606	5	Local anesthetic | LOPAC Bioactive Library II purchased July 2007	SIGMA		TETRACAINE HYDROCHLORIDE
SJ000312374	4	LOTHARIUS | FDA_DRUG | PROTEASE | CAS#: 157810-81-6	AVACHEM		INDINAVIR SULFATE| CRIXIVAN | INDINAVIR SULFATE| CRIXIVAN | 1-(4-BENZYL-2-HYDROXY-5-(2-HYDROXY-2,3-DIHYDRO-1H-INDEN-1-YLAMINO)-5-OXOPENTYL)-N-TERT-BUTYL-4-(PYRIDIN-3-YLMETHYL)PIPERAZINE-2-CARBOXAMIDE | INDINAVIR SULFATE | INDINAVIR SULFATE
SJ000580972	1	Roche Published Kinase set | ERN: RO3304882-001-001 | 10uL at 10mM diluted to 60uL DMSO final | Discovery of 6-(2,4-Difluorophenoxy)-2-[3-hydroxy-1-(2-hydroxyethyl)propylamino]-8-methyl-8H-pyrido[2,3-d]pyrimidin-7-one (Pamapimod) and 6-(2,4-Difluorophenoxy)-8-methyl-2-(tetrahydro-2H-pyran-4-ylamino)pyrido[2,3-d]pyrimidin-7(8H)-one (R1487) as Orally Bioavailable and Highly Selective Inhibitors of …	ROCHE		NA
SJ000285948	1	Biological Activity: vitamin B1 | CAS: 22457-89-2 | Source: Vitamin B1 | Microsource Bioactive Library purchased January 2006	MICROSOURCE		BENFOTIAMINE
SJ000285513	5	Inhibits vesicular catecholine and serotonin uptake. | LOPAC Bioactive Library II purchased July 2007	SIGMA		ISORESERPINE | RESERPINE | SERPASIL
SJ000286177	1	Biological Activity: antineoplastic | CAS: 700-06-1 | Source: Brassica spp | Microsource Bioactive Library purchased January 2006	MICROSOURCE		INDOLE-3-CARBINOL
SJ000286094	1	Biological Activity: alpha(1)-adrenergic blocker | Source: synthetic | Microsource Bioactive Library purchased January 2006	MICROSOURCE		ALFUZOSIN HYDROCHLORIDE | ALFLUZOCIN | ALFUZOSIN HYDROCHLORIDE | UROXATRAL
SJ000285202	1	Biological Activity: anthelmintic, antimalarial, intercalating agent | CAS: 6151-30-0, 69-05-6 [anhydrous], 83-89-6 [quinacrine] | Source: synthetic | Microsource Bioactive Library purchased January 2006	MICROSOURCE		QUINACRINE HYDROCHLORIDE | QUINACRINE DIHYDROCHLORIDE DIHYDRATE | QUINACRINE DIHYDROCHLORIDE
SJ000122910	2	Biological Activity: bronchodilator | CAS: 5967-84-0, 58-55-9 [anhydrous] | Source: Camelia, thea, Paullinia cupana | Microsource Bioactive Library purchased January 2006	MICROSOURCE		AMINOPHYLLINE ETHYLENEDIAMINE | AMINOPHYLLINE | THEOPHYLLINE MONOHYDRATE | THEOPHYLLINE | THEOPHYLLINE CHOLINATE | AEROLATE III
SJ000556755	1	CAS 144143-96-4| For the treatment of hypertension| locks the vasoconstrictor and aldosterone-secreting effects of angiotensin II by selectively blocking the binding of angiotensin II to the AT1 receptor found in many tissues (e.g., vascular smooth muscle, adrenal gland). There is also an AT2 receptor found in many tissues but it is not known to be associated with cardiovascular homeostasis| FDA1…	WATERSTONE		EPROSARTAN MESYLATE
SJ000287061	1	Biological Activity: antineoplastic, apoptosis inducer | Source: synthetic | Microsource Bioactive Library purchased January 2006	MICROSOURCE		OCADECYLPHOSPHOCHOLINE
SJ000287099	1	Source: derivative | Microsource Bioactive Library purchased January 2006	MICROSOURCE		APIGENIN TRIACETATE
SJ000285955	3	Precautions: Store at 2°C; | CAS: 521-78-8 | Source: MED | Solubility: CHCl3, H2O, EtOH; | Prestwick Bioactive Library purchased January 2006	PRESTWICK		TRIMIPRAMINE MALEATE SALT | TRIMIPRAMINE MALEATE | TRIMIPRAMINE MALEATE| SURMONTIL
SJ000285617	1	Biological Activity: adrenergic agonist, nasal decongestant | CAS: 1218-35-5, 526-36-3 [xylometazoline] | Source: synthetic | Microsource Bioactive Library purchased January 2006	MICROSOURCE		XYLOMETAZOLINE HYDROCHLORIDE
SJ000126164	8	Precautions: Store at 2°C; | CAS: 4199-10-4 | Source: MED | Solubility: H2O, EtOH; | Prestwick Bioactive Library purchased January 2006	PRESTWICK		PROPRANOLOL HYDROCHLORIDE | (R)-PROPRANOLOL HYDROCHLORIDE | (S)-PROPRANOLOL HYDROCHLORIDE | (±)-PROPRANOLOL HYDROCHLORIDE | DL-PROPRANOLOL HYDROCHLORIDE | NSC-91523
SJ000287208	2	NR focused library compounds:Cholesterol metabolite	ENZO		GLYCOCHOLIC ACID | GLYCOCHOLIC ACID HYDRATE
SJ000285781	2	Biological Activity: anthelmintic, topical antiseptic | CAS: 136-77-6 | Source: synthetic | Microsource Bioactive Library purchased January 2006	MICROSOURCE		HEXYLRESORCINOL
SJ000285232	1	Biological Activity: antineoplastic, inhibits microtubule assembly, and human DNA topoisomerase II; antimitotic agent | CAS: 518-28-5 | Source: Podophylotoxin Podophylum peltatum | Microsource Bioactive Library purchased January 2006	MICROSOURCE		PODOFILOX | PODOPHYLLOTOXIN | PICROPODOPHYLLOTOXIN | PODOPHYLLOTOXIN | PODOFILOX | | JMUS PD | NSC-36407
SJ000286464	1	Source: derivative | Microsource Bioactive Library purchased January 2006	MICROSOURCE		EPIAFZELECHIN TRIMETHYL ETHER
SJ000285504	2	Biological Activity: anesthetic (local) | CAS: 1786-81-8, 721-50-6 [prilocaine] | Source: synthetic | Microsource Bioactive Library purchased January 2006	MICROSOURCE		PRILOCAINE HYDROCHLORIDE
SJ000573087	1	GSK barcode: J00AGGJ | GSK kinase tool set diluted 2-fold to 100uL at 5mM | Biphenyl amide p38 kinase inhibitors 3: Improvement of cellular and in vivo activity. Bioorganic & Medicinal Chemistry Letters (2008), 18(15), 4428-4432.	GSK		R7387/20/4
SJ000573083	1	GSK barcode: J00AGGJ | GSK kinase tool set diluted 2-fold to 100uL at 5mM | Potent, Selective and Orally Bioavailable Dihydropyrimidine Inhibitors of Rho Kinase (ROCK1) as Potential Therapeutic Agents for Cardiovascular Diseases. Journal of Medicinal Chemistry (2008), 51(21), 6631-6634.	GSK		GW204431-043A1
SJ000573090	1	GSK barcode: J00AGGJ | GSK kinase tool set diluted 2-fold to 100uL at 5mM | Discovery of 5-[[4-[(2,3-Dimethyl-2H-indazol-6-yl)methylamino]-2-pyrimidinyl]amino]-2-methyl-benzenesulfonamide (Pazopanib), a Novel and Potent Vascular Endothelial Growth Factor Receptor Inhibitor. Journal of Medicinal Chemistry (2008), 51(15), 4632-4640.	GSK		U13103/179/1
SJ000286113	9	CAS 52-53-9| For the treatment of hypertension and angina| inhibits the influx of extracellular calcium across both the myocardial and vascular smooth muscle cell membranes. The resultant inhibition of the contractile processes of the myocardial smooth muscle cells leads to dilation of the coronary and systemic arteries,improved oxygen delivery to the myocardial tissue, and decreased total periph…	TORONTO		VERAPAMIL HYDROCHLORIDE | (±)-VERAPAMIL HYDROCHLORIDE | VERAPAMIL
SJ000286032	3	FDA_DRUG	ATOMOLE_SCIENTIFIC		SILDENAFIL | SILDENAFIL | REVATIO
SJ000312355	2	CAS 1501-84-4| For the prophylaxis and treatment of illness caused by various strains of influenza A virus in adults| appears to exert its inhibitory effect early in the viral replicative cycle, possibly inhibiting the uncoating of the virus| FDA1069	TORONTO		RIMANTADINE HYDROCHLORIDE| 1-(1-ADAMANTYL)ETHANAMINE HYDROCHLORIDE | RIMANTADINE HYDROCHLORIDE | RIMANTADINE HYDROCHLORIDE| 1-(1-ADAMANTYL)ETHANAMINE HYDROCHLORIDE | RIMANTADINE HYDROCHLORIDE
SJ000287073	1	Biological Activity: antifungal, antibacterial | Source: Polygonum spp, Vitis vinifera | Microsource Bioactive Library purchased January 2006	MICROSOURCE		RESVERATROL
SJ000285491	3	Precautions: Store at +4°C; | CAS: 550-70-9 | Source: MED | Solubility: H2O, MeOH, EtOH; | Prestwick Bioactive Library purchased January 2006	PRESTWICK		TRIPROLIDINE HYDROCHLORIDE | TRANS-TRIPROLIDINE HYDROCHLORIDE |
SJ000286013	3	Precautions: Store at room temperature; | CAS: 26155-31-7 | Source: MED | Solubility: EtOH; | Prestwick Bioactive Library purchased January 2006	PRESTWICK		MORANTEL TARTRATE | MORANTEL CITRATE
SJ000287980	2	Melatonin receptor agonist | LOPAC Bioactive Library II purchased July 2007	SIGMA		IIK7
SJ000285580	2	Biological Activity: progestogen, antineoplastic | CAS: 595-33-5, 3562-63-8 [megestrol] | Source: semisynthetic | Microsource Bioactive Library purchased January 2006	MICROSOURCE		MEGESTROL ACETATE | MEGESTAT
SJ000573142	1	GSK barcode: J00AGGG | GSK kinase tool set diluted 2-fold to 100uL at 5mM | Pyrazolo[1,5-a]pyridines as p38 Kinase Inhibitors. Organic Letters (2005), 7(21), 4753-4756.	GSK		U14741/95/1
SJ000286225	11	Phosphatase Inhibitor Collection ordered February 2008| m.p. = 228-230oC| CAS 16595-80-5| Suitable for inhibition of various mammalian alkaline phosphatase| Intestinal alkaline phosphatases are only slightly inhibited	SIGMA		LEVAMISOLE HYDROCHLORIDE | TETRAMISOLE HYDROCHLORIDE | (-)-TETRAMISOLE HYDROCHLORIDE | 6-PHENYL-2,3,5,6-TETRAHYDROIMIDAZO[2,1-B]THIAZOLE | ERGAMISOL | KW-2299 | R-12,564 |
SJ000035273	3	CYTOXMOA | ANTICANCER |	SJ_HZHOU		NA
SJ000573137	1	GSK barcode: J00AGGG | GSK kinase tool set diluted 2-fold to 100uL at 5mM | Discovery and Evaluation of 2-Anilino-5-aryloxazoles as a Novel Class of VEGFR2 Kinase Inhibitors. Journal of Medicinal Chemistry (2005), 48(5), 1610-1619.	GSK		U15924/27/1
SJ000285497	5	M4 muscarinic acetylcholine receptor antagonist | LOPAC Bioactive Library II purchased July 2007	SIGMA		TROPICAMIDE | TROPICAMIDE | MYDRIACYL | TROPICAMIDE | NH-004 |
SJ000285397	2	Biological Activity: anticonvulsant | CAS: 77-67-8 | Source: synthetic | Microsource Bioactive Library purchased January 2006	MICROSOURCE		ETHOSUXIMIDE
SJ000286813	1	Source: Manchaerium spp | Microsource Bioactive Library purchased January 2006	MICROSOURCE		KUHLMANNIN
SJ000286717	1	Biological Activity: antidepressant. | Source: Chlorella vulgaris; derived blood | Microsource Bioactive Library purchased January 2006	MICROSOURCE		HAEMATOPORPHYRIN DIHYDROCHLORIDE
SJ000287659	2	Selective A2b adenosine receptor antagonist | LOPAC Bioactive Library II purchased July 2007	SIGMA		ALLOXAZINE
SJ000287518	1	Precautions: Store at room temperature; | CAS: 79547-78-7 | Source: MED | Prestwick Bioactive Library purchased January 2006	PRESTWICK		LEVOCABASTINE HYDROCHLORIDE | LEVOCABASTINE HYDROCHLORIDE | LIVOSTIN
SJ000286450	1	Source: Maackia spp | Microsource Bioactive Library purchased January 2006	MICROSOURCE		MAACKIAIN
SJ000285997	1	Biological Activity: antinflammatory, analgesic, antipyretic | CAS: 26159-36-4 | Source: synthetic | Microsource Bioactive Library purchased January 2006	MICROSOURCE		NAPROXOL
SJ000573147	1	GSK barcode: J00AGGG | GSK kinase tool set diluted 2-fold to 100uL at 5mM | 6-Heteroaryl-pyrazolo[3,4-b]pyridines: potent and selective inhibitors of glycogen synthase kinase-3 (GSK-3). Bioorganic & Medicinal Chemistry Letters (2003), 13(18), 3059-3062.	GSK		VB100064-137A1
SJ000287226	1	Precautions: Store at +4°C; | CAS: 20153-98-4 | Source: MED | Solubility: EtOH; | Prestwick Bioactive Library purchased January 2006	PRESTWICK		DILAZEP DIHYDROCHLORIDE | DILAZEP HYDROCHLORIDE
SJ000285964	3	Precautions: Store at room temperature; | CAS: 434-03-7 | Source: MED | Solubility: DMSO; | Prestwick Bioactive Library purchased January 2006	PRESTWICK		ETHISTERONE
SJ000286611	1	Biological Activity: herbicide | CAS: 15972-60-8 | Source: synthetic | Microsource Bioactive Library purchased January 2006	MICROSOURCE		ALACHLOR
SJ000286821	1	Source: semisynthetic | Microsource Bioactive Library purchased January 2006	MICROSOURCE		5,4'-DIMETHOXYFLAVONE
SJ000285809	1	Biological Activity: antiviral, antiparkinsonian; treatment of drug-induced extrapyrimidal reactions | CAS: 665-66-7, 768-94-5 [amantadine] | Source: synthetic | Microsource Bioactive Library purchased January 2006	MICROSOURCE		AMANTADINE HYDROCHLORIDE | ADAMANTAMINE FUMARATE | AM-102 | AMANTADINE HYDROCHLORIDE |
SJ000312304	3	FDA_DRUG | Copy of SJCH0016025, new QC	TORONTO		VARDENAFIL DIHYDROCHLORIDE| LEVITRA | VARDENAFIL DIHYDROCHLORIDE | LEVITRA | VARDENAFIL HYDROCHLORIDE TRIHYDRATE | VARDENAFIL DIHYDROCHLORIDE| LEVITRA | 2-(2-ETHOXY-5-(4-ETHYLPIPERAZIN-1-YLSULFONYL)PHENYL)-5-METHYL-7-PROPYLIMIDAZO[1,5-F][1,2,4]TRIAZIN-4-OL | VARDENAFIL HYDROCHLORIDE TRIHYDRATE
SJ000285685	2	Biological Activity: regulation of puberty in females | Source: numerous mammalian tissues | Microsource Bioactive Library purchased January 2006	MICROSOURCE		EPIANDROSTANEDIOL | 5-ALPHA-ANDROSTANE-3-BETA,17-BETA-DIOL | 5-ALPHA-ANDROSTANE-3-ALPHA,17-BETA-DIOL
SJ000285687	5	Muscarinic acetylcholine receptor agonist; resistant to acetylcholinesterase and non-specific cholinesterases | LOPAC Bioactive Library II purchased July 2007	SIGMA		BETHANECHOL CHLORIDE
SJ000312336	1	competitive muscarinic receptor antagonist| darifenacin has greater affinity for the M3 receptor than for the other known muscarinic receptors (9- and 12-fold greater affinity for M3 compared to M1 and M5, respectively, and 59-fold greater affinity for M3 compared to both M2 and M4)| used in adults to treat overactive bladder| FDA Drug Library Reformatted May 2008	TORONTO		DARIFENACIN HYDROBROMIDE | DARIFENACIN HYDROBROMIDE | 2-(1-(2-(2,3-DIHYDROBENZOFURAN-5-YL)ETHYL)PYRROLIDIN-3-YL)-2,2-DIPHENYLACETAMIDE
SJ000286672	2	Source: derivative Caesalpinia sappan | Microsource Bioactive Library purchased January 2006	MICROSOURCE		3-DESHYDROXYSAPPANOL TRIMETHYL ETHER | TETRAHYDROSAPPANONE A TRIMETHYL ETHER
SJ000285521	1	Source: Byssochlamys spp. | Microsource Bioactive Library purchased January 2006	MICROSOURCE		BYSSOCHLAMIC ACID
SJ000286192	2	Biological Activity: cytotoxic, apoptosis inducer, antitubercular | CAS: 22910-60-7 | Source: Ginkgo biloba | Microsource Bioactive Library purchased January 2006	MICROSOURCE		GINKGOLIC ACID
SJ000126138	5	Promotes rapid dissociation of plasmin, thereby inhibiting the activation of plasminogen and subsequent fibrinolysis; inhibits plasminogen binding to activated platelets | LOPAC Bioactive Library II purchased July 2007	SIGMA		AMINOCAPROIC ACID | 6-AMINOCAPROIC ACID | 6-AMINOCAPROICACID | AMICAR
SJ000288097	2	Specific soluble guanylyl cyclase inhibitor | LOPAC Bioactive Library II purchased July 2007	SIGMA		NS 2028 | NS-2028 | NS-2028 |
SJ000518989	1	antimalarial| FDA320 synergy studies	SINOCHEMEXPER		ARTEMIFONE | ARTEMISONE | ARTEMIFONE | BAY-44-9585 | ARTEMISONE |
SJ000286364	1	Source: semisynthetic | Microsource Bioactive Library purchased January 2006	MICROSOURCE		3ALPHA-HYDROXY-4,4-BISNOR-8,11,13-PODOCARPATRIENE
SJ000287576	4	NMDA glutamate receptor antagonist | LOPAC Bioactive Library II purchased July 2007	SIGMA		(±)-2-AMINO-7-PHOSPHONOHEPTANOIC ACID | D(-)-2-AMINO-7-PHOSPHONOHEPTANOIC ACID
SJ000286460	1	Source: Primula pulverulenta | Microsource Bioactive Library purchased January 2006	MICROSOURCE		8,2'-DIMETHOXYFLAVONE
SJ000286016	7	For use in the management of the manifestations of psychotic disorders and for the control of severe nausea and vomiting in adults| mechanism of the anti-emetic effect is due predominantly to blockage of the dopamine D2 neurotransmitter receptors in the chemoreceptor trigger zone and vomiting centre| FDA320 synergy studies	CHEM_PACIFIC		PERPHENAZINE
SJ000573062	1	GSK barcode: J00AGGJ | GSK kinase tool set diluted 2-fold to 100uL at 5mM | Aza-stilbenes as potent and selective c-RAF inhibitors. Bioorganic & Medicinal Chemistry Letters (2006), 16(20), 5378-5383.	GSK		U12068/83/1
SJ000287259	2	FDA_DRUG	BOSCHE		BUTOCONAZOLE NITRATE | BUTOCONAZOLE NITRATE | FEMSTAT
SJ000285203	5	Inhibitor of mitochondrial electron transport | LOPAC Bioactive Library II purchased July 2007	SIGMA		ROTENONE | ROTENONE |
SJ000285978	2	Biological Activity: glucocorticoid, antiinflammatory | CAS: 13609-67-1 | Source: semisynthetic | Microsource Bioactive Library purchased January 2006	MICROSOURCE		HYDROCORTISONE BUTYRATE
SJ000285210	3	Precautions: Store at 2°C; HUMAN CARCINOGEN; | CAS: 305-03-3 | Source: MED | Solubility: EtOH, CHCl3; | Prestwick Bioactive Library purchased January 2006	PRESTWICK		CHLORAMBUCIL | LEUKERAN
SJ000285668	3	Precautions: Store at room temperature; | CAS: 128-62-1 | Source: ALK | Solubility: CHCl3; | Prestwick Bioactive Library purchased January 2006	PRESTWICK		NOSCAPINE HYDROCHLORIDE | NOSCAPINE
SJ000287397	1	Precautions: Store at 2°C; | CAS: 25535-16-4 | Source: MED | Prestwick Bioactive Library purchased January 2006	PRESTWICK		PROPIDIUM IODIDE
SJ000287349	1	Precautions: Store at room temperature; | CAS: 515-25-3 | Source: ALK | Solubility: H2O; | Prestwick Bioactive Library purchased January 2006	PRESTWICK		BETONICINE
SJ000286028	2	Biological Activity: antiemetic, antispasmodic | CAS: 55905-53-8 | Source: synthetic | Microsource Bioactive Library purchased January 2006	MICROSOURCE		CLEBOPRIDE MALEATE
SJ000285660	2	Biological Activity: antihypertensive, antialopecia agent | CAS: 38304-91-5 | Source: synthetic | Microsource Bioactive Library purchased January 2006	MICROSOURCE		MINOXIDIL | SJ000287161
SJ000285658	2	Biological Activity: antihypertensive, antianginal | CAS: 56392-17-7, 37350-58-6 [metroprolol] | Source: synthetic | Microsource Bioactive Library purchased January 2006	MICROSOURCE		METOPROLOL TARTRATE | (±)-METOPROLOL (+)-TARTRATE | LOPRESSOR
SJ000286139	1	Biological Activity: antiasthmatic | CAS: 34580-14-8, 34580-13-7 [ketotifen] | Source: synthetic | Microsource Bioactive Library purchased January 2006	MICROSOURCE		KETOTIFEN FUMARATE | KETOTIFEN FUMARATE | ALAWAY
SJ000573162	1	GSK barcode: J00AGGG | GSK kinase tool set diluted 2-fold to 100uL at 5mM | 3-Anilino-4-arylmaleimides: potent and selective inhibitors of glycogen synthase kinase-3 (GSK-3). Bioorganic & Medicinal Chemistry Letters (2001), 11(5), 635-639.	GSK		DH98298-036C5
SJ000312304	1	oral therapy for the treatment of erectile dysfunction| In vitro studies have shown that vardenafil is a selective inhibitor of PDE5. The inhibitory effect of vardenafil is more selective on PDE5 than for other known phosphodiesterases (>15-fold relative to PDE6, >130-fold relative to PDE1, >300-fold relative to PDE11, and >1,000-fold relative to PDE2, 3, 4, 7, 8, 9, and 10)| FDA Drug Library Ref…	TORONTO		VARDENAFIL DIHYDROCHLORIDE| LEVITRA | VARDENAFIL DIHYDROCHLORIDE | LEVITRA | VARDENAFIL HYDROCHLORIDE TRIHYDRATE | VARDENAFIL DIHYDROCHLORIDE| LEVITRA | 2-(2-ETHOXY-5-(4-ETHYLPIPERAZIN-1-YLSULFONYL)PHENYL)-5-METHYL-7-PROPYLIMIDAZO[1,5-F][1,2,4]TRIAZIN-4-OL | VARDENAFIL HYDROCHLORIDE TRIHYDRATE
SJ000285455	2	Biological Activity: CNS stimulant, antiparkinsonian agent | CAS: 304-21-2 | Source: Peganium harmala | Microsource Bioactive Library purchased January 2006	MICROSOURCE		HARMALINE | HARMALINE HYDROCHLORIDE DIHYDRATE
SJ000285385	2	Biological Activity: anticonvulsant, antiinflammatory | Source: Angelica & other Umbelliferaceae. | Microsource Bioactive Library purchased January 2006	MICROSOURCE		IMPERATORIN
SJ000285847	1	Biological Activity: analgesic | CAS: 23327-57-3, 13669-70-0 [nefopam] | Source: synthetic | Microsource Bioactive Library purchased January 2006	MICROSOURCE		NEFOPAM | NEFOPAM HYDROCHLORIDE
SJ000285999	1	Biological Activity: anesthetic (local) | CAS: 14252-80-3, 2180-92-9 [bupivacaine], 18010-40-7 [anhydrous] | Source: synthetic | Microsource Bioactive Library purchased January 2006	MICROSOURCE		BUPIVACAINE HYDROCHLORIDE | LEVOBUPIVACAINE HYDROCHLORIDE | CAIROCAINE | LEVOBUPIVACAINE HYDROCHLORIDE | BUPIVACAINE HCL
SJ000573184	1	GSK barcode: J00AGGG | GSK kinase tool set diluted 2-fold to 100uL at 5mM | Synthesis and evaluation of novel heterocyclic inhibitors of GSK-3. Bioorganic & Medicinal Chemistry Letters (2006), 16(8), 2091-2094.	GSK		U18675/6/1
SJ000312211	2	BIOACTIVE_HP | Phosphatase Inhibitor Collection ordered February 2008 | PLATE C/O SJCH0016020 | PHOSPHATASE |	BIOMOL		BML-260 | BML-260 | (Z)-4-(5-BENZYLIDENE-4-OXO-2-THIOXOTHIAZOLIDIN-3-YL)BENZOIC ACID | | BML-260 |
SJ000312202	2	BIOACTIVE_HP | Phosphatase Inhibitor Collection ordered February 2008 | PLATE C/O SJCH0016020 | PHOSPHATASE |	BIOMOL		BN82002| 4-DIMETHYLAMINO-2-METHOXY-6-((METHYL-[2-(4-NITROPHENYL)ETHYL]AMINO)METHYL)PHENOL | BN-82002 | 4-DIMETHYLAMINO-2-METHOXY-6-((METHYL-[2-(4-NITROPHENYL)ETHYL]AMINO)METHYL)PHENOL |
SJ000556759	1	CAS 86050-77-3| For use with magnetic resonance imaging (MRI) in adults, and pediatric patients (2 years of age and older) to visualize lesions with abnormal vascularity in the brain (intracranial lesions), spine and associated tissues as well as lesions with abnormal vascularity in the head and neck. Also used to facilitate the visualization of lesions with abnormal vascularity in the body (excl…	INTLAB		GADOPENTETATE DIMEGLUMINE
SJ000286144	7	FDA_DRUG	TORONTO		TRIAMTERENE | TRIAMTERENE | DYRENIUM
SJ000556736	1	CAS 136310-93-5| Used in the management of chronic obstructive pulmonary disease (COPD)| it exhibits pharmacological effects through inhibition of M3 receptors at the smooth muscle leading to bronchodilation| FDA1069	OCHEM		TIOTROPIUM BROMIDE
SJ000288176	2	Selective inhibitor of receptor-mediated and voltage-gated Ca2+ entry | LOPAC Bioactive Library II purchased July 2007	SIGMA		SKF 96365 | SKF 96365 HYDROCHLORIDE
SJ000287425	1	Precautions: Store at room temperature; | CAS: 1672-46-4 | Source: MED | Prestwick Bioactive Library purchased January 2006	PRESTWICK		DIGOXIGENIN
SJ000287495	1	Precautions: Store at room temperature; | CAS: 59263-76-2 | Source: MED | Prestwick Bioactive Library purchased January 2006	PRESTWICK		MEPTAZINOL HYDROCHLORIDE
SJ000285450	1	Biological Activity: local antiseptic | CAS: 90-45-9, 134-50-9 [aminacrine hydrochloride] | Source: synthetic | Microsource Bioactive Library purchased January 2006	MICROSOURCE		9-AMINOACRIDINE
SJ000285760	7	For management of Menopausal and postmenopausal disorders| FDA320 synergy studies	TORONTO		ESTRONE
SJ000286075	1	Biological Activity: muscarinic receptor antagonist | CAS: 124937-51-5 | Source: synthetic | Microsource Bioactive Library purchased January 2006	MICROSOURCE		TOLTERODINE HYDROCHLORIDE | TOLTERODINE TARTRATE | DETROL LA
SJ000556754	1	CAS 108929-04-0| For the prevention of itching associated with allergic conjunctivitis| inhibits the allergic response in 3 ways: 1. stabilizes mast cells by preventing mast cell degranulation to control the allergic response, 2. prevents histamine binding to both the H1- and H2-receptors to stop itching and provide lasting protection, and 3. prevents the release of proinflammatory chemical media…	AVACHEM		EPINASTINE HYDROCHLORIDE
SJ000546504	1	Known Nuclear Receptor Modulators collected from commercial vendors	TOCRIS		ZK 164015
SJ000573020	1	GSK barcode: J00AGGK | GSK kinase tool set diluted 2-fold to 100uL at 5mM | Optimization and SAR for dual ErbB-1/ErbB-2 tyrosine kinase inhibition in the 6-furanylquinazoline series. Bioorganic & Medicinal Chemistry Letters (2006), 16(17), 4686-4691.	GSK		U12271/135/2
SJ000286211	4	Biological Activity: antimalarial | CAS: 485-71-2 | Source: Cinchona spp | Microsource Bioactive Library purchased January 2006	MICROSOURCE		(-)-CINCHONIDINE | CINCHONINE | CINCHONIDINE
SJ000287904	2	Norepinephrine metabolite | LOPAC Bioactive Library II purchased July 2007	SIGMA		MHPG PIPERAZINE
SJ000287421	1	Precautions: Store at room temperature; | CAS: 15622-65-8 | Source: MED | Prestwick Bioactive Library purchased January 2006	PRESTWICK		MOLINDONE HYDROCHLORIDE | MOLINDONE | MOBAN | MOLINDONE HYDROCHLORIDE | SPN-810 |
SJ000285450	2	Biological Activity: local antiseptic | CAS: 90-45-9, 134-50-9 [aminacrine hydrochloride] | Source: synthetic | Microsource Bioactive Library purchased January 2006	MICROSOURCE		9-AMINOACRIDINE
SJ000286349	1	Source: opium | Microsource Bioactive Library purchased January 2006	MICROSOURCE		LAUDANOSINE (R,S) | LAUDANOSINE
SJ000285749	2	Biological Activity: antidepressant | CAS: 1229-29-4, 1668-19-5 [doxepin], 4698-39-9 [(//E//)-isomer], 25127-31-5 [(//Z//)-isomer] | Source: synthetic | Microsource Bioactive Library purchased January 2006	MICROSOURCE		DOXEPIN HYDROCHLORIDE | DOXEPIN HCL
SJ000573123	1	GSK barcode: J00AGGJ | GSK kinase tool set diluted 2-fold to 100uL at 5mM | Phenoxypyrimidine inhibitors of p38.alpha. kinase synthesis and statistical evaluation of the p38 inhibitory potencies of a series of 1-(piperidin-4-yl)-4-(4-fluorophenyl)-5-(2-phenoxypyrimidin-4-yl) imidazoles. Bioorganic & Medicinal Chemistry Letters (2001), 11(9), 1123-1126.	GSK		JB27026-196B1
SJ000312357	1	Sunitinib is an oral, small-molecule, multi-targeted receptor tyrosine kinase (RTK) inhibitor that was approved by the FDA on January 26, 2006| FDA Drug Library Reformatted May 2008	LKT_LABS		SUNITINIB MALEATE| SUTENT | SUNITINIB MALATE| SUTENT | SUNITINIB MALATE | SUTENT | SUNITINIB MALEATE| SUTENT | N-(2-(DIETHYLAMINO)ETHYL)-5-((5-FLUORO-2-OXOINDOLIN-3-YLIDENE)METHYL)-2,4-DIMETHYL-1H-PYRROLE-3-CARBOXAMIDE | SUNITINIB MALATE| SUTENT | (E)-N-(2-(DIETHYLAMINO)ETHYL)-5-((5-FLUORO-2-OXOINDOLIN-3-YLIDENE)METHYL)-2,4-DIMETHYL-1H-
SJ000312349	1	Tadalafil is used to treat male erectile dysfunction (impotence) and pulmonary arterial hypertension (PAH)| inhibits the cGMP specific phosphodiesterase type 5 (PDE5) which is responsible for degradation of cGMP in the corpus cavernosum| predominantly metabolized by CYP3A4 to a catechol metabolite| FDA Drug Library Reformatted May 2008	TORONTO		TADALAFIL| CIALIS | TADALAFIL | TADALAFIL| CIALIS | TADALAFIL
SJ000312371	1	5'-Azadeoxycytidine causes DNA demethylation or hemi-demethylatio| DNA demethylation can regulate gene expression by "opening" the chromatin structure detectable as increased nuclease sensitivity| This remodeling of chromatin structure allows transcription factors to bind to the promoter regions, assembly of the transcription complex, and gene expression| FDA Drug Library Reformatted May 2008	SIGMA		DECITABINE | 5-AZA-22-DEOXYCYTIDINE | 2'-DEOXY-5-AZACYTIDINE | DACOGEN | 5-AZA-2-DEOXYCYTIDINE | DECITABINE | 5-AZA-CDR | AZADC | DAC | E-7373 | NSC-127716 | DEZOCITIDINE | | DECITABINE | 5-AZA-CDR | AZADC | DAC | E-7373 | NSC-127716 | 5-AZA-2-DEOXYCYTIDINE | DEZOCITIDINE | | DECITABINE | 5-AZA-2-DEOXYCYTIDINE | 5-AZA-CDR | AZADC | DAC | E-7373 | NSC-127716 | DEZOCITIDINE | | DECITABINE | DEZOCIT…
SJ000518984	1	For the prevention of: nausea and vomiting associated with initial and repeat courses of emetogenic cancer therapy, including high-dose cisplatin| potent, selective antagonist of 5-hydroxytryptamine (serotonin) subtype 3 (5-HT 3) receptors| FDA320 synergy studies	AVACHEM		GRANISETRON HYDROCHLORIDE
SJ000286032	4	FDA_DRUG | CAS#: 139755-83-2	ATOMOLE_SCIENTIFIC		SILDENAFIL | SILDENAFIL | REVATIO
SJ000288024	5	BIOACTIVE_HP | 16662-47-8 | set of 24 calcium channel inhibitors ordered Jan 2010 |	SIGMA		(±)-METHOXYVERAPAMIL HYDROCHLORIDE | GALLOPAMIL | GALLOPAMIL HYDROCHLORIDE | D-600 | LU-30029 | ALGOCOR | PROCORUM |
SJ000573012	1	GSK barcode: J00AGGK | GSK kinase tool set diluted 2-fold to 100uL at 5mM | Phenoxypyrimidine inhibitors of p38.alpha. kinase synthesis and statistical evaluation of the p38 inhibitory potencies of a series of 1-(piperidin-4-yl)-4-(4-fluorophenyl)-5-(2-phenoxypyrimidin-4-yl) imidazoles. Bioorganic & Medicinal Chemistry Letters (2001), 11(9), 1123-1126.	GSK		JB27026-232B1
SJ000573042	1	GSK barcode: J00AGGK | GSK kinase tool set diluted 2-fold to 100uL at 5mM | Optimization of 4,6-bis-anilino-1H-pyrrolo[2,3-d]pyrimidine IGF-1R tyrosine kinase inhibitors towards JNK selectivity. Bioorganic & Medicinal Chemistry Letters (2009), 19(2), 360-364.	GSK		N5326-79-1
SJ000286035	2	Biological Activity: antineoplastic, aromatase inhibitor | CAS: 566-48-3 | Source: synthetic | Microsource Bioactive Library purchased January 2006	MICROSOURCE		FORMESTANE
SJ000287816	2	Positive AMPA glutamate receptor modulator; more potent than 1-BCP | LOPAC Bioactive Library II purchased July 2007	SIGMA		CX 546
SJ000285566	1	Biological Activity: cathartic | CAS: 77-09-8 | Source: synthetic | Microsource Bioactive Library purchased January 2006	MICROSOURCE		PHENOLPHTHALEIN
SJ000287512	1	Precautions: Store at room temperature; | CAS: 7492-31-1 | Source: MED | Solubility: H2O; | Prestwick Bioactive Library purchased January 2006	PRESTWICK		ISOMETHEPTENE MUCATE
SJ000755077	2	BIOACTIVE_HP	EMD		CL-82198 | CL 82198 HYDROCHLORIDE
SJ000287752	2	Carboxy- and aminopeptidase inhibitor | LOPAC Bioactive Library II purchased July 2007	SIGMA		4-CHLOROMERCURIBENZOIC ACID
SJ000573289	1	GSK barcode: J00AGGI | GSK kinase tool set diluted 2-fold to 100uL at 5mM | The identification of potent, selective and CNS penetrant furan-based inhibitors of B-Raf kinase. Bioorganic & Medicinal Chemistry Letters (2008), 18(15), 4373-4376.	GSK		MM206071-092A1
SJ000286027	10	FDA_DRUG	ALTAN_BIOCHEMICALS		BROMPHENIRAMINE MALEATE | (±)-BROMPHENIRAMINE MALEATE | (+)-BROMPHENIRAMINE MALEATE | DEXBROMPHENIRAMINE MALEATE |
SJ000285488	4	CAS 84-96-8| Used to prevent and relieve allergic conditions which cause pruritus (itching) and urticaria (some allergic skin reactions)|competes with free histamine for binding at HA-receptor sites. This antagonizes the effects of histamine on HA-receptors, leading to a reduction of the negative symptoms brought on by histamine HA-receptor binding| FDA1069	ALLICHEM		TRIMEPRAZINE TARTRATE
SJ000287236	3	Progesterone receptor antagonist | LOPAC Bioactive Library II purchased July 2007	SIGMA		MIFEPRISTONE | MIFEPRISTONE| MIFEPREX
SJ000285436	3	Precautions: Store at room temperature; | CAS: 63968-64-9 | Source: MED | Solubility: CHCl3, CH3COCH3, C2H5OC2H5, CH3COOC2H5; | Prestwick Bioactive Library purchased January 2006	PRESTWICK		ARTEMISININ | ARTEMISININ| ARTEANNUIN
SJ000287269	1	Precautions: Store at room temperature; | CAS: 35543-24-9 | Source: MED | Solubility: H2O; | Prestwick Bioactive Library purchased January 2006	PRESTWICK		BUFLOMEDIL HYDROCHLORIDE
SJ000285628	5	Neuronal nicotinic acetylcholine receptor agonist | LOPAC Bioactive Library II purchased July 2007	SIGMA		LOBELINE HYDROCHLORIDE | LOBELINE ALPHA (-) HYDROCHORIDE | ALPHA-LOBELINE HYDROCHLORIDE
SJ000286480	1	CAS: 5913-82-6, 546-06-5 [conessine] | Source: Holarrhena spp | Microsource Bioactive Library purchased January 2006	MICROSOURCE		CONESSINE
SJ000580988	1	Roche Published Kinase set | ERN: RO3304774-001-001 | 10uL at 10mM diluted to 60uL DMSO final | Discovery of 6-(2,4-Difluorophenoxy)-2-[3-hydroxy-1-(2-hydroxyethyl)propylamino]-8-methyl-8H-pyrido[2,3-d]pyrimidin-7-one (Pamapimod) and 6-(2,4-Difluorophenoxy)-8-methyl-2-(tetrahydro-2H-pyran-4-ylamino)pyrido[2,3-d]pyrimidin-7(8H)-one (R1487) as Orally Bioavailable and Highly Selective Inhibitors of …	ROCHE		NA
SJ000581046	1	Roche Published Kinase set | ERN: RO3305413-001-004 | 10uL at 10mM diluted to 60uL DMSO final | Discovery of 6-(2,4-Difluorophenoxy)-2-[3-hydroxy-1-(2-hydroxyethyl)propylamino]-8-methyl-8H-pyrido[2,3-d]pyrimidin-7-one (Pamapimod) and 6-(2,4-Difluorophenoxy)-8-methyl-2-(tetrahydro-2H-pyran-4-ylamino)pyrido[2,3-d]pyrimidin-7(8H)-one (R1487) as Orally Bioavailable and Highly Selective Inhibitors of …	ROCHE		NA
SJ000772417	1	BIOACTIVE_HP	EMD		MG-115
SJ000541099	3	BIOACTIVE_HP | 100427-26-7 | set of 24 calcium channel inhibitors ordered Jan 2010 |	APAC_PHARM		LERCANIDIPINE | LERCANIDIPINE HYDROCHLORIDE | MASNIDIPINE HYDROCHLORIDE
SJ000556738	1	CAS 61379-65-5| For the treatment of pulmonary tuberculosis| inhibits DNA-dependent RNA polymerase activity in susceptible cells. Specifically, it interacts with bacterial RNA polymerase but does not inhibit the mammalian enzyme| FDA1069	TORONTO		RIFAPENTINE
SJ000287020	1	Source: derivative | Microsource Bioactive Library purchased January 2006	MICROSOURCE		ABIETANOL
SJ000288266	2	Dopamine receptor antagonist; antipsychotic | LOPAC Bioactive Library II purchased July 2007	SIGMA		TRIFLUPERIDOL HYDROCHLORIDE
SJ000285375	3	Precautions: Store at room temperature; | CAS: 31677-93-7 | Source: MED | Solubility: H2O, EtOH; | Prestwick Bioactive Library purchased January 2006	PRESTWICK		BUPROPION | BUPROPION HYDROCHLORIDE | BUPROPION HYDROCHLORIDE| WELLBUTRIN
SJ000287412	1	Precautions: Store at room temperature; | CAS: 72-33-3 | Source: MED | Solubility: EtOH, CHCl3, CH3COCH3; | Prestwick Bioactive Library purchased January 2006	PRESTWICK		ETHYNYLESTRADIOL 3-METHYL ETHER
SJ000287440	3	Dopamine receptor antagonist; antipsychotic | LOPAC Bioactive Library II purchased July 2007	SIGMA		FLUSPIRILEN | FLUSPIRILENE | FLUSPIRILENE | R-6218 | IMAP |
SJ000285790	5	Non-selective dopamine receptor agonist | LOPAC Bioactive Library II purchased July 2007	SIGMA		APOMORPHINE HYDROCHLORIDE | (R)-(-)-APOMORPHINE HYDROCHLORIDE HEMIHYDRATE | APOMORPHINE HYDROCHLORIDE HEMIHYDRATE
SJ000287598	2	Nicotinic acetylcholine receptor agonist; acetylcholinesterase substrate | LOPAC Bioactive Library II purchased July 2007	SIGMA		ACETYLTHIOCHOLINE CHLORIDE
SJ000285337	15	NR focused library compounds:RXR agonist	ENZO		TRETINON | RETINOIC ACID | ISOTRETINOIN | ISOTRETINON | 13-CIS-RETINOIC ACID | ACCUTANE | TRETINOIN | RETINOIC ACID, ALL-TRANS | 9-CIS RETINOIC ACID
SJ000518964	2	CAS 641571-10-0| For drug-resistant chronic myelogenous leukemia| inhibits BCR-ABL| FDA1069	SELLECK		NILOTINIB HYDROCHLORIDE MONOHYDRATE | TASIGNA | NILOTINIB
SJ000285510	1	Source: 'Hercaleum maximum'; ms 150-153 C dimorpic (142-145 C) | Microsource Bioactive Library purchased January 2006	MICROSOURCE		ISOPIMPINELLIN
SJ000287082	1	Source: Fraxinus, Peltogyne and Hydrangea spp | Microsource Bioactive Library purchased January 2006	MICROSOURCE		FRAXETIN
SJ000286224	5	Competitive beta-adrenoceptor antagonist | LOPAC Bioactive Library II purchased July 2007	SIGMA		LABETALOL HYDROCHLORIDE
SJ000285303	1	Biological Activity: serine protease inhibitor | CAS: 30827-99-7 | Source: synthetic | Microsource Bioactive Library purchased January 2006	MICROSOURCE		4-AMINOETHYLBENZENESULFONYL FLUORIDE HYDROCHLORIDE
SJ000285245	1	Biological Activity: antiprotozoal; diethylamine salt as antiphilitic | CAS: 97-44-9 | Source: synthetic | Microsource Bioactive Library purchased January 2006	MICROSOURCE		ACETARSOL
SJ000573336	1	GSK barcode: J00AGGI | GSK kinase tool set diluted 2-fold to 100uL at 5mM | Biphenyl amide p38 kinase inhibitors 4: DFG-in and DFG-out binding modes. Bioorganic & Medicinal Chemistry Letters (2008), 18(15), 4433-4437.	GSK		U23923/65/8
SJ000286053	5	antimalarial| inhibits the dihydrofolate reductase of plasmodia and thereby blocks the biosynthesis of purines and pyrimidines| FDA320 synergy studies | originally SJ000519014-1	ADVANCED_TI_CO		PROGUANIL HYDROCHLORIDE | CHLORGUANIDE HYDROCHLORIDE
SJ000561050	1	NR focused library compounds:LXR agonist	ENZO		PAXILLINE
SJ000287459	5	CAS 94749-08-3| For the treatment of asthma and chronic obstructive pulmonary disease (COPD)| binds to exosites near beta(2)-receptors in the lungs and on bronchiolar smooth muscle, allowing the active portion of the molecule to remain at the receptor site, continually binding and releasing. Beta(2)-receptor stimulation in the lung causes relaxation of bronchial smooth muscle, bronchodilation, an…	TORONTO		SALMETEROL | SALMETEROL XINAFOATE | SALMETEROL 1-HYDROXY-2-NAPHTHOATE
SJ000287312	1	Precautions: Store at room temperature; | CAS: 14611-52-0 | Source: MED | Solubility: H2O; | Prestwick Bioactive Library purchased January 2006	PRESTWICK		SELEGILINE HYDROCHLORIDE | R-(-)-DEPRENYL HYDROCHLORIDE | SELEGILINE HYDROCHLORIDE| ELDEPRYL
SJ000287879	2	Putative inhibitor of multidrug resistance-associated protein 1 (MRP1) | LOPAC Bioactive Library II purchased July 2007	SIGMA		1-(4-FLUOROBENZYL)-5-METHOXY-2-METHYLINDOLE-3-ACETIC ACID
SJ000285793	1	Biological Activity: antihistaminic | CAS: 154-68-7, 91-75-8 [antazoline] | Source: synthetic | Microsource Bioactive Library purchased January 2006	MICROSOURCE		ANTAZOLINE PHOSPHATE | ANTAZOLINE HYDROCHLORIDE
SJ000285318	3	Biological Activity: cholinergic, anticholinesterase, miotic | CAS: 57-64-7, 57-47-6 [physostigmine] | Source: Physostigma venenosum | Microsource Bioactive Library purchased January 2006	MICROSOURCE		PHYSOSTIGMINE SALICYLATE | ESERINE | ESERINE SULFATE, PHYSOSTIGMINE SULFATE | (-)-PHYSOSTIGMINE
SJ000285718	2	Biological Activity: antineoplastic | CAS: 4342-03-4 | Source: synthetic | Microsource Bioactive Library purchased January 2006	MICROSOURCE		DACARBAZINE
SJ000755101	1	BIOACTIVE | Protease Inhibitor Library|Calpain||Plate Catalog #: 2833(v2.0) Lot# N1230	BIOMOL		Z-LEU-LEU-CHO|BENZYL N-[(1S)-3-METHYL-1-{[(2S)-4-METHYL-1-OXOPENTAN-2-YL]CARBAMOYL}BUTYL]CARBAMATE
SJ000285305	1	Biological Activity: antineoplastic, cytotoxic | Source: synthetic | Microsource Bioactive Library purchased January 2006	MICROSOURCE		URETHANE
SJ000573293	1	GSK barcode: J00AGGI | GSK kinase tool set diluted 2-fold to 100uL at 5mM | Identification of 1,5-Naphthyridine Derivatives as a Novel Series of Potent and Selective TGF-.beta. Type I Receptor Inhibitors. Journal of Medicinal Chemistry (2004), 47(18), 4494-4506.	GSK		FFJG/252/112/1
SJ000573225	1	GSK barcode: J00AGGH | GSK kinase tool set diluted 2-fold to 100uL at 5mM | N-Phenyl-4-pyrazolo[1,5-b]pyridazin-3-ylpyrimidin-2-amines as Potent and Selective Inhibitors of Glycogen Synthase Kinase 3 with Good Cellular Efficacy. Journal of Medicinal Chemistry (2004), 47(19), 4716-4730.	GSK		U17838/185/2
SJ000286225	15	BIOACTIVE_HP | Phosphatase Inhibitor Collection ordered February 2008 | 5086-74-8 | PLATE C/O SJCH0016020 | FDA_DRUG |	ACROS		LEVAMISOLE HYDROCHLORIDE | TETRAMISOLE HYDROCHLORIDE | (-)-TETRAMISOLE HYDROCHLORIDE | 6-PHENYL-2,3,5,6-TETRAHYDROIMIDAZO[2,1-B]THIAZOLE | ERGAMISOL | KW-2299 | R-12,564 |
SJ000286663	2	NR focused library compounds:Retinoid	ENZO		RETINOL | ALL-TRANS-RETINOL | 13-CIS-RETINOL
SJ000555711	1	CAS 171228-49-2| For prophylaxis of invasive Aspergillus and Candida infections in patients, 13 years of age and older, who are at high risk of developing these infections due to being severely immunocompromised, such as hematopoietic stem cell transplant (HSCT) recipients with graft-versus-host disease (GVHD) or those with hematologic malignancies with prolonged neutropenia from chemotherapy. Al…	GLSYNTECH		POSACONAZOLE
SJ000285999	5	FDA_DRUG	BOSCHE		BUPIVACAINE HYDROCHLORIDE | LEVOBUPIVACAINE HYDROCHLORIDE | CAIROCAINE | LEVOBUPIVACAINE HYDROCHLORIDE | BUPIVACAINE HCL
SJ000285594	2	Biological Activity: antiinflammatory, antiarthritic, COX-2 inhibitor | CAS: 169590-41-4 | Source: synthetic | Microsource Bioactive Library purchased January 2006	MICROSOURCE		DERACOXIB
SJ000286805	1	Source: Sterculia foetida | Microsource Bioactive Library purchased January 2006	MICROSOURCE		QUERCETIN TETRAMETHYL (5,7,3',4') ETHER
SJ000285343	3	Precautions: Store at room temperature; | CAS: 116-43-8 | Source: MED | Solubility: EtOH/H2O 50/50; | Prestwick Bioactive Library purchased January 2006	PRESTWICK		SUCCINYLSULFATHIAZOLE
SJ000287741	2	PKC inhibitor; affects translocation of PKC from cytosol to plasma membrane | LOPAC Bioactive Library II purchased July 2007	SIGMA		CHELERYTHRINE CHLORIDE | CHELERYTHRINE CHLORIDE | MP-0922 | NSC-646662 | TODDALIN |
SJ000286182	2	Biological Activity: apoptosis inducer | CAS: 1968-05-4 | Source: synthetic | Microsource Bioactive Library purchased January 2006	MICROSOURCE		3,3'-DIINDOLYLMETHANE | DIINDOLYLMETHANE
SJ000287531	1	Precautions: Store at room temperature; | CAS: 5714-90-9 | Source: MED | Solubility: H2O, MeOH, EtOH, CHCl3; | Prestwick Bioactive Library purchased January 2006	PRESTWICK		LEVOPROPOXYPHENE NAPSYLATE | LEVOPROPOXYPHENE NAPSYLATE |
SJ000281777	6	NR focused library compounds:Progesterone precursor	ENZO		PREGNENOLONE
SJ000285713	2	Biological Activity: antifungal | CAS: 23593-75-1 | Source: synthetic | Microsource Bioactive Library purchased January 2006	MICROSOURCE		CLOTRIMAZOLE | CLOTRIMAZOLE | AES-210 | BAY-5097 | EVP-3546 | EVPK-0003546 |
SJ000285183	3	Biological Activity: antiinfective (topical) | CAS: 6004-24-6, 123-03-5 [anhydrous] | Source: synthetic | Microsource Bioactive Library purchased January 2006	MICROSOURCE		CETYLPYRIDINIUM CHLORIDE
SJ000286197	1	Biological Activity: uterine contractant, antibacterial, antiarrhythmic, inotropic, adrenocorticotropic, anticholinesterase, analgesic | CAS: 3486-67-7 | Source: Jateorhesa palmata, Berberis spp | Microsource Bioactive Library purchased January 2006	MICROSOURCE		PALMATINE
SJ000312388	4	FDA_DRUG | Copy of SJCH0016026, new QC	SIGMA		TROGLITAZONE | TROGLITAZONE | 5-(4-((6-HYDROXY-2,5,7,8-TETRAMETHYLCHROMAN-2-YL)METHOXY)BENZYL)THIAZOLIDINE-2,4-DIONE
SJ000573304	1	GSK barcode: J00AGGI | GSK kinase tool set diluted 2-fold to 100uL at 5mM | Discovery of Novel Benzimidazoles as Potent Inhibitors of TIE-2 and VEGFR-2 Tyrosine Kinase Receptors. Journal of Medicinal Chemistry (2007), 50(18), 4453-4470.	GSK		T278/35/2
SJ000573135	1	GSK barcode: J00AGGG | GSK kinase tool set diluted 2-fold to 100uL at 5mM | Alkynyl pyrimidines as dual EGFR/ErbB2 kinase inhibitors. Bioorganic & Medicinal Chemistry Letters (2006), 16(9), 2419-2422.	GSK		U17545/42/1
SJ000285571	1	Biological Activity: antihistaminic | CAS: 59-33-6, 91-84-9 [pyrilamine] | Source: synthetic | Microsource Bioactive Library purchased January 2006	MICROSOURCE		PYRILAMINE MALEATE
SJ000518969	1	For treatment of prostate cancer, endometriosis, uterine fibroids and premature puberty| binds to the gonadotropin releasing hormone receptor and acts as a potent inhibitor of gonadotropin secretion| FDA320 synergy studies	3B_SCIENTIFIC		LEUPROLIDE ACETATE| VIADUR
SJ000286314	1	Source: Meliaceae spp | Microsource Bioactive Library purchased January 2006	MICROSOURCE		1,3-DIDEACETYL-7-DEACETOXY-7-OXOKHIVORIN
SJ000285751	2	Biological Activity: antihistaminic, hypnotic | CAS: 562-10-7, 469-21-6 [doxylamine] | Source: synthetic | Microsource Bioactive Library purchased January 2006	MICROSOURCE		DOXYLAMINE SUCCINATE
SJ000574273	1	HP | BIOACTIVE_HP | MITOCHONDRIAL | 65673-63-4	TOCRIS		HA14-1
SJ000285741	2	Biological Activity: antiemetic | CAS: 523-87-5 | Source: synthetic | Microsource Bioactive Library purchased January 2006	MICROSOURCE		DIMENHYDRINATE
SJ000121406	2	Biological Activity: anthelmintic | CAS: 148-79-8 | Source: synthetic | Microsource Bioactive Library purchased January 2006	MICROSOURCE		TIABENDAZOLE | THIABENDAZOLE | 2-(4-THIAZOLYL)BENZIMIDAZOLE
SJ000285217	5	Potent competitive antagonist of the polyamine site on the NMDA glutmate receptor | LOPAC Bioactive Library II purchased July 2007	SIGMA		ARCAINE SULFATE
SJ000285279	1	Biological Activity: acetylcholinesterase inhibitor | CAS: 116-38-1, 312-48-1 [edrophonium] | Source: synthetic | Microsource Bioactive Library purchased January 2006	MICROSOURCE		EDROPHONIUM CHLORIDE
SJ000287111	1	Source: Chorisia, Citrus and Rhus spp | Microsource Bioactive Library purchased January 2006	MICROSOURCE		RHOIFOLIN
SJ000286829	1	Biological Activity: adrenocortical hormone, antidepressant | CAS: 53-43-0 (praesterone) | Source: semisynthetic | Microsource Bioactive Library purchased January 2006	MICROSOURCE		DEHYDROISOANDOSTERONE 3-ACETATE | PRAESTERONE ACETATE
SJ000287373	1	Precautions: Store at 4°C, in dark place; | Source: ALK | Solubility: H2O; | Prestwick Bioactive Library purchased January 2006	PRESTWICK		UNGERINE NITRATE
SJ000286027	3	Precautions: Store at room temperature; | CAS: 980-71-2 | Source: MED | Solubility: H2O; | Prestwick Bioactive Library purchased January 2006	PRESTWICK		BROMPHENIRAMINE MALEATE | (±)-BROMPHENIRAMINE MALEATE | (+)-BROMPHENIRAMINE MALEATE | DEXBROMPHENIRAMINE MALEATE |
SJ000285338	1	Biological Activity: antibacterial (topical), disinfectant | CAS: 3697-42-5, 55-56-1 [chlorhexidine] | Source: synthetic | Microsource Bioactive Library purchased January 2006	MICROSOURCE		CHLORHEXIDINE | CHLORHEXIDINE DIHYDROCHLORIDE
SJ000772434	1	BIOACTIVE_HP	TOCRIS		DAPT
SJ000285506	2	Biological Activity: antiviral | CAS: 27591-69-1, 27591-97-5 [tilorone] | Source: synthetic | Microsource Bioactive Library purchased January 2006	MICROSOURCE		TILORONE
SJ000573051	1	GSK barcode: J00AGGJ | GSK kinase tool set diluted 2-fold to 100uL at 5mM | Oxindole-Based Inhibitors of Cyclin-Dependent Kinase 2 (CDK2): Design, Synthesis, Enzymatic Activities, and X-ray Crystallographic Analysis. Journal of Medicinal Chemistry (2001), 44(25), 4339-4358.	GSK		U6501/194/1
SJ000573261	1	GSK barcode: J00AGGH | GSK kinase tool set diluted 2-fold to 100uL at 5mM | (1H-Imidazo[4,5-c]pyridin-2-yl)-1,2,5-oxadiazol-3-ylamine derivatives: Further optimisation as highly potent and selective MSK-1-inhibitors. Bioorganic & Medicinal Chemistry Letters (2005), 15(14), 3407-3411.	GSK		DW100508-128A1
SJ000541096	3	BIOACTIVE_HP | 91599-74-5 | set of 24 calcium channel inhibitors ordered Jan 2010 |	AMPLACHEM		BENIDIPINE | BENIDIPINE HYDROCHLORIDE | CONIEL | KW 3049
SJ000288203	2	Protein tyrosine kinase inhibitor. Inhibits EGF-receptor kinase activity. | LOPAC Bioactive Library II purchased July 2007	SIGMA		TYRPHOSTIN AG 494
SJ000285793	3	Precautions: Store at room temperature; | CAS: 2508-72-7 | Source: MED | Solubility: H2O, EtOH; | Prestwick Bioactive Library purchased January 2006	PRESTWICK		ANTAZOLINE PHOSPHATE | ANTAZOLINE HYDROCHLORIDE
SJ000000140	2	Biological Activity: antiinflammatory, analgesic | CAS: 61-68-7 | Source: synthetic | Microsource Bioactive Library purchased January 2006	MICROSOURCE		CBT-000000140 | MEFENAMIC ACID
SJ000285284	1	Biological Activity: analgesic (topical), depletes Substance P, neurotoxic | CAS: 404-86-4 | Source: Capsicum spp | Microsource Bioactive Library purchased January 2006	MICROSOURCE		E-CAPSAICIN | CAPSAICIN
SJ000285704	4	Semisynthetic cephalosporin antibiotic; interferes with cell wall synthesis | LOPAC Bioactive Library II purchased July 2007	SIGMA		CEPHRADINE | CEPHRADINE |
SJ000573119	1	GSK barcode: J00AGGJ | GSK kinase tool set diluted 2-fold to 100uL at 5mM | Phenoxypyrimidine inhibitors of p38.alpha. kinase synthesis and statistical evaluation of the p38 inhibitory potencies of a series of 1-(piperidin-4-yl)-4-(4-fluorophenyl)-5-(2-phenoxypyrimidin-4-yl) imidazoles. Bioorganic & Medicinal Chemistry Letters (2001), 11(9), 1123-1126.	GSK		JB27193-100B1
SJ000573328	1	GSK barcode: J00AGGI | GSK kinase tool set diluted 2-fold to 100uL at 5mM | Discovery of 4,6-bis-anilino-1H-pyrrolo[2,3-d]pyrimidines: Potent inhibitors of the IGF-1R receptor tyrosine kinase. Bioorganic & Medicinal Chemistry Letters (2009), 19(2), 469-473.	GSK		U23536/58/1
SJ000285200	12	FDA_DRUG | Phosphatase Inhibitor Collection ordered February 2008 | 140-64-7 | PLATE C/O SJCH0016020 | PHOSPHATASE |	BIOMOL		PENTAMIDINE ISETHIONATE | PENTAMIDINE | BENAMBAX | PNEUMOPENT
SJ000286225	8	Inhibits various mammalian alkaline phosphatases (i.e., liver, kidney, placenta, bone and tumor) | LOPAC Bioactive Library II purchased July 2007	SIGMA		LEVAMISOLE HYDROCHLORIDE | TETRAMISOLE HYDROCHLORIDE | (-)-TETRAMISOLE HYDROCHLORIDE | 6-PHENYL-2,3,5,6-TETRAHYDROIMIDAZO[2,1-B]THIAZOLE | ERGAMISOL | KW-2299 | R-12,564 |
SJ000285972	3	Precautions: Store at room temperature; | CAS: 25155-18-4 | Source: MED | Solubility: H2O; | Prestwick Bioactive Library purchased January 2006	PRESTWICK		METHYL BENZETHONIUM CHLORIDE | METHYLBENZETHONIUM CHLORIDE
SJ000287324	1	Precautions: Store at +4°C; | CAS: 485-49-4 | Source: ALK | Solubility: CHCl3, AcOEt; | Prestwick Bioactive Library purchased January 2006	PRESTWICK		BICUCULLINE (+)
SJ000285643	1	Biological Activity: antiemetic | CAS: 31884-77-2, 1104-22-9 [anhydrous], 569-65-3 [meclizine] | Source: synthetic | Microsource Bioactive Library purchased January 2006	MICROSOURCE		MECLIZINE HYDROCHLORIDE | MECLOZINE DIHYDROCHLORIDE | MECLIZINE HYDROCHLORIDE| ANTIVERT
SJ000285316	3	Biological Activity: antibacterial | CAS: 7179-49-9, 859-18-7 [anhydrous], 154-21-2 [lincomycin] | Source: Streptomyces lincolnensis, S espinosus, S variabilis | Microsource Bioactive Library purchased January 2006	MICROSOURCE		LINCOMYCIN HYDROCHLORIDE | LINCOMYCIN HYDROCHLORIDE | LINCOCIN HYDROCHLORIDE | LINCOLNENSIN HYDROCHLORIDE | LINCOCIN |
SJ000285691	2	Biological Activity: anticholinergic | CAS: 132-17-2, 86-13-5 [benztropine] | Source: synthetic | Microsource Bioactive Library purchased January 2006	MICROSOURCE		BENZTROPINE | BENZTROPINE MESYLATE | BENZTROPINE MESYLATE| COGENTIN
SJ000581093	1	Roche Published Kinase set | ERN: RO3300953-000-001 | 10uL at 10mM diluted to 60uL DMSO final | Discovery of potent and bioavailable GSK-3.beta. inhibitors. Bioorg. Med. Chem. Lett. 2010, 20, 1693-1696. |	ROCHE		NA
SJ000573093	1	GSK barcode: J00AGGJ | GSK kinase tool set diluted 2-fold to 100uL at 5mM | Optimization and SAR for dual ErbB-1/ErbB-2 tyrosine kinase inhibition in the 6-furanylquinazoline series. Bioorganic & Medicinal Chemistry Letters (2006), 16(17), 4686-4691.	GSK		R1325/200/3
SJ000286876	1	Source: semisynthetic | Microsource Bioactive Library purchased January 2006	MICROSOURCE		RETUSIN DIMETHYL ETHER
SJ000285352	2	Biological Activity: provitamin A | CAS: 7235-40-7 | Source: provitamin A; widespread in plants and animals | Microsource Bioactive Library purchased January 2006	MICROSOURCE		BETA-CAROTENE
SJ000287280	1	Precautions: Store at room temperature; | CAS: 602-85-7 | Source: ALK | Prestwick Bioactive Library purchased January 2006	PRESTWICK		LYSERGOL
SJ000285716	1	Biological Activity: glucocorticoid | CAS: 50-04-4, 53-06-5 [cortisone] | Source: semisynthetic | Microsource Bioactive Library purchased January 2006	MICROSOURCE		CORTISONE ACETATE | CORTISONE 21-ACETATE
SJ000285665	6	COX-1 and COX-2 inhibitor | LOPAC Bioactive Library II purchased July 2007	SIGMA		NAPROXEN | (R)-NAPROXEN SODIUM SALT | (-)-NAPROXEN SODIUM
SJ000285313	3	Biological Activity: antineoplastic | Source: synthetic | Microsource Bioactive Library purchased January 2006	MICROSOURCE		ELAIDYLPHOSPHOCHOLINE
SJ000285844	7	Used for the suppression of motor and phonic tics in patients with Tourette's Disorder who have failed to respond satisfactorily to standard treatment| binds to the dopamine D2 receptor in the CNS| FDA320 synergy studies	SIGMA		PIMOZIDE | ORAP
SJ000312342	2	For the treatment of schizophrenia and manic depression (bipolar disorder)| antipsychotic effect is due to antagonism at dopamine and serotonin type 2 receptors, with greater activity at serotonin 5-HT2 receptors than at dopamine type-2 receptors| FDA320 synergy studies	AK_SCIENTIFIC		OLANZAPINE| ZYPREXA | OLANZAPINE| ZYPREXA | (E)-2-METHYL-4-(4-METHYLPIPERAZIN-1-YL)-10H-BENZO[B]THIENO[2,3-E][1,4]DIAZEPINE
SJ000285650	2	Biological Activity: antibacterial | CAS: 7246-14-2, 132-92-3 [anhydrous], 61-32-5 [methicillin] | Source: semisynthetic | Microsource Bioactive Library purchased January 2006	MICROSOURCE		METHICILLIN SODIUM
SJ000286296	1	Source: Meliaceae spp | Microsource Bioactive Library purchased January 2006	MICROSOURCE		1,2ALPHA-EPOXYDEACETOXYDIHYDROGEDUNIN
SJ000285808	2	Biological Activity: anticholinergic | CAS: 5560-59-8, 150-59-4 [alverine] | Source: synthetic | Microsource Bioactive Library purchased January 2006	MICROSOURCE		ALVERINE CITRATE | ALVERINE CITRATE SALT
SJ000285283	1	Biological Activity: insecticide | CAS: 58-89-9 | Source: synthetic; gamma-BHC | Microsource Bioactive Library purchased January 2006	MICROSOURCE		LINDANE | LINDANE| KWELL
SJ000285629	4	For symptomatic relief of anxiety and tension associated with psychoneurosis and as an adjunct in organic disease states in which anxiety is manifested| Useful in the management of pruritus due to allergic conditions such as chronic urticaria| Hydroxyzine competes with histamine for binding at H1-receptor sites on the effector cell surface, resulting in suppression of histaminic edema, flare, and…	SIGMA		HYDROXYZINE PAMOATE | HYDROXYZINE DIHYDROCHLORIDE
SJ000287244	5	CAS 29110-47-2| For use in the management of hypertension| selectively stimulates central alpha(2)-adrenergic receptors, resulting in inhibition of sympathetic nervous system outflow, reduction of peripheral and renal vascular resistance, and lowering of blood pressure and heart rate| FDA1069	TOCRIS		GUANFACINE HYDROCHLORIDE
SJ000287233	6	CAS 1508-65-2| For the treatment of overactive bladder| exerts a direct antispasmodic effect on smooth muscle and inhibits the muscarinic action of acetylcholine on smooth muscle. No blocking effects occur at skeletal neuromuscular junctions or autonomic ganglia| FDA1069	ALTAN_BIOCHEMICALS		OXYBUTYNIN CHLORIDE
SJ000287091	1	CAS: 530-57-4 | Source: Glycine max; widespread in plants | Microsource Bioactive Library purchased January 2006	MICROSOURCE		SYRINGIC ACID
SJ000285491	1	Biological Activity: antihistaminic | CAS: 6138-79-0, 550-70-9 [anhydrous], 486-12-4 [triprolidine] | Source: synthetic | Microsource Bioactive Library purchased January 2006	MICROSOURCE		TRIPROLIDINE HYDROCHLORIDE | TRANS-TRIPROLIDINE HYDROCHLORIDE |
SJ000287840	2	Cyclooxygenase inhibitor; anti-inflammatory | LOPAC Bioactive Library II purchased July 2007	SIGMA		DICLOFENAC SODIUM
SJ000285746	2	Biological Activity: antiarrhythmic | CAS: 3737-09-5 | Source: synthetic | Microsource Bioactive Library purchased January 2006	MICROSOURCE		DISOPYRAMIDE PHOSPHATE | DISOPYRAMIDE
SJ000580983	1	Roche Published Kinase set | ERN: RO4498483-000-001 | 10uL at 10mM diluted to 60uL DMSO final | Synthesis and activity of quinolinyl-methylene-thiazolinones as potent and selective cyclin-dependent kinase 1 inhibitors. Bioorg. Med. Chem. Lett. 2007, 17, 2134-2138. |	ROCHE		NA
SJ000287618	2	Competitive GluR1-4 (AMPA-preferring) glutamate receptor antagonist | LOPAC Bioactive Library II purchased July 2007	SIGMA		ATPO
SJ000286240	1	Biological Activity: analgesic, hypnotic, papaverine-like | CAS: 3520-14-7 | Source: Corydalis spp | Microsource Bioactive Library purchased January 2006	MICROSOURCE		TETRAHYDROPALMATINE
SJ000287334	3	FDA_DRUG | CAS#: 56-94-0	APAC_PHARM		DEMECARIUM BROMIDE
SJ000287832	5	CYTOXMOA | set of 64 compounds for cytotox MOA studies | 96020-91-6 |	ALEXIS		DL-ALPHA-DIFLUOROMETHYLORNITHINE HYDROCHLORIDE | DL-ALPHA-DIFLUOROMETHYLORNITHINE HYDROCHLORIDE MONOHYDRATE | | EFLORNITHINE HYDROCHLORIDE MONOHYDRATE | CPP-1X | DFMO | MDL-71782A | RMI-71782 |
SJ000286009	2	Biological Activity: antiandrogen | CAS: 2098-66-0 | Source: synthetic | Microsource Bioactive Library purchased January 2006	MICROSOURCE		CYPROTERONE
SJ000286099	2	Biological Activity: hepatotoxic, P450 suppressant | CAS: 82-05-3 | Source: synthetic | Microsource Bioactive Library purchased January 2006	MICROSOURCE		BENZANTHRONE
SJ000288205	2	EGFR tyrosine kinase inhibitor | LOPAC Bioactive Library II purchased July 2007	SIGMA		TYRPHOSTIN 1 | TYRPHOSTIN 8| (4-METHOXYBENZYLIDENE)MALONITRILE | TYRPHOSTIN 1 | 2-(4-METHOXYBENZYLIDENE)MALONONITRILE | TYRPHOSTIN 8 | (4-METHOXYBENZYLIDENE)MALONITRILE | | TYRPHOSTIN 1 | PROPANEDINITRILE | TYRPHOSTIN A1 |
SJ000287746	2	Membrane-permeable analog of cAMP | LOPAC Bioactive Library II purchased July 2007	SIGMA		8-(4-CHLOROPHENYLTHIO)-CAMP SODIUM
SJ000286103	4	Potent and selective cAMP phosphodiesterase inhibitor | LOPAC Bioactive Library II purchased July 2007	SIGMA		4- (3-BUTOXY-4-METHOXYBENZYL)IMIDAZOLIDIN-2-ONE | RO 20-1724
SJ000285479	6	FDA_DRUG	ALTAN_BIOCHEMICALS		LORATADINE
SJ000287693	4	Known Nuclear Receptor Modulators collected from commercial vendors	TOCRIS		RETINOIC ACID P-HYDROXYANILIDE | FENRETINIDE | 4-HYDROXYPHENYLRETINAMIDE | FENRETINIDE | 4HPR | HPR | MCN-R-1967 | NSC-374551 | ST-602 | SYT-101 | | FENRETINIDE | 4-HPR | HPR | MCN-R-1967 | NSC-374551 | ST-602 | SYT-101 |
SJ000287106	1	Source: Robinia pseudoacacia | Microsource Bioactive Library purchased January 2006	MICROSOURCE		DIHYDROROBINETIN
SJ000285773	5	Inhibits protein synthesis in prokaryotes | LOPAC Bioactive Library II purchased July 2007	SIGMA		FUSIDIC ACID | FUSIDIC ACID SODIUM
SJ000285383	1	Biological Activity: H1 antihistamine | CAS: 314-03-4 | Source: synthetic | Microsource Bioactive Library purchased January 2006	MICROSOURCE		PIMETHIXENE MALEATE
SJ000285448	2	Biological Activity: specific cytotoxin (pacreatic islet betacell) | CAS: 2244-11-3 | Source: synthetic | Microsource Bioactive Library purchased January 2006	MICROSOURCE		ALLOXAN
SJ000286109	4	High affinity muscarinic acetylcholine receptor ligand | LOPAC Bioactive Library II purchased July 2007	SIGMA		AMINOBENZTROPINE
SJ000573125	1	GSK barcode: J00AGGJ | GSK kinase tool set diluted 2-fold to 100uL at 5mM | Phenoxypyrimidine inhibitors of p38.alpha. kinase synthesis and statistical evaluation of the p38 inhibitory potencies of a series of 1-(piperidin-4-yl)-4-(4-fluorophenyl)-5-(2-phenoxypyrimidin-4-yl) imidazoles. Bioorganic & Medicinal Chemistry Letters (2001), 11(9), 1123-1126.	GSK		JB27193-200C1
SJ000287380	6	Known Nuclear Receptor Modulators collected from commercial vendors	TOCRIS		FINASTERIDE
SJ000288149	2	Active enantiomer of quisqualic acid;excitatory amino acid at glutamate receptors; anthelmentic agent | LOPAC Bioactive Library II purchased July 2007	SIGMA		(+)-QUISQUALIC ACID
SJ000120631	5	Precautions: Store at room temperature; | CAS: 59-87-0 | Source: MED | Solubility: H2O; | Prestwick Bioactive Library purchased January 2006	PRESTWICK		NITROFURAL | NITROFURAZONE | NITROFURAZONE | FURACIN
SJ000286950	4	Calcineurin phosphatase inhibitor; immunosuppressant | LOPAC Bioactive Library II purchased July 2007	SIGMA		CYCLOSPORINE | CYCLOSPORIN A | SJ000518936
SJ000285683	5	Phosphodiesterase inhibitor | LOPAC Bioactive Library II purchased July 2007	SIGMA		PAPAVERINE HYDROCHLORIDE
SJ000285732	2	Biological Activity: anesthetic (local) | CAS: 61-12-1, 85-79-0 [dibucaine] | Source: synthetic | Microsource Bioactive Library purchased January 2006	MICROSOURCE		DIBUCAINE HYDROCHLORIDE | DIBUCAINE | CINCHOCAINE HYDROCHLORIDE
SJ000581014	1	Roche Published Kinase set | ERN: RO0506220-000-007 | 10uL at 10mM diluted to 60uL DMSO final | Inhibition of S/G2 Phase CDK4 Reduces Mitotic Fidelity. J. Biol. Chem. 2006, 281, 9987-9995. |	ROCHE		NA
SJ000580954	1	Roche Published Kinase set | ERN: RO4508340-000-001 | 10uL at 10mM diluted to 60uL DMSO final | Synthesis and activity of quinolinyl-methylene-thiazolinones as potent and selective cyclin-dependent kinase 1 inhibitors. Bioorg. Med. Chem. Lett. 2007, 17, 2134-2138. |	ROCHE		NA
SJ000287655	2	Protein kinase inhibitor most effective for cAMP- and cGMP-dependent protein kinases | LOPAC Bioactive Library II purchased July 2007	SIGMA		H-9 DIHYDROCHLORIDE
SJ000312344	3	FDA_DRUG | Copy of SJCH0016025, new QC	TORONTO		NEFAZODONE | NEFAZODONE HYDROCHLORIDE | NEFAZODONE | 1-(3-(4-(3-CHLOROPHENYL)PIPERAZIN-1-YL)PROPYL)-3-ETHYL-4-(2-PHENOXYETHYL)-1H-1,2,4-TRIAZOL-5(4H)-ONE | NEFAZODONE HYDROCHLORIDE
SJ000312318	2	FDA_DRUG	TORONTO		NARATRIPTAN HYDROCHLORIDE| AMERGE| NARAMIG | NARATRIPTAN HYDROCHLORIDE | AMERGE | NARATRIPTAN HYDROCHLORIDE| AMERGE| NARAMIG | N-METHYL-2-(3-(1-METHYLPIPERIDIN-4-YL)-1H-INDOL-5-YL)ETHANESULFONAMIDE | "NARATRIPTAN HYDROCHLORIDE | AMERGE"
SJ000286303	3	Positive allosteric modulator of GABA-A chloride channels | LOPAC Bioactive Library II purchased July 2007	SIGMA		ALLOPREGNANOLONE | 5ALPHA-PREGNAN-3ALPHA-OL-20-ONE
SJ000287472	1	Precautions: Store at room temperature; | CAS: 57149-08-3 | Source: MED | Solubility: EtOH; | Prestwick Bioactive Library purchased January 2006	PRESTWICK		NAFTOPIDIL DIHYDROCHLORIDE
SJ000285579	2	Biological Activity: laxative | CAS: 4618-18-2 | Source: synthetic | Microsource Bioactive Library purchased January 2006	MICROSOURCE		LACTULOSE
SJ000285536	11	CAS 92-13-7| For the treatment of radiation-induced dry mouth (xerostomia) and symptoms of dry mouth in patients with Sjögrens syndrome| increases secretion by the exocrine glands, and produces contraction of the iris sphincter muscle and ciliary muscle (when given topically to the eyes) by mainly stimulating muscarinic receptors| FDA1069	EXTRASYNTHESE		PILOCARPINE NITRATE | ISOPILOCARPINE NITRATE | (+)-PILOCARPINE HYDROCHLORIDE | PILOCARPINE | PILOCARPINE HYDROCHLORIDE
SJ000287211	3	Estrogen receptor modulator; anti-estrogenic drug | LOPAC Bioactive Library II purchased July 2007	SIGMA		RALOXIFENE HYDROCHLORIDE | RALOXIFENE HYDROCHLORIDE| EVISTA | RALOXIFENE HCL | RALOXIFENE HYDROCHLORIDE | KEOXIFENE HYDROCHLORIDE | LY-156758 |
SJ000286799	1	Source: Eupatorium rugosum | Microsource Bioactive Library purchased January 2006	MICROSOURCE		EUPATORIOCHROMENE
SJ000286798	1	CAS: 481-06-1 | Source: Artemisia spp. | Microsource Bioactive Library purchased January 2006	MICROSOURCE		SANTONIN | ALPHA-SANTONIN
SJ000287803	2	Synthetic analog of capsaicin that acts as a specific vanilloid receptor antagonist | LOPAC Bioactive Library II purchased July 2007	SIGMA		CAPSAZEPINE
SJ000285827	1	Biological Activity: antispasmodic | CAS: 985-13-7, 486-47-5 [ethaverine] | Source: synthetic | Microsource Bioactive Library purchased January 2006	MICROSOURCE		ETHAVERINE HYDROCHLORIDE
SJ000288100	2	Potent and highly selective sigma1 receptor agonist | LOPAC Bioactive Library II purchased July 2007	SIGMA		PRE-084
[truncated: 6,288 more rows]

## Sheet: categories of active compounds
	Compound	Category	% Inhibition
	FINASTERIDE	5a-REDUCTASE INHIBITOR	93.2
	TOMATINE	ALKALOID	100.8
[truncated: 431 more rows]
