# Supplementary material for: A phosphotyrosine switch regulates organic cation transporters
Source: Nat Commun. 2016 Mar 16;7:10880. doi: 10.1038/ncomms10880 (PMC4799362; doi:10.1038/ncomms10880)
Supplement: Supplementary Data 2 — Summary of positive hits obtained from Primary siRNA Kinome screen. [file ncomms10880-s3.xlsx]

## Sheet: Positive Hits Primary Screen
	List of Positive Hits (reduced OCT2 function by ≤ 75% of control) from the Primary siRNA Kinome screen (Dharmacon)
	Ser/Thr Kinases	Tyrosine Kinases	Others
	CDKL2	DYRK3	CCL2
	KIAA0999	ERBB4	COPB2
	MAP3K7	KDR	CRKL
	MAP4K4	LYN	DCK
	NEK9	MAP2K3	IHPK3
	RIOK1	ROS1	MPP3
	RIPK2	RYK	MRC2
	RIPK3	YES1	PHKA2
	RPS6KA5	ZAP70	PRKG2
	RPS6KC1		PRPSAP1
	RPS6KL1		PTK9L
	SNARK		SEPHS1
	STK11		SEPHS2
	STK22B		SHC1
	STK22D		SOCS5
	STK24		SPA17
	STK3		SPHK2
	STK31		TAF1
	STK38L		TAF1L
	TBK1		TK1
	TESK1		TLR4
	TESK2		TPK1
	TGFBR1		TRIB2
	TGFBR2		TRIO
	TLK2		TTN
	VRK1		YWHAQ
