# Supplementary material for: A phosphotyrosine switch regulates organic cation transporters
Source: Nat Commun. 2016 Mar 16;7:10880. doi: 10.1038/ncomms10880 (PMC4799362; doi:10.1038/ncomms10880)
Supplement: Supplementary Data 3 — List of phosphorylation sites in pharmacological important proteins obtained from Phosphosite. [file ncomms10880-s4.xlsx]

## Sheet: SLC family Transporters
	Data obtained from Phosphosite (Reference 28 and 29)
											Y-p indicates tyrosine phosphorylation
	Protein	GeneSymbol	Organism	Accession	MW	Modification Summary
	DAT	SLC6A3	human	Q01959	68495	K-m1, K-ub, S-p, T-p, Y-p
	DAT	Slc6a3	mouse	Q61327	68805	K-m1, K-ub, S-p, T-p, Y-p
	DAT	Slc6a3	rat	P23977	68746	K-m1, K-ub, S-p, T-p, Y-p
	G6PC	G6PC	human	P35575	40484
	G6PC	G6pc	mouse	P35576	40473
	G6PC2	G6PC2	human	Q9NQR9	40580	S-p
	G6PC2	G6pc2	mouse	Q9Z186	40681	S-p
	G6PC3	G6PC3	human	Q9BUM1	38735	R-m2, S-p, T-p, Y-p
	G6PC3	G6pc3	mouse	Q6NSQ9	38782	R-m2, S-p, T-p, Y-p
	GLT1	SLC1A2	human	P43004	62104	K-ac, K-ub, S-p, T-p, Y-p
	GLT1	Slc1a2	mouse	P43006	62030	K-ac, K-ub, S-p, T-p, Y-p
	GLT1	Slc1a2	rat	P31596	62106	K-ac, K-ub, S-p, T-p, Y-p
	GLUT1	SLC2A1	human	P11166	54084	K-ub, S-gl, S-p, T-p
	GLUT1	Slc2a1	mouse	P17809	53985	K-ub, S-gl, S-p, T-p
	GLUT1	Slc2a1	rat	P11167	53963	K-ub, S-gl, S-p, T-p
	GLUT10	SLC2A10	human	O95528	56911	K-ub, S-p, T-p
	GLUT10	Slc2a10	mouse	Q8VHD6	56579	K-ub, S-p, T-p
	GLUT11	SLC2A11	human	Q9BYW1	53703	K-ub, T-p, Y-p
	GLUT12	SLC2A12	human	Q8TD20	66966	S-ga, S-p, T-ga, T-p, Y-p
	GLUT12	Slc2a12	mouse	Q8BFW9	67336	S-ga, S-p, T-ga, T-p, Y-p
	GLUT13	SLC2A13	human	Q96QE2	70371	K-ub, S-p, T-p, Y-p
	GLUT13	Slc2a13	mouse	Q3UHK1	69062	K-ub, S-p, T-p, Y-p
	GLUT13	Slc2a13	rat	Q921A2	69149	K-ub, S-p, T-p, Y-p
	GLUT2	SLC2A2	human	P11168	57490	K-ac, K-ub, S-p, T-p, Y-p
	GLUT2	Slc2a2	mouse	P14246	57107	K-ac, K-ub, S-p, T-p, Y-p
	GLUT2	Slc2a2	rat	P12336	57086	K-ac, K-ub, S-p, T-p, Y-p
	GLUT3	SLC2A3	human	P11169	53924	K-ac, K-ub, S-p, T-p
	GLUT3	Slc2a3	mouse	P32037	53479	K-ac, K-ub, S-p, T-p
	GLUT3	Slc2a3	rat	Q07647	53581	K-ac, K-ub, S-p, T-p
	GLUT4	SLC2A4	human	P14672	54787	K-ub, S-p, T-p, Y-p
	GLUT4	Slc2a4	mouse	P14142	54755	K-ub, S-p, T-p, Y-p
	GLUT4	Slc2a4	rat	P19357	54896	K-ub, S-p, T-p, Y-p
	GLUT5	SLC2A5	human	P22732	54974	K-ub
	GLUT5	Slc2a5	mouse	Q9WV38	55409	K-ub
	GLUT6	SLC2A6	human	Q9UGQ3	54539	S-p, T-p, Y-p
	GLUT6	Slc2a6	mouse	Q3UDF0	54433	S-p, T-p, Y-p
	GLUT6	Slc2a6	rat	D3ZLC4	35901	S-p, T-p, Y-p
	GLUT7	SLC2A7	human	Q6PXP3	55728
	GLUT7	Slc2a7	mouse	P0C6A1	55886
	GLUT7	Slc2a7	rat	A4ZYQ5	55691
	GLUT9	SLC2A9	human	Q9NRM0	58702	K-ac, S-p, T-p
	GLUT9	Slc2a9	mouse	NP_663534	45097	K-ac, S-p, T-p
	GlyT1	SLC6A9	human	P48067	78260	K-ac, K-ub, S-p, T-p, Y-p
	GlyT1	Slc6a9	mouse	P28571	76544	K-ac, K-ub, S-p, T-p, Y-p
	GlyT1	Slc6a9	rat	P28572	71061	K-ac, K-ub, S-p, T-p, Y-p
	KCC1	SLC12A4	human	Q9UP95	120650	K-ac, K-m1, K-ub, S-p, T-p, Y-p
	KCC1	Slc12a4	mouse	Q9JIS8	120624	K-ac, K-m1, K-ub, S-p, T-p, Y-p
	KCC1	Slc12a4	rat	Q63632	120628	K-ac, K-m1, K-ub, S-p, T-p, Y-p
	KCC2	SLC12A5	human	Q9H2X9	126184	K-ac, K-ub, S-p, T-p, Y-p
	KCC2	Slc12a5	mouse	Q91V14	126271	K-ac, K-ub, S-p, T-p, Y-p
	KCC2	Slc12a5	rat	Q63633	126247	K-ac, K-ub, S-p, T-p, Y-p
	KCC3	SLC12A6	human	Q9UHW9	127617	K-ac, K-ub, S-p, T-p, Y-p
	KCC3	Slc12a6	mouse	Q924N4	127527	K-ac, K-ub, S-p, T-p, Y-p
	KCC3	Slc12a6	rat	G3V6N7	127594	K-ac, K-ub, S-p, T-p, Y-p
	MCT1	SLC16A1	human	P53985	53944	D-ca, K-ac, K-m1, K-ub, S-p, T-p, Y-p
	MCT1	Slc16a1	mouse	P53986	53267	D-ca, K-ac, K-m1, K-ub, S-p, T-p, Y-p
	MCT1	Slc16a1	rat	P53987	53238	D-ca, K-ac, K-m1, K-ub, S-p, T-p, Y-p
	NCCT	SLC12A3	human	P55017	113139	K-ac, K-sc, K-ub, S-p, T-p, Y-p
	NCCT	Slc12a3	mouse	P59158	110694	K-ac, K-sc, K-ub, S-p, T-p, Y-p
	NCCT	Slc12a3	rat	P55018	110554	K-ac, K-sc, K-ub, S-p, T-p, Y-p
	NCX1	SLC8A1	human	P32418	108547	K-ub, S-p, T-p, Y-p
	NCX1	Slc8a1	mouse	P70414	108035	K-ub, S-p, T-p, Y-p
	NCX1	Slc8a1	rat	Q01728	108185	K-ub, S-p, T-p, Y-p
	NCX1		dog	P23685	108004	K-ub, S-p, T-p, Y-p
	NHE1	SLC9A1	human	P19634	90763	K-ub, S-p, T-p, Y-p
	NHE1	Slc9a1	mouse	Q61165	91468	K-ub, S-p, T-p, Y-p
	NHE1	Slc9a1	rat	P26431	91647	K-ub, S-p, T-p, Y-p
	NHE2	SLC9A2	human	Q9UBY0	91520	K-ac, K-ub, S-p, T-p, Y-p
	NHE2	Slc9a2	mouse	Q3ZAS0	91646	K-ac, K-ub, S-p, T-p, Y-p
	NHE2	Slc9a2	rat	P48763	91403	K-ac, K-ub, S-p, T-p, Y-p
	NHE3	SLC9A3	human	P48764	92855	K-ac, K-ub, S-p, T-p, Y-p
	NHE3	Slc9a3	mouse	G3X939	93104	K-ac, K-ub, S-p, T-p, Y-p
	NHE3	Slc9a3	rat	P26433	93105	K-ac, K-ub, S-p, T-p, Y-p
	NHE3	NHE-3	rabbit	P26432	92749	K-ac, K-ub, S-p, T-p, Y-p
	NHE4	SLC9A4	human	Q6AI14	89814	K-ac, K-ub, S-p, T-p, Y-p
	NHE4	Slc9a4	mouse	Q8BUE1	90937	K-ac, K-ub, S-p, T-p, Y-p
	NHE4	Slc9a4	rat	P26434	81522	K-ac, K-ub, S-p, T-p, Y-p
	NHE5	SLC9A5	human	Q14940	99012	S-p, T-p
	NHE5	Slc9a5	mouse	NP_001074801	99009	S-p, T-p
	NHE5	Slc9a5	rat	Q9Z0X2	99052	S-p, T-p
	NHE6	SLC9A6	human	Q92581	74162	K-ub, S-p, T-p
	NHE6	Slc9a6	mouse	A1L3P4	77953	K-ub, S-p, T-p
	NHE6	Slc9a6	rat	D3ZJ86	78012	K-ub, S-p, T-p
	NHE7	SLC9A7	human	Q96T83	80131	K-ub, R-m1, S-p, Y-p
	NHE7	Slc9a7	mouse	Q8BLV3	80289	K-ub, R-m1, S-p, Y-p
	NHE7	Slc9a7	rat	D3ZCI2	40337	K-ub, R-m1, S-p, Y-p
	NHE8	SLC9A8	human	Q9Y2E8	65422	K-ub, S-p, T-p, Y-p
	NHE8	Slc9a8	mouse	Q8R4D1	64737	K-ub, S-p, T-p, Y-p
	NHE8	Slc9a8	rat	Q4L208	64609	K-ub, S-p, T-p, Y-p
	NHE9	SLC9A9	human	Q8IVB4	72565	K-ub, S-p, T-p, Y-p
	NHE9	Slc9a9	mouse	Q8BZ00	72133	K-ub, S-p, T-p, Y-p
	NKCC1	SLC12A2	human	P55011	131447	K-ac, K-ub, S-p, T-p, Y-p
	NKCC1	Slc12a2	mouse	P55012	131034	K-ac, K-ub, S-p, T-p, Y-p
	NKCC1	Slc12a2	rat	Q9QX10	130353	K-ac, K-ub, S-p, T-p, Y-p
	NKCC2	SLC12A1	human	Q13621	121450	K-ac, K-m1, K-sc, K-ub, S-p, T-p, Y-p
	NKCC2	Slc12a1	mouse	P55014	120355	K-ac, K-m1, K-sc, K-ub, S-p, T-p, Y-p
	NKCC2	Slc12a1	rat	P55016	120597	K-ac, K-m1, K-sc, K-ub, S-p, T-p, Y-p
	NKCC2	SLC12A1	rabbit	P55015	121471	K-ac, K-m1, K-sc, K-ub, S-p, T-p, Y-p
	RHAG	RHAG	human	Q02094	44198	S-p, T-p
	RHAG	Rhag	mouse	Q9QUT0	47837	S-p, T-p
	RHAG	Rhag	rat	Q7TNK7	49062	S-p, T-p
	RHBG	RHBG	human	Q9H310	47231	S-p
	RHBG	Rhbg	mouse	Q8BUX5	49543	S-p
	RHCG	RHCG	human	Q9UBD6	53179	Y-p
	RHCG	Rhcg	mouse	Q9QXP0	54972	Y-p
	SLC10A4	SLC10A4	human	Q96EP9	46504	S-p, T-p, Y-p
	SLC10A4	Slc10a4	mouse	Q3UEZ8	46642	S-p, T-p, Y-p
	SLC10A5	SLC10A5	human	Q5PT55	48871	S-p, T-p
	SLC10A5	Slc10a5	mouse	Q5PT54	48123	S-p, T-p
	SLC10A5	Slc10a5	rat	Q4JLT5	48076	S-p, T-p
	SLC10A6	SLC10A6	human	Q3KNW5	41259
	SLC10A6	Slc10a6	mouse	Q9CXB2	40681
	SLC10A7	SLC10A7	human	Q0GE19	39485
	SLC10A7	Slc10a7	mouse	Q5PT53	37256
	SLC11A1	SLC11A1	human	P49279	59872	S-p, T-p, Y-p
	SLC11A1	Slc11a1	mouse	P41251	59741	S-p, T-p, Y-p
	SLC11A2	SLC11A2	human	P49281	62266	S-p, T-p, Y-p
	SLC11A2	Slc11a2	mouse	P49282	62368	S-p, T-p, Y-p
	SLC11A2	Slc11a2	rat	O54902	62277	S-p, T-p, Y-p
	SLC12A7	SLC12A7	human	Q9Y666	119106	K-ac, K-ub, S-p, T-p, Y-p
	SLC12A7	Slc12a7	mouse	Q9WVL3	119481	K-ac, K-ub, S-p, T-p, Y-p
	SLC12A7	Slc12a7	rat	Q5RK27	119378	K-ac, K-ub, S-p, T-p, Y-p
	SLC12A8	SLC12A8	human	A0AV02	78239	S-p, T-p, Y-p
	SLC12A8	Slc12a8	mouse	Q8VI23	77020	S-p, T-p, Y-p
	SLC12A9	SLC12A9	human	Q9BXP2	96110	K-ub, S-p, T-p, Y-p
	SLC12A9	Slc12a9	mouse	Q99MR3	96330	K-ub, S-p, T-p, Y-p
	SLC12A9	Slc12a9	rat	Q66HR0	96005	K-ub, S-p, T-p, Y-p
	SLC13A1	SLC13A1	human	Q9BZW2	66134	K-ub, S-p, T-p
	SLC13A1	Slc13a1	mouse	Q9JHI4	66084	K-ub, S-p, T-p
	SLC13A2	SLC13A2	human	Q13183	64410	K-ac, S-p
	SLC13A2	Slc13a2	mouse	Q9ES88	64111	K-ac, S-p
	SLC13A3	SLC13A3	human	Q8WWT9	66841	K-ac, K-ub, T-p, Y-p
	SLC13A3	Slc13a3	mouse	Q91Y63	66143	K-ac, K-ub, T-p, Y-p
	SLC13A4	SLC13A4	human	Q9UKG4	69358	K-ub, S-p, T-p
	SLC13A4	Slc13a4	mouse	NP_766480	69024	K-ub, S-p, T-p
	SLC13A5	SLC13A5	human	Q86YT5	63062	K-ac, S-p, Y-p
	SLC13A5	Slc13a5	mouse	Q67BT3	63823	K-ac, S-p, Y-p
	SLC14A1	SLC14A1	human	Q13336	42528	K-ub, S-p, T-p, Y-p
	SLC14A1	Slc14a1	mouse	Q8VHL0	42126	K-ub, S-p, T-p, Y-p
	SLC14A1	SLC14A1	cow	Q5QF96	41473	K-ub, S-p, T-p, Y-p
	SLC14A2	SLC14A2	human	Q15849	101209	K-ub, S-p, T-p, Y-p
	SLC14A2	Slc14a2	mouse	Q8R4T9	102047	K-ub, S-p, T-p, Y-p
	SLC14A2	Slc14a2	rat	NP_062220	101898	K-ub, S-p, T-p, Y-p
	SLC15A1	SLC15A1	human	P46059	78806	K-ac, S-p, T-p, Y-p
	SLC15A1	Slc15a1	mouse	Q9JIP7	78560	K-ac, S-p, T-p, Y-p
	SLC15A2	SLC15A2	human	Q16348	81783	K-ac, K-ub, S-p, T-p, Y-p
	SLC15A2	Slc15a2	mouse	Q9ES07	81632	K-ac, K-ub, S-p, T-p, Y-p
	SLC15A2	Slc15a2	rat	Q63424	81320	K-ac, K-ub, S-p, T-p, Y-p
	SLC15A3	SLC15A3	human	Q8IY34	63560	Y-p
	SLC15A3	Slc15a3	mouse	Q8BPX9	64051	Y-p
	SLC15A4	SLC15A4	human	Q8N697	62034	K-ub, S-p, T-p, Y-p
	SLC15A4	Slc15a4	mouse	Q91W98	62256	K-ub, S-p, T-p, Y-p
	SLC15A5	SLC15A5	human	A6NIM6	65263	S-p, T-p
	SLC15A5	Slc15a5	mouse	Q8CBB2	62622	S-p, T-p
	SLC15A5	Slc15a5	rat	D3ZKX5	62883	S-p, T-p
	SLC16A10	SLC16A10	human	Q8TF71	55493	K-ub, S-p, T-p
	SLC16A10	Slc16a10	mouse	Q3U9N9	55320	K-ub, S-p, T-p
	SLC16A10	Slc16a10	rat	Q91Y77	55663	K-ub, S-p, T-p
	SLC16A11	SLC16A11	human	Q8NCK7	47791	R-m1, S-p
	SLC16A11	Slc16a11	mouse	Q5NC32	45235	R-m1, S-p
	SLC16A12	SLC16A12	human	Q6ZSM3	53075	K-ub, S-p, Y-p
	SLC16A12	Slc16a12	mouse	Q8BGC3	53152	K-ub, S-p, Y-p
	SLC16A14	SLC16A14	human	Q7RTX9	56254	S-p, T-p, Y-p
	SLC16A14	Slc16a14	mouse	Q8K1C7	56476	S-p, T-p, Y-p
	SLC16A2	SLC16A2	human	P36021	59511	K-ub, S-p, T-p
	SLC16A2	Slc16a2	mouse	O70324	60025	K-ub, S-p, T-p
	SLC16A2	Slc16a2	rat	Q8K1P8	60118	K-ub, S-p, T-p
	SLC16A3	SLC16A3	human	O15427	49469	K-ub, S-p, T-p, Y-p
	SLC16A3	Slc16a3	mouse	P57787	50373	K-ub, S-p, T-p, Y-p
	SLC16A6	SLC16A6	human	O15403	57393	S-p, T-p, Y-p
	SLC16A6	Slc16a6	mouse	B1AT66	66236	S-p, T-p, Y-p
	SLC16A7	SLC16A7	human	O60669	52200	S-p, T-p, Y-p
	SLC16A7	Slc16a7	mouse	O70451	52604	S-p, T-p, Y-p
	SLC16A7	Slc16a7	rat	Q63344	53057	S-p, T-p, Y-p
	SLC16A8	SLC16A8	human	O95907	52319	S-p, Y-p
	SLC16A8	Slc16a8	mouse	O35308	51556	S-p, Y-p
	SLC16A8	Slc16a8	rat	O70461	51590	S-p, Y-p
	SLC17A1	SLC17A1	human	Q14916	51132	K-ub
	SLC17A1	Slc17a1	mouse	Q61983	51649	K-ub
	SLC17A2	SLC17A2	human	O00624	47277	K-ub
	SLC17A2	Slc17a2	mouse	Q5SZA1	51965	K-ub
	SLC17A3	SLC17A3	human	O00476	46106	K-ub, S-p
	SLC17A3	Slc17a3	mouse	NP_598830	54514	K-ub, S-p
	SLC17A4	SLC17A4	human	Q9Y2C5	54055	S-p, Y-p
	SLC17A4	Slc17a4	mouse	Q5NCM1	53668	S-p, Y-p
	SLC17A5	SLC17A5	human	Q9NRA2	54640	K-ub, S-p, T-p, Y-p
	SLC17A5	Slc17a5	mouse	Q8BN82	54369	K-ub, S-p, T-p, Y-p
	SLC17A5	Slc17a5	rat	Q5Q0U0	54323	K-ub, S-p, T-p, Y-p
	SLC17A6	SLC17A6	human	Q9P2U8	64392	K-ub, S-p, T-p, Y-p
	SLC17A6	Slc17a6	mouse	Q8BLE7	64561	K-ub, S-p, T-p, Y-p
	SLC17A6	Slc17a6	rat	Q9JI12	64576	K-ub, S-p, T-p, Y-p
	SLC17A7	SLC17A7	human	Q9P2U7	61613	K-ub, S-p, T-p, Y-p
	SLC17A7	Slc17a7	mouse	Q3TXX4	61637	K-ub, S-p, T-p, Y-p
	SLC17A7	Slc17a7	rat	Q62634	61665	K-ub, S-p, T-p, Y-p
	SLC17A8	SLC17A8	human	Q8NDX2	64991
	SLC17A8	Slc17a8	mouse	Q8BFU8	66148
	SLC17A8	Slc17a8	rat	Q7TSF2	64755
	SLC17A9	SLC17A9	human	Q9BYT1	47482	S-p, T-p
	SLC17A9	Slc17a9	mouse	Q8VCL5	48479	S-p, T-p
	SLC18A1	SLC18A1	human	P54219	56257	K-ac, S-p, T-p, Y-p
	SLC18A1	Slc18a1	mouse	Q8R090	56033	K-ac, S-p, T-p, Y-p
	SLC18A1	Slc18a1	rat	Q01818	55935	K-ac, S-p, T-p, Y-p
	SLC18A2	SLC18A2	human	Q05940	55713	S-p, T-p
	SLC18A2	Slc18a2	mouse	Q8BRU6	55754	S-p, T-p
	SLC18A2	Slc18a2	rat	Q01827	55690	S-p, T-p
	SLC18A3	SLC18A3	human	Q16572	56903	S-p, T-p, Y-p
	SLC18A3	Slc18a3	mouse	O35304	56615	S-p, T-p, Y-p
	SLC18A3	Slc18a3	rat	Q62666	56537	S-p, T-p, Y-p
	SLC19A1	SLC19A1	human	P41440	64868	K-ub, S-p, T-p, Y-p
	SLC19A1	Slc19a1	mouse	P41438	58150	K-ub, S-p, T-p, Y-p
	SLC19A2	SLC19A2	human	O60779	55400	S-p, T-p, Y-p
	SLC19A2	Slc19a2	mouse	Q9EQN9	55676	S-p, T-p, Y-p
	SLC19A3	SLC19A3	human	Q9BZV2	55665	K-ub, S-p, T-p, Y-p
	SLC19A3	Slc19a3	mouse	Q99PL8	55073	K-ub, S-p, T-p, Y-p
	SLC1A1	SLC1A1	human	P43005	57100	K-ac, K-ub, S-p, T-p, Y-p
	SLC1A1	Slc1a1	mouse	P51906	56694	K-ac, K-ub, S-p, T-p, Y-p
	SLC1A1	Slc1a1	rat	P51907	56772	K-ac, K-ub, S-p, T-p, Y-p
	SLC1A3	SLC1A3	human	P43003	59572	K-ac, K-ub, S-p, Y-p
	SLC1A3	Slc1a3	mouse	P56564	59622	K-ac, K-ub, S-p, Y-p
	SLC1A3	Slc1a3	rat	P24942	59698	K-ac, K-ub, S-p, Y-p
	SLC1A4	SLC1A4	human	P43007	55723	D-ca, K-ub, S-p, T-p, Y-p
	SLC1A4	Slc1a4	mouse	O35874	56062	D-ca, K-ub, S-p, T-p, Y-p
	SLC1A4	Slc1a4	rat	Q76GL9	55900	D-ca, K-ub, S-p, T-p, Y-p
	SLC1A5	SLC1A5	human	Q15758	56598	K-ac, K-ub, S-p, T-p, Y-p
	SLC1A5	Slc1a5	mouse	P51912	58483	K-ac, K-ub, S-p, T-p, Y-p
	SLC1A5	Slc1a5	rat	Q9Z1J7	56755	K-ac, K-ub, S-p, T-p, Y-p
	SLC1A6	SLC1A6	human	P48664	61565	K-ac, K-ub, R-m2, S-p, T-p, Y-p
	SLC1A6	Slc1a6	mouse	O35544	60784	K-ac, K-ub, R-m2, S-p, T-p, Y-p
	SLC1A6	Slc1a6	rat	O35921	60715	K-ac, K-ub, R-m2, S-p, T-p, Y-p
	SLC1A7	SLC1A7	human	O00341	60658	S-p, T-p, Y-p
	SLC1A7	Slc1a7	mouse	Q8JZR4	60106	S-p, T-p, Y-p
	SLC20A1	SLC20A1	human	Q8WUM9	73700	K-ac, K-ub, S-p, T-p, Y-p
	SLC20A1	Slc20a1	mouse	Q61609	74153	K-ac, K-ub, S-p, T-p, Y-p
	SLC20A1	Slc20a1	rat	Q9JJP0	74187	K-ac, K-ub, S-p, T-p, Y-p
	SLC20A2	SLC20A2	human	Q08357	70392	K-m1, K-ub, S-p, T-p, Y-p
	SLC20A2	Slc20a2	mouse	Q80UP8	70866	K-m1, K-ub, S-p, T-p, Y-p
	SLC20A2	Slc20a2	rat	Q63488	70748	K-m1, K-ub, S-p, T-p, Y-p
	SLC22A1	SLC22A1	human	O15245	61154	K-ub, S-p, T-p, Y-p
	SLC22A1	Slc22a1	mouse	O08966	61521	K-ub, S-p, T-p, Y-p
	SLC22A1	Slc22a1	rat	Q63089	61541	K-ub, S-p, T-p, Y-p
	SLC22A11	SLC22A11	human	Q9NSA0	59972	T-p
	SLC22A12	SLC22A12	human	Q96S37	59630	K-ub, S-p, T-p
	SLC22A12	Slc22a12	mouse	Q8CFZ5	60194	K-ub, S-p, T-p
	SLC22A12	Slc22a12	rat	Q3ZAV1	60245	K-ub, S-p, T-p
	SLC22A13	SLC22A13	human	Q9Y226	60862	K-ub, S-p, T-p
	SLC22A13	Slc22a13	mouse	Q6A4L0	60724	K-ub, S-p, T-p
	SLC22A14	SLC22A14	human	Q9Y267	66684	K-ac, S-p, T-p, Y-p
	SLC22A14	Slc22a14	mouse	NP_001032838	71009	K-ac, S-p, T-p, Y-p
	SLC22A15	SLC22A15	human	Q8IZD6	60540	Y-p
	SLC22A15	Slc22a15	mouse	Q504N2	60286	Y-p
	SLC22A16	SLC22A16	human	Q86VW1	64614	S-p, T-p
	SLC22A16	Slc22a16	mouse	Q497L8	73933	S-p, T-p
	SLC22A17	SLC22A17	human	Q8WUG5	57686	K-ub, T-p
	SLC22A17	Slc22a17	mouse	Q9D9E0	43195	K-ub, T-p
	SLC22A17	Slc22a17	rat	Q9P290	55801	K-ub, T-p
	SLC22A18	SLC22A18	human	Q96BI1	44846	K-ub
	SLC22A18	Slc22a18	mouse	Q78KK3	43013	K-ub
	SLC22A2	SLC22A2	human	O15244	62581	K-ub, S-p, T-p, Y-p
	SLC22A2	Slc22a2	mouse	O70577	61831	K-ub, S-p, T-p, Y-p
	SLC22A2	Slc22a2	rat	Q9R0W2	62343	K-ub, S-p, T-p, Y-p
	SLC22A20	SLC22A20	human	A6NK97	60459	S-p, Y-p
	SLC22A20	Slc22a20	mouse	Q80UJ1	60944	S-p, Y-p
	SLC22A24	SLC22A24	human	Q8N4F4	35933	K-ub, S-p, T-p
	SLC22A24	Slc22a27	mouse	Q76M72	62045	K-ub, S-p, T-p
	SLC22A24	Slc22a25	rat	O70609	61476	K-ub, S-p, T-p
	SLC22A25	SLC22A25	human	Q6T423	61008	K-ac, K-ub, S-p, T-p
	SLC22A25	Slc22a9	mouse	NP_659034	60864	K-ac, K-ub, S-p, T-p
	SLC22A3	SLC22A3	human	O75751	61280	S-p, T-p
	SLC22A3	Slc22a3	mouse	Q9WTW5	61053	S-p, T-p
	SLC22A4	SLC22A4	human	Q9H015	62155	K-ub, S-p, T-p
	SLC22A4	Slc22a4	mouse	Q9Z306	62290	K-ub, S-p, T-p
	SLC22A4	Slc22a4	rat	Q9R141	62362	K-ub, S-p, T-p
	SLC22A5	SLC22A5	human	O76082	62752	K-ub, S-p, T-p, Y-p
	SLC22A5	Slc22a5	mouse	Q9Z0E8	62780	K-ub, S-p, T-p, Y-p
	SLC22A5	Slc22a5	rat	O70594	62567	K-ub, S-p, T-p, Y-p
	SLC22A6	SLC22A6	human	Q4U2R8	61816	K-ub, S-p, T-p
	SLC22A6	Slc22a6	mouse	Q8VC69	60013	K-ub, S-p, T-p
	SLC22A7	SLC22A7	human	Q9Y694	60026	K-ub, T-p, Y-p
	SLC22A7	Slc22a7	mouse	Q91WU2	59614	K-ub, T-p, Y-p
	SLC22A8	SLC22A8	human	Q8TCC7	59856	K-ub, S-p, T-p
	SLC22A8	Slc22a8	mouse	O88909	59246	K-ub, S-p, T-p
	SLC22A8	Slc22a8	rat	Q9R1U7	59186	K-ub, S-p, T-p
	SLC22A9	SLC22A9	human	Q8IVM8	62169	K-ub, S-p
	SLC22A9	Slc22a26	mouse	NP_666344	61360	K-ub, S-p
	SLC23A1	SLC23A1	human	Q9UHI7	64831	K-ub, S-p, T-p
	SLC23A1	Slc23a1	mouse	Q9Z2J0	65554	K-ub, S-p, T-p
	SLC23A1	Slc23a1	rat	Q9WTW7	65263	K-ub, S-p, T-p
	SLC23A2	SLC23A2	human	Q9UGH3	70337	K-ac, K-ub, S-p, T-p, Y-p
	SLC23A2	Slc23a2	mouse	Q9EPR4	70049	K-ac, K-ub, S-p, T-p, Y-p
	SLC23A2	Slc23a2	rat	Q9WTW8	70070	K-ac, K-ub, S-p, T-p, Y-p
	SLC23A3	SLC23A3	human	Q6PIS1	64531	S-p, T-p
	SLC23A3	Slc23a3	mouse	Q60850	64878	S-p, T-p
	SLC24A1	SLC24A1	human	O60721	121374	K-ac, R-m1, S-p, T-p, Y-p
	SLC24A1	Slc24a1	mouse	Q91WD8	124667	K-ac, R-m1, S-p, T-p, Y-p
	SLC24A2	SLC24A2	human	Q9UI40	73664	K-ub, R-m1, S-p, Y-p
	SLC24A2	Slc24a2	mouse	Q14BI1	78977	K-ub, R-m1, S-p, Y-p
	SLC24A2	Slc24a2	rat	O54701	74657	K-ub, R-m1, S-p, Y-p
	SLC24A3	SLC24A3	human	Q9HC58	71992	K-ub, S-p, T-p, Y-p
	SLC24A3	Slc24a3	mouse	Q99PD7	71942	K-ub, S-p, T-p, Y-p
	SLC24A3	Slc24a3	rat	Q9EPQ0	69389	K-ub, S-p, T-p, Y-p
	SLC24A4	SLC24A4	human	Q8NFF2	69042	K-ub, S-p, T-p
	SLC24A4	Slc24a4	mouse	Q8CGQ8	68974	K-ub, S-p, T-p
	SLC24A4	Slc24a4	rat	NP_001101521	40803	K-ub, S-p, T-p
	SLC24A5	SLC24A5	human	Q71RS6	54888	S-p
	SLC24A5	Slc24a5	mouse	Q8C261	54984	S-p
	SLC24A6	SLC8B1	human	Q6J4K2	64231	K-ub, S-p, T-p, Y-p
	SLC24A6	Slc24a6	mouse	Q925Q3	64365	K-ub, S-p, T-p, Y-p
	SLC25A1	SLC25A1	human	P53007	34013	K-ac, K-sc, K-ub, S-p, Y-p
	SLC25A1	Slc25a1	mouse	Q8JZU2	33931	K-ac, K-sc, K-ub, S-p, Y-p
	SLC25A1	Slc25a1	rat	P32089	33835	K-ac, K-sc, K-ub, S-p, Y-p
	SLC25A10	SLC25A10	human	Q9UBX3	31282	K-ac, K-sc, K-ub, S-p, T-p, Y-p
	SLC25A10	Slc25a10	mouse	Q9QZD8	31715	K-ac, K-sc, K-ub, S-p, T-p, Y-p
	SLC25A10	Slc25a10	rat	O89035	31455	K-ac, K-sc, K-ub, S-p, T-p, Y-p
	SLC25A11	SLC25A11	human	Q02978	34062	K-ac, K-sc, K-ub, S-p, T-p, Y-p
	SLC25A11	Slc25a11	mouse	Q9CR62	34155	K-ac, K-sc, K-ub, S-p, T-p, Y-p
	SLC25A11	Slc25a11	rat	P97700	34252	K-ac, K-sc, K-ub, S-p, T-p, Y-p
	SLC25A11	OMC	pig	XP_003131953	34097	K-ac, K-sc, K-ub, S-p, T-p, Y-p
	SLC25A12	SLC25A12	human	O75746	74762	K-ac, K-m1, K-sc, K-ub, S-p, T-p, Y-p
	SLC25A12	Slc25a12	mouse	Q8BH59	74570	K-ac, K-m1, K-sc, K-ub, S-p, T-p, Y-p
	SLC25A12	Slc25a12	rat	F1LX07	74227	K-ac, K-m1, K-sc, K-ub, S-p, T-p, Y-p
	SLC25A13	SLC25A13	human	Q9UJS0	74176	K-ac, K-m1, K-sc, K-ub, S-p, T-p, Y-p
	SLC25A13	Slc25a13	mouse	Q9QXX4	74467	K-ac, K-m1, K-sc, K-ub, S-p, T-p, Y-p
	SLC25A14	SLC25A14	human	O95258	36202	T-p, Y-p
	SLC25A14	Slc25a14	mouse	Q9Z2B2	36286	T-p, Y-p
	SLC25A15	SLC25A15	human	Q9Y619	32736	K-ac, K-sc, K-ub, S-p, T-p
	SLC25A15	Slc25a15	mouse	Q9WVD5	32823	K-ac, K-sc, K-ub, S-p, T-p
	SLC25A15	Slc25a15	rat	Q7TPA1	36921	K-ac, K-sc, K-ub, S-p, T-p
	SLC25A17	SLC25A17	human	O43808	34567	K-ub, S-p, T-p
	SLC25A17	Slc25a17	mouse	O70579	34413	K-ub, S-p, T-p
	SLC25A18	SLC25A18	human	Q9H1K4	33849	K-ac, K-ub, S-p, T-p, Y-p
	SLC25A18	Slc25a18	mouse	Q9DB41	34166	K-ac, K-ub, S-p, T-p, Y-p
	SLC25A18	Slc25a18	rat	Q505J6	34170	K-ac, K-ub, S-p, T-p, Y-p
	SLC25A19	SLC25A19	human	Q9HC21	35511	K-ac, K-sc, K-ub, S-p, T-p, Y-p
	SLC25A19	Slc25a19	mouse	Q9DAM5	35618	K-ac, K-sc, K-ub, S-p, T-p, Y-p
	SLC25A2	SLC25A2	human	Q9BXI2	32580	S-p, T-p, Y-p
	SLC25A20	SLC25A20	human	O43772	32944	K-ac, K-sc, K-ub, S-p, T-p, Y-p
	SLC25A20	Slc25a20	mouse	Q9Z2Z6	33027	K-ac, K-sc, K-ub, S-p, T-p, Y-p
	SLC25A20	Slc25a20	rat	P97521	33154	K-ac, K-sc, K-ub, S-p, T-p, Y-p
	SLC25A21	SLC25A21	human	Q9BQT8	33303	K-ac, Y-p
	SLC25A21	Slc25a21	mouse	Q8BZ09	33229	K-ac, Y-p
	SLC25A21	Slc25a21	rat	Q99JD3	33279	K-ac, Y-p
	SLC25A23	SLC25A23	human	Q9BV35	52378	S-p, T-p, Y-p
	SLC25A23	Slc25a23	mouse	Q6GQS1	52497	S-p, T-p, Y-p
	SLC25A23	Slc25a23	rat	NP_001100343	52483	S-p, T-p, Y-p
	SLC25A24	SLC25A24	human	Q6NUK1	53354	K-ac, K-sc, K-ub, S-p, Y-p
	SLC25A24	Slc25a24	mouse	Q8BMD8	52902	K-ac, K-sc, K-ub, S-p, Y-p
	SLC25A25	SLC25A25	human	Q6KCM7	52663	K-ac, K-sc, K-ub, S-p, T-p, Y-p
	SLC25A25	Slc25a25	mouse	A2ASZ8	52621	K-ac, K-sc, K-ub, S-p, T-p, Y-p
	SLC25A25	Slc25a25	rat	Q8K3P6	52695	K-ac, K-sc, K-ub, S-p, T-p, Y-p
	SLC25A26	SLC25A26	human	Q70HW3	29381	S-p
	SLC25A26	Slc25a26	mouse	Q5U680	29027	S-p
	SLC25A28	SLC25A28	human	Q96A46	39272	R-m1, Y-p
	SLC25A28	Slc25a28	mouse	Q8R0Z5	39358	R-m1, Y-p
	SLC25A29	SLC25A29	human	Q8N8R3	32062
	SLC25A29	Slc25a29	mouse	Q8BL03	32672
	SLC25A3	SLC25A3	human	Q00325	40095	K-ac, K-m1, K-sc, K-ub, S-p, T-p, Y-p
	SLC25A3	Slc25a3	mouse	Q8VEM8	39632	K-ac, K-m1, K-sc, K-ub, S-p, T-p, Y-p
	SLC25A3	Slc25a3	rat	P16036	39445	K-ac, K-m1, K-sc, K-ub, S-p, T-p, Y-p
	SLC25A31	SLC25A31	human	Q9H0C2	35022	K-ac, K-sc, K-ub, S-p, T-p, Y-p
	SLC25A31	Slc25a31	mouse	Q3V132	35258	K-ac, K-sc, K-ub, S-p, T-p, Y-p
	SLC25A35	SLC25A35	human	Q3KQZ1	32438	S-p, T-p, Y-p
	SLC25A35	Slc25a35	mouse	Q5SWT3	32631	S-p, T-p, Y-p
	SLC25A35	Slc25a35	rat	B0BNI6	32492	S-p, T-p, Y-p
	SLC25A36	SLC25A36	human	Q96CQ1	34283	S-p, Y-p
	SLC25A36	Slc25a36	mouse	Q922G0	34170	S-p, Y-p
	SLC25A38	SLC25A38	human	Q96DW6	33566	S-p, T-p, Y-p
	SLC25A38	Slc25a38	mouse	Q91XD8	35390	S-p, T-p, Y-p
	SLC25A39	SLC25A39	human	Q9BZJ4	39249	S-p, T-p, Y-p
	SLC25A39	Slc25a39	mouse	Q9D8K8	39221	S-p, T-p, Y-p
	SLC25A39	Slc25a39	rat	Q4V8K4	39235	S-p, T-p, Y-p
	SLC25A4	SLC25A4	human	P12235	33064	K-ac, K-m1, K-m2, K-m3, K-sc, K-ub, S-p, T-p, Y-p
	SLC25A4	Slc25a4	mouse	P48962	32904	K-ac, K-m1, K-m2, K-m3, K-sc, K-ub, S-p, T-p, Y-p
	SLC25A4	Slc25a4	rat	Q05962	32989	K-ac, K-m1, K-m2, K-m3, K-sc, K-ub, S-p, T-p, Y-p
	SLC25A4		pig	XP_003133392	33215	K-ac, K-m1, K-m2, K-m3, K-sc, K-ub, S-p, T-p, Y-p
	SLC25A4	SLC25A4	cow	P02722	32967	K-ac, K-m1, K-m2, K-m3, K-sc, K-ub, S-p, T-p, Y-p
	SLC25A41	SLC25A41	human	Q8N5S1	40795	S-p
	SLC25A41	Slc25a41	mouse	Q8BVN7	34505	S-p
	SLC25A42	SLC25A42	human	Q86VD7	35409	K-ac, R-m1, S-p, T-p, Y-p
	SLC25A42	Slc25a42	mouse	Q8R0Y8	35241	K-ac, R-m1, S-p, T-p, Y-p
	SLC25A42	Slc25a42	rat	P0C546	35100	K-ac, R-m1, S-p, T-p, Y-p
	SLC25A43	SLC25A43	human	Q8WUT9	37718	K-ac, S-p, T-p, Y-p
	SLC25A43	Slc25a43	mouse	A2A3V2	38064	K-ac, S-p, T-p, Y-p
	SLC25A44	SLC25A44	human	Q96H78	35392	S-p, Y-p
	SLC25A44	Slc25a44	mouse	Q8BGF9	35339	S-p, Y-p
	SLC25A46	SLC25A46	human	Q96AG3	46174	D-ca, K-ub, R-m1, S-p, T-p, Y-p
	SLC25A46	Slc25a46	mouse	Q9CQS4	46224	D-ca, K-ub, R-m1, S-p, T-p, Y-p
	SLC25A46	Slc25a46	rat	Q5EB62	46210	D-ca, K-ub, R-m1, S-p, T-p, Y-p
	SLC25A5	SLC25A5	human	P05141	32852	K-ac, K-m1, K-m2, K-m3, K-sc, K-ub, S-p, T-p, Y-p
	SLC25A5	Slc25a5	mouse	P51881	32931	K-ac, K-m1, K-m2, K-m3, K-sc, K-ub, S-p, T-p, Y-p
	SLC25A5	Slc25a5	rat	Q09073	32901	K-ac, K-m1, K-m2, K-m3, K-sc, K-ub, S-p, T-p, Y-p
	SLC25A5		pig	XP_001927475	32955	K-ac, K-m1, K-m2, K-m3, K-sc, K-ub, S-p, T-p, Y-p
	SLC25A6	SLC25A6	human	P12236	32866	K-ac, K-m2, K-m3, K-sc, K-ub, S-p, T-p, Y-p
	SLC25A6	SLC25A6	pig	Q6QRN9	32910	K-ac, K-m2, K-m3, K-sc, K-ub, S-p, T-p, Y-p
	SLC26A1	SLC26A1	human	Q9H2B4	75016	K-ub, S-p, T-p
	SLC26A1	Slc26a1	mouse	P58735	75788	K-ub, S-p, T-p
	SLC26A1	rCG_57224	rat	Q5RKK1	75505	K-ub, S-p, T-p
	SLC26A1	Slc26a1	rat	Q5RKK1	75505	K-ub, S-p, T-p
	SLC26A10	SLC26A10	human	Q8NG04	60059	S-p
	SLC26A2	SLC26A2	human	P50443	81662	K-ub, S-p, T-p, Y-p
	SLC26A2	Slc26a2	mouse	Q62273	81604	K-ub, S-p, T-p, Y-p
	SLC26A3	SLC26A3	human	P40879	84505	K-ub, S-p, T-p, Y-p
	SLC26A3	Slc26a3	rat	Q924C9	83369	K-ub, S-p, T-p, Y-p
	SLC26A4	SLC26A4	human	O43511	85723	K-ac, K-ub, R-m1, S-p
	SLC26A4	Slc26a4	mouse	Q9R155	85687	K-ac, K-ub, R-m1, S-p
	SLC26A5	SLC26A5	human	P58743	81264	K-ac, S-p, T-p, Y-p
	SLC26A5	Slc26a5	mouse	Q99NH7	81337	K-ac, S-p, T-p, Y-p
	SLC26A5	Slc26a5	rat	Q9EPH0	81279	K-ac, S-p, T-p, Y-p
	SLC26A6	SLC26A6	human	Q9BXS9	82967	K-ub, S-p, T-p
	SLC26A6	Slc26a6	mouse	Q8CIW6	82834	K-ub, S-p, T-p
	SLC26A6	Slc26a6	rat	D3Z9I5	83067	K-ub, S-p, T-p
	SLC26A7	SLC26A7	human	Q8TE54	72213	S-p, T-p, Y-p
	SLC26A7	Slc26a7	mouse	Q8R2Z3	71829	S-p, T-p, Y-p
	SLC26A7	Slc26a7	rat	D3Z8P6	65939	S-p, T-p, Y-p
	SLC26A8	SLC26A8	human	Q96RN1	109006	K-ub, S-p, T-p
	SLC26A8	Slc26a8	mouse	Q8R0C3	112978	K-ub, S-p, T-p
	SLC26A8	Slc26a8	rat	F7F9X9	109644	K-ub, S-p, T-p
	SLC26A9	SLC26A9	human	Q7LBE3	86988	S-p, T-p, Y-p
	SLC26A9	Slc26a9	mouse	Q8BU91	86852	S-p, T-p, Y-p
	SLC27A4	SLC27A4	human	Q6P1M0	72064	K-ac, S-p, T-p, Y-p
	SLC27A4	Slc27a4	mouse	Q91VE0	72319	K-ac, S-p, T-p, Y-p
	SLC27A4	Slc27a4	rat	G3V7V3	72188	K-ac, S-p, T-p, Y-p
	SLC27A6	SLC27A6	human	Q9Y2P4	70112	K-ac, K-m3, R-m1, S-p, T-p, Y-p
	SLC27A6	Slc27a6	mouse	NP_001074541	70192	K-ac, K-m3, R-m1, S-p, T-p, Y-p
	SLC28A1	SLC28A1	human	O00337	71584	S-p, T-p, Y-p
	SLC28A1	Slc28a1	mouse	Q6P8I9	71205	S-p, T-p, Y-p
	SLC28A2	SLC28A2	human	O43868	71926	K-ub, S-p, Y-p
	SLC28A2	Slc28a2	mouse	O88627	72916	K-ub, S-p, Y-p
	SLC28A2	Slc28a2	rat	Q62773	72615	K-ub, S-p, Y-p
	Slc28a3	SLC28A3	human	Q9HAS3	76930	S-p, T-p, Y-p
	Slc28a3	Slc28a3	mouse	Q9ERH8	78310	S-p, T-p, Y-p
	SLC29A1	SLC29A1	human	Q99808	50219	K-ac, K-ub, S-gl, S-p, T-p
	SLC29A1	Slc29a1	mouse	Q9JIM1	50192	K-ac, K-ub, S-gl, S-p, T-p
	SLC29A1	Slc29a1	rat	O54698	50017	K-ac, K-ub, S-gl, S-p, T-p
	SLC29A2	SLC29A2	human	Q14542	50113	K-ub, S-p, T-p, Y-p
	SLC29A2	Slc29a2	mouse	Q61672	50255	K-ub, S-p, T-p, Y-p
	Slc29a3	SLC29A3	human	Q9BZD2	51815	K-ub, S-p, T-p
	Slc29a3	Slc29a3	mouse	Q99P65	51719	K-ub, S-p, T-p
	Slc29a3	Slc29a3	rat	Q80WK7	51677	K-ub, S-p, T-p
	SLC29A4	SLC29A4	human	Q7RTT9	58059	K-ub, S-p, T-p, Y-p
	SLC29A4	Slc29a4	mouse	Q8R139	58099	K-ub, S-p, T-p, Y-p
	SLC29A4	Slc29a4	rat	NP_001099381	57592	K-ub, S-p, T-p, Y-p
	SLC2A14	SLC2A14	human	Q8TDB8	56320	T-p
	SLC2A8	SLC2A8	human	Q9NY64	50819	K-ub
	SLC2A8	Slc2a8	mouse	Q9JIF3	51508	K-ub
	SLC30A1	SLC30A1	human	Q9Y6M5	55300	K-ac, K-ub, S-p, T-p
	SLC30A1	Slc30a1	mouse	Q60738	54716	K-ac, K-ub, S-p, T-p
	SLC30A1	Slc30a1	rat	Q62720	55143	K-ac, K-ub, S-p, T-p
	SLC30A10	SLC30A10	human	Q6XR72	52684	K-ub, S-p, T-p, Y-p
	SLC30A10	Slc30a10	mouse	Q3UVU3	50911	K-ub, S-p, T-p, Y-p
	SLC30A2	SLC30A2	human	Q9BRI3	35178	K-ub, R-m2, T-p
	SLC30A2	Slc30a2	mouse	Q2HJ10	40639	K-ub, R-m2, T-p
	SLC30A3	SLC30A3	human	Q99726	41945	S-p
	SLC30A3	Slc30a3	mouse	P97441	41824	S-p
	SLC30A3	Slc30a3	rat	Q6QIX3	41898	S-p
	SLC30A4	SLC30A4	human	O14863	47483	S-p
	SLC30A4	Slc30a4	mouse	O35149	47800	S-p
	SLC30A5	SLC30A5	human	Q8TAD4	84047	K-ac, S-p, T-p, Y-p
	SLC30A5	Slc30a5	mouse	Q8R4H9	83773	K-ac, S-p, T-p, Y-p
	SLC30A6	SLC30A6	human	Q6NXT4	51116	K-ub, R-m1, R-m2, S-p, T-p
	SLC30A6	Slc30a6	mouse	Q8BJM5	51027	K-ub, R-m1, R-m2, S-p, T-p
	SLC30A7	SLC30A7	human	Q8NEW0	41626	K-ub, S-p
	SLC30A7	Slc30a7	mouse	Q9JKN1	41790	K-ub, S-p
	SLC30A8	SLC30A8	human	Q8IWU4	40755	R-m2
	SLC30A8	Slc30a8	mouse	Q8BGG0	40223	R-m2
	SLC30A9	SLC30A9	human	Q6PML9	63515	S-p, T-p
	SLC30A9	Slc30a9	mouse	Q5IRJ6	62875	S-p, T-p
	SLC31A1	SLC31A1	human	O15431	21091	S-p, T-p, Y-p
	SLC31A1	Slc31a1	mouse	Q8K211	21961	S-p, T-p, Y-p
	SLC31A1	Slc31a1	rat	Q9JK41	21129	S-p, T-p, Y-p
	Slc31a2	SLC31A2	human	O15432	15681	S-p, T-p
	Slc31a2	Slc31a2	mouse	Q9CPU9	16069	S-p, T-p
	SLC32A1	SLC32A1	human	Q9H598	57415	K-ub, S-gl, S-p, T-p, Y-p
	SLC32A1	Slc32a1	mouse	O35633	57381	K-ub, S-gl, S-p, T-p, Y-p
	SLC33A1	SLC33A1	human	O00400	60909	K-ub, S-p, T-p
	SLC33A1	Slc33a1	mouse	Q99J27	61075	K-ub, S-p, T-p
	SLC33A1	Slc33a1	rat	Q6AYY8	61101	K-ub, S-p, T-p
	SLC34A1	SLC34A1	human	Q06495	68937	K-ub, R-m1, S-p, T-p, Y-p
	SLC34A1	Slc34a1	mouse	Q60825	68774	K-ub, R-m1, S-p, T-p, Y-p
	SLC34A1	Slc34a1	rat	Q06496	68707	K-ub, R-m1, S-p, T-p, Y-p
	SLC34A2	SLC34A2	human	O95436	75759	K-ac, K-ub, S-p, T-p, Y-p
	SLC34A2	Slc34a2	mouse	Q9DBP0	76245	K-ac, K-ub, S-p, T-p, Y-p
	SLC34A2	Slc34a2	rat	Q9JJ09	75992	K-ac, K-ub, S-p, T-p, Y-p
	SLC34A3	SLC34A3	human	Q8N130	63550	K-ub, S-p, T-p, Y-p
	SLC34A3	Slc34a3	mouse	Q80SU6	63939	K-ub, S-p, T-p, Y-p
	SLC34A3	Slc34a3	rat	Q8K4R8	63846	K-ub, S-p, T-p, Y-p
	SLC35A1	SLC35A1	human	P78382	36779	S-p, T-p, Y-p
	SLC35A1	Slc35a1	mouse	Q61420	36453	S-p, T-p, Y-p
	SLC35A2	SLC35A2	human	P78381	41307	S-p
	SLC35A2	Slc35a2	mouse	Q9R0M8	40766	S-p
	Slc35a3	SLC35A3	human	Q9Y2D2	35985	K-ac, S-p, T-p, Y-p
	Slc35a3	Slc35a3	mouse	Q8R1T4	35976	K-ac, S-p, T-p, Y-p
	SLC35B1	SLC35B1	human	P78383	35760
	SLC35B1	Slc35b1	mouse	P97858	35883
	SLC35B2	SLC35B2	human	Q8TB61	47515	K-ac, S-p, T-p, Y-p
	SLC35B2	Slc35b2	mouse	Q91ZN5	47370	K-ac, S-p, T-p, Y-p
	Slc35b3	SLC35B3	human	Q9H1N7	44593	S-p, T-p, Y-p
	Slc35b3	Slc35b3	mouse	Q922Q5	40889	S-p, T-p, Y-p
	Slc35b3	Slc35b3	rat	XP_225253	65786	S-p, T-p, Y-p
	SLC35B4	SLC35B4	human	Q969S0	37424
	SLC35B4	Slc35b4	mouse	Q8CIA5	37517
	SLC35C1	SLC35C1	human	Q96A29	39809	S-p, Y-p
	SLC35C1	Slc35c1	mouse	Q8BLX4	39967	S-p, Y-p
	SLC35C1	Slc35c1	rat	NP_001101218	39876	S-p, Y-p
	SLC35C2	SLC35C2	human	Q9NQQ7	40432	K-ub, S-p, Y-p
	SLC35C2	Slc35c2	mouse	Q8VCX2	40302	K-ub, S-p, Y-p
	SLC35D1	SLC35D1	human	Q9NTN3	39240	K-ac, Y-p
	SLC35D1	Slc35d1	mouse	NP_808400	33830	K-ac, Y-p
	SLC35D2	SLC35D2	human	Q76EJ3	36673
	SLC35D2	Slc35d2	mouse	Q762D5	35896
	SLC35D3	SLC35D3	human	Q5M8T2	44183	S-p, Y-p
	SLC35D3	Slc35d3	mouse	Q8BGF8	44917	S-p, Y-p
	SLC35D3	Slc35d3	rat	NP_001100992	44628	S-p, Y-p
	SLC35F1	SLC35F1	human	Q5T1Q4	45346	S-p, Y-p
	SLC35F1	Slc35f1	mouse	Q8BGK5	45304	S-p, Y-p
	SLC35F2	SLC35F2	human	Q8IXU6	41212	K-ub, S-p, T-p
	SLC35F2	Slc35f2	mouse	Q7TML3	41635	K-ub, S-p, T-p
	SLC35F2	Slc35f2	rat	NP_001100292	23546	K-ub, S-p, T-p
	SLC35F3	SLC35F3	human	Q8IY50	46817	R-m1, S-p, T-p, Y-p
	SLC35F3	Slc35f3	mouse	Q1LZI2	46924	R-m1, S-p, T-p, Y-p
	SLC36A1	SLC36A1	human	Q7Z2H8	53076	Y-p
	SLC36A1	Slc36a1	mouse	Q8K4D3	52466	Y-p
	SLC36A2	SLC36A2	human	Q495M3	53216	K-ub, S-p, T-p, Y-p
	SLC36A2	Slc36a2	mouse	Q8BHK3	52063	K-ub, S-p, T-p, Y-p
	SLC36A2	Slc36a2	rat	Q8K415	52278	K-ub, S-p, T-p, Y-p
	SLC37A2	SLC37A2	human	Q8TED4	54436	K-ub, S-p, Y-p
	SLC37A2	Slc37a2	mouse	Q9WU81	55073	K-ub, S-p, Y-p
	SLC37A2	Slc37a2	rat	D3ZS16	55569	K-ub, S-p, Y-p
	SLC37A4	SLC37A4	human	O43826	46360	K-ub, S-p, T-p
	SLC37A4	Slc37a4	mouse	Q9D1F9	46064	K-ub, S-p, T-p
	SLC37A4	Slc37a4	rat	Q6IRK4	46224	K-ub, S-p, T-p
	SLC38A1	SLC38A1	human	Q9H2H9	54048	K-ub, S-p, T-p, Y-p
	SLC38A1	Slc38a1	mouse	Q8K2P7	53795	K-ub, S-p, T-p, Y-p
	SLC38A1	Slc38a1	rat	Q9JM15	53846	K-ub, S-p, T-p, Y-p
	SLC38A10	SLC38A10	human	Q9HBR0	119762	K-ac, K-ub, S-ga, S-p, T-ga, T-p
	SLC38A10	Slc38a10	mouse	Q5I012	117194	K-ac, K-ub, S-ga, S-p, T-ga, T-p
	SLC38A10	Slc38a10	rat	XP_221195	118797	K-ac, K-ub, S-ga, S-p, T-ga, T-p
	SLC38A2	SLC38A2	human	Q96QD8	56026	K-ub, S-p, T-p, Y-p
	SLC38A2	Slc38a2	mouse	Q8CFE6	55503	K-ub, S-p, T-p, Y-p
	SLC38A2	Slc38a2	rat	Q9JHE5	55554	K-ub, S-p, T-p, Y-p
	SLC38A3	SLC38A3	human	Q99624	55773	K-ub, S-p, T-gl, T-p, Y-p
	SLC38A3	Slc38a3	mouse	Q9DCP2	55592	K-ub, S-p, T-gl, T-p, Y-p
	SLC38A3	Slc38a3	rat	Q9JHZ9	55637	K-ub, S-p, T-gl, T-p, Y-p
	SLC38A4	SLC38A4	human	Q969I6	60764	K-ub, S-p, T-p, Y-p
	SLC38A4	Slc38a4	mouse	Q8R1S9	60464	K-ub, S-p, T-p, Y-p
	SLC38A4	Slc38a4	rat	Q9EQ25	60613	K-ub, S-p, T-p, Y-p
	SLC38A5	SLC38A5	human	Q8WUX1	51457	K-ac, K-ub, S-p, Y-p
	SLC38A5	Slc38a5	mouse	Q3U1J0	52617	K-ac, K-ub, S-p, Y-p
	SLC38A5	Slc38a5	rat	A2VCW5	52436	K-ac, K-ub, S-p, Y-p
	SLC38A7	SLC38A7	human	Q9NVC3	49966	K-ub, S-p, Y-p
	SLC38A7	Slc38a7	mouse	Q8BWH0	49913	K-ub, S-p, Y-p
	SLC38A9	SLC38A9	human	Q8NBW4	63776	K-ub, S-p, T-p, Y-p
	SLC38A9	Slc38a9	mouse	Q8BGD6	63392	K-ub, S-p, T-p, Y-p
	SLC39A1	SLC39A1	human	Q9NY26	34250	K-ac
	SLC39A1	Slc39a1	mouse	Q9QZ03	34293	K-ac
	SLC39A10	SLC39A10	human	Q9ULF5	94132	K-ub, S-ga, S-p, T-ga, T-p, Y-p
	SLC39A10	Slc39a10	mouse	Q6P5F6	94394	K-ub, S-ga, S-p, T-ga, T-p, Y-p
	SLC39A10	Slc39a10	rat	D4A517	94307	K-ub, S-ga, S-p, T-ga, T-p, Y-p
	SLC39A11	SLC39A11	human	Q8N1S5	35396	K-ub, S-p
	SLC39A11	Slc39a11	mouse	Q8BWY7	35466	K-ub, S-p
	SLC39A14	SLC39A14	human	Q15043	54212	K-ac, K-ub, S-p, T-p
	SLC39A14	Slc39a14	mouse	Q75N73	53962	K-ac, K-ub, S-p, T-p
	SLC39A14	Slc39a14	rat	NP_001100745	54213	K-ac, K-ub, S-p, T-p
	SLC39A2	SLC39A2	human	Q9NP94	32742
	SLC39A2	Slc39a2	mouse	NP_001034765	32236
	SLC39A3	SLC39A3	human	Q9BRY0	33601	K-ub, S-p, Y-p
	SLC39A3	Slc39a3	mouse	Q99K24	34002	K-ub, S-p, Y-p
	SLC39A3	Slc39a3	rat	Q5U1X7	33964	K-ub, S-p, Y-p
	SLC39A4	SLC39A4	human	Q6P5W5	68392	S-p, T-p, Y-p
	SLC39A4	Slc39a4	mouse	Q78IQ7	71063	S-p, T-p, Y-p
	Slc39a5	SLC39A5	human	Q6ZMH5	56461	S-ga, S-p
	Slc39a5	Slc39a5	mouse	Q9D856	56275	S-ga, S-p
	SLC39A6	SLC39A6	human	Q13433	85047	K-ub, S-ga, S-p, T-ga, T-p, Y-p
	SLC39A6	Slc39a6	mouse	Q8C145	86380	K-ub, S-ga, S-p, T-ga, T-p, Y-p
	SLC39A6	Slc39a6	rat	Q4V887	83231	K-ub, S-ga, S-p, T-ga, T-p, Y-p
	SLC39A7	SLC39A7	human	Q92504	50118	K-ac, K-ub, S-p, T-p
	SLC39A7	Slc39a7	mouse	Q31125	50657	K-ac, K-ub, S-p, T-p
	SLC39A7	Slc39a7	rat	Q6MGB4	49499	K-ac, K-ub, S-p, T-p
	SLC39A8	SLC39A8	human	Q9C0K1	49631	S-p, T-p
	SLC39A8	Slc39a8	mouse	Q91W10	50082	S-p, T-p
	SLC39A9	SLC39A9	human	Q9NUM3	32251	S-p
	SLC39A9	Slc39a9	mouse	Q8BFU1	32368	S-p
	SLC40A1	SLC40A1	human	Q9NP59	62542	K-ub, T-p
	SLC40A1	Slc40a1	mouse	Q9JHI9	62702	K-ub, T-p
	SLC41A1	SLC41A1	human	Q8IVJ1	54901	K-ub, S-p
	SLC41A1	Slc41a1	mouse	Q8BJA2	54928	K-ub, S-p
	SLC41A1	Slc41a1	rat	D3ZM22	55034	K-ub, S-p
	SLC41A2	SLC41A2	human	Q96JW4	62473	K-ub, S-p, T-p, Y-p
	SLC41A2	Slc41a2	mouse	Q8BYR8	62305	K-ub, S-p, T-p, Y-p
	SLC43A1	SLC43A1	human	O75387	61477	K-ub, S-p, T-p, Y-p
	SLC43A1	Slc43a1	mouse	Q8BSM7	62644	K-ub, S-p, T-p, Y-p
	SLC43A1	Slc43a1	rat	B1WBX5	67161	K-ub, S-p, T-p, Y-p
	SLC43A2	SLC43A2	human	Q8N370	62747	K-ub, S-p, T-p
	SLC43A2	Slc43a2	mouse	Q8CGA3	62430	K-ub, S-p, T-p
	SLC43A2	Slc43a2	rat	NP_001099282	62501	K-ub, S-p, T-p
	SLC44A1	SLC44A1	human	Q8WWI5	73302	K-ac, K-ub, S-p, Y-p
	SLC44A1	Slc44a1	mouse	Q6X893	73067	K-ac, K-ub, S-p, Y-p
	SLC44A2	SLC44A2	human	Q8IWA5	80124	K-ac, K-ub, S-p, T-p, Y-p
	SLC44A2	Slc44a2	mouse	Q8BY89	80110	K-ac, K-ub, S-p, T-p, Y-p
	SLC44A3	SLC44A3	human	Q8N4M1	73783	S-p
	SLC44A3	Slc44a3	mouse	Q921V7	73414	S-p
	SLC44A3	Slc44a3	rat	Q6AY92	67679	S-p
	SLC44A4	SLC44A4	human	Q53GD3	79254	K-ac, K-ub, Y-p
	SLC44A4	Slc44a4	mouse	Q91VA1	78723	K-ac, K-ub, Y-p
	SLC44A5	SLC44A5	human	Q8NCS7	81674	S-p, T-p, Y-p
	SLC44A5	Slc44a5	mouse	Q5RJI2	81429	S-p, T-p, Y-p
	SLC45A2	SLC45A2	human	Q9UMX9	58268	S-p, Y-p
	SLC45A2	Slc45a2	mouse	P58355	57961	S-p, Y-p
	SLC45A4	SLC45A4	human	Q5BKX6	83878	S-p, T-p, Y-p
	SLC45A4	Slc45a4	mouse	Q0P5V9	85765	S-p, T-p, Y-p
	SLC47A1	SLC47A1	human	Q96FL8	61922	K-ub, S-p, T-p, Y-p
	SLC47A1	Slc47a1	mouse	Q8K0H1	61642	K-ub, S-p, T-p, Y-p
	SLC47A2	SLC47A2	human	Q86VL8	65085	S-p, T-p
	SLC4A1	SLC4A1	human	P02730	101792	K-ac, K-ub, S-gl, S-p, T-p, Y-p
	SLC4A1	Slc4a1	mouse	P04919	103136	K-ac, K-ub, S-gl, S-p, T-p, Y-p
	SLC4A1	Slc4a1	rat	P23562	103173	K-ac, K-ub, S-gl, S-p, T-p, Y-p
	SLC4A10	SLC4A10	human	Q6U841	125946	S-p, T-p, Y-p
	SLC4A10	Slc4a10	mouse	Q5DTL9	125817	S-p, T-p, Y-p
	SLC4A10	Slc4a10	rat	Q80ZA5	125639	S-p, T-p, Y-p
	SLC4A2	SLC4A2	human	P04920	137009	K-ac, K-m1, K-ub, S-p, T-p, Y-p
	SLC4A2	Slc4a2	mouse	P13808	136814	K-ac, K-m1, K-ub, S-p, T-p, Y-p
	SLC4A2	Slc4a2	rat	P23347	136636	K-ac, K-m1, K-ub, S-p, T-p, Y-p
	SLC4A3	SLC4A3	human	P48751	135791	K-ub, R-m1, S-p, T-p, Y-p
	SLC4A3	Slc4a3	mouse	P16283	135373	K-ub, R-m1, S-p, T-p, Y-p
	SLC4A3	Slc4a3	rat	P23348	135407	K-ub, R-m1, S-p, T-p, Y-p
	SLC4A4	SLC4A4	human	Q9Y6R1	121461	K-ac, K-ub, R-m1, S-p, T-p, Y-p
	SLC4A4	Slc4a4	mouse	O88343	121484	K-ac, K-ub, R-m1, S-p, T-p, Y-p
	SLC4A4	Slc4a4	rat	Q9JI66	121343	K-ac, K-ub, R-m1, S-p, T-p, Y-p
	SLC4A5	SLC4A5	human	Q9BY07	126255	K-ac, S-p, T-p, Y-p
	SLC4A5	Slc4a5	mouse	ENSMUSP00000109533	124186	K-ac, S-p, T-p, Y-p
	SLC4A7	SLC4A7	human	Q9Y6M7	136044	K-ac, K-ub, S-p, T-p, Y-p
	SLC4A7	Slc4a7	mouse	Q8BTY2	116514	K-ac, K-ub, S-p, T-p, Y-p
	SLC4A7	Slc4a7	rat	Q9R1N3	135954	K-ac, K-ub, S-p, T-p, Y-p
	SLC4A8	SLC4A8	human	Q2Y0W8	122938	K-ac, K-ub, S-p, T-p, Y-p
	SLC4A8	Slc4a8	mouse	Q8JZR6	122421	K-ac, K-ub, S-p, T-p, Y-p
	SLC4A8	Slc4a8	rat	Q6RVG2	119550	K-ac, K-ub, S-p, T-p, Y-p
	SLC4A9	SLC4A9	human	Q96Q91	108248	S-p, T-p, Y-p
	SLC4A9	Slc4a9	mouse	Q14DJ1	102416	S-p, T-p, Y-p
	SLC4A9	Slc4a9	rat	Q8K4V2	105320	S-p, T-p, Y-p
	SLC5A1	SLC5A1	human	P13866	73498	K-ub, S-p, T-p, Y-p
	SLC5A1	Slc5a1	mouse	Q8C3K6	73449	K-ub, S-p, T-p, Y-p
	SLC5A1	Slc5a1	rat	P53790	73066	K-ub, S-p, T-p, Y-p
	SLC5A11	SLC5A11	human	Q8WWX8	74036	K-m1, Y-p
	SLC5A11	Slc5a11	mouse	Q8K0E3	73798	K-m1, Y-p
	SLC5A2	SLC5A2	human	P31639	72897	K-ub, S-p, T-p, Y-p
	SLC5A2	Slc5a2	mouse	Q923I7	73008	K-ub, S-p, T-p, Y-p
	SLC5A2	Slc5a2	rat	F1LMI6	73003	K-ub, S-p, T-p, Y-p
	SLC5A3	SLC5A3	human	P53794	79694	K-ub, S-p, T-p, Y-p
	SLC5A3	Slc5a3	mouse	Q9JKZ2	79583	K-ub, S-p, T-p, Y-p
	SLC5A3	Slc5a3	rat	Q80WA5	79608	K-ub, S-p, T-p, Y-p
	SLC5A4	SLC5A4	human	Q9NY91	72456	K-ub, R-m1, S-p, T-p
	SLC5A4	Slc5a4a	mouse	Q9ET37	71838	K-ub, R-m1, S-p, T-p
	SLC5A5	SLC5A5	human	Q92911	68666	S-p, T-p
	SLC5A5	Slc5a5	mouse	Q99PN0	65568	S-p, T-p
	SLC5A5	Slc5a5	rat	Q63008	65196	S-p, T-p
	SLC5A6	SLC5A6	human	Q9Y289	68642	K-ub, S-p
	SLC5A6	Slc5a6	mouse	Q5U4D8	68511	K-ub, S-p
	SLC5A6	Slc5a6	rat	O70247	68642	K-ub, S-p
	SLC5A7	SLC5A7	human	Q9GZV3	63204	K-ub, S-p, T-p
	SLC5A7	Slc5a7	mouse	Q8BGY9	63365	K-ub, S-p, T-p
	SLC5A7	Slc5a7	rat	Q9JMD7	63407	K-ub, S-p, T-p
	SLC5A8	SLC5A8	human	Q8N695	66578	K-ub, S-p, T-p, Y-p
	SLC5A8	Slc5a8	mouse	Q8BYF6	66766	K-ub, S-p, T-p, Y-p
	SLC5A9	SLC5A9	human	Q2M3M2	74073	K-ub, S-p, Y-p
	SLC5A9	Slc5a9	mouse	Q8VDT1	75065	K-ub, S-p, Y-p
	SLC6A1	SLC6A1	human	P30531	67074	K-ac, K-ub, S-p, T-p, Y-p
	SLC6A1	Slc6a1	mouse	P31648	67001	K-ac, K-ub, S-p, T-p, Y-p
	SLC6A1	Slc6a1	rat	P23978	67001	K-ac, K-ub, S-p, T-p, Y-p
	SLC6A11	SLC6A11	human	P48066	70606	K-ac, K-ub, S-p, T-p, Y-p
	SLC6A11	Slc6a11	mouse	P31650	69961	K-ac, K-ub, S-p, T-p, Y-p
	SLC6A11	Slc6a11	rat	P31647	69947	K-ac, K-ub, S-p, T-p, Y-p
	SLC6A12	SLC6A12	human	P48065	69368	K-ub, S-p, T-p, Y-p
	SLC6A12	Slc6a12	mouse	NP_598422	71220	K-ub, S-p, T-p, Y-p
	SLC6A12	Slc6a12	rat	P48056	69749	K-ub, S-p, T-p, Y-p
	SLC6A12	SLC6A12	dog	P27799	69292	K-ub, S-p, T-p, Y-p
	SLC6A13	SLC6A13	human	Q9NSD5	68009	K-ub, S-p, T-p, Y-p
	SLC6A13	Slc6a13	mouse	P31649	68285	K-ub, S-p, T-p, Y-p
	SLC6A14	SLC6A14	human	Q9UN76	72153	K-m1, S-p, T-p, Y-p
	SLC6A14	Slc6a14	mouse	Q9JMA9	71456	K-m1, S-p, T-p, Y-p
	SLC6A15	SLC6A15	human	Q9H2J7	81836	K-ub, S-p, T-p
	SLC6A15	Slc6a15	mouse	Q8BG16	81792	K-ub, S-p, T-p
	SLC6A15	Slc6a15	rat	Q08469	81596	K-ub, S-p, T-p
	SLC6A16	SLC6A16	human	Q9GZN6	82200	S-p, T-p
	SLC6A18	SLC6A18	human	Q96N87	70897	K-ub, S-p, T-p, Y-p
	SLC6A18	Slc6a18	mouse	O88576	69229	K-ub, S-p, T-p, Y-p
	SLC6A18	Slc6a18	rat	Q62687	69556	K-ub, S-p, T-p, Y-p
	SLC6A19	SLC6A19	human	Q695T7	71110	K-ub, S-p
	SLC6A19	Slc6a19	mouse	Q9D687	71367	K-ub, S-p
	SLC6A19	Slc6a19	rat	Q2A865	71232	K-ub, S-p
	SLC6A2	SLC6A2	human	P23975	69332	S-p, T-p, Y-p
	SLC6A2	Slc6a2	mouse	O55192	69255	S-p, T-p, Y-p
	SLC6A2	Slc6a2	rat	F1LNR9	66815	S-p, T-p, Y-p
	SLC6A20	SLC6A20	human	Q9NP91	65914	K-ub, S-p, T-p, Y-p
	SLC6A20	Slc6a20a	mouse	Q8VDB9	66178	K-ub, S-p, T-p, Y-p
	SLC6A5	SLC6A5	human	Q9Y345	87434	K-ub, S-gl, S-p, T-p
	SLC6A5	Slc6a5	mouse	Q761V0	87861	K-ub, S-gl, S-p, T-p
	SLC6A5	Slc6a5	rat	P58295	87908	K-ub, S-gl, S-p, T-p
	SLC6A7	SLC6A7	human	Q99884	70911	S-p, T-p, Y-p
	SLC6A7	Slc6a7	mouse	Q6PGE7	71066	S-p, T-p, Y-p
	SLC6A7	Slc6a7	rat	P28573	71091	S-p, T-p, Y-p
	SLC6A8	SLC6A8	human	P48029	70523	K-ac, K-ub, S-p, T-p, Y-p
	SLC6A8	Slc6a8	mouse	Q8VBW1	70999	K-ac, K-ub, S-p, T-p, Y-p
	SLC6A8	Slc6a8	rat	P28570	70632	K-ac, K-ub, S-p, T-p, Y-p
	SLC7A1	SLC7A1	human	P30825	67638	K-ac, K-ub, S-p, T-p, Y-p
	SLC7A1	Slc7a1	mouse	Q09143	67092	K-ac, K-ub, S-p, T-p, Y-p
	SLC7A1	Slc7a1	rat	P30823	67267	K-ac, K-ub, S-p, T-p, Y-p
	SLC7A10	SLC7A10	human	Q9NS82	56798	S-p
	SLC7A10	Slc7a10	mouse	P63115	57549	S-p
	SLC7A10	Slc7a10	rat	Q75T81	57672	S-p
	SLC7A11	SLC7A11	human	Q9UPY5	55423	K-ub, S-p, T-p, Y-p
	SLC7A11	Slc7a11	mouse	Q9WTR6	55456	K-ub, S-p, T-p, Y-p
	SLC7A11	Slc7a11	rat	D4ADU2	55442	K-ub, S-p, T-p, Y-p
	SLC7A2	SLC7A2	human	P52569	71673	K-ac, K-ub, S-p, T-p, Y-p
	SLC7A2	Slc7a2	mouse	P18581	71856	K-ac, K-ub, S-p, T-p, Y-p
	SLC7A2	Slc7a2	rat	B5D5N9	71694	K-ac, K-ub, S-p, T-p, Y-p
	SLC7A3	SLC7A3	human	Q8WY07	67169	K-ub, S-p, T-p, Y-p
	SLC7A3	Slc7a3	mouse	P70423	67460	K-ub, S-p, T-p, Y-p
	SLC7A5	SLC7A5	human	Q01650	55010	K-ub, S-p, T-p, Y-p
	SLC7A5	Slc7a5	mouse	Q9Z127	55872	K-ub, S-p, T-p, Y-p
	SLC7A6	SLC7A6	human	Q92536	56828	S-p, T-p, Y-p
	SLC7A6	Slc7a6	mouse	Q8BGK6	56771	S-p, T-p, Y-p
	SLC7A6	Slc7a6	rat	D3ZMM8	56815	S-p, T-p, Y-p
	SLC7A7	SLC7A7	human	Q9UM01	55991	K-ub, S-p, Y-p
	SLC7A7	Slc7a7	mouse	Q9Z1K8	55677	K-ub, S-p, Y-p
	SLC7A7	Slc7a7	rat	Q9R0S5	55641	K-ub, S-p, Y-p
	SLC7A8	SLC7A8	human	Q9UHI5	58382	S-p, T-p, Y-p
	SLC7A8	Slc7a8	mouse	Q9QXW9	57873	S-p, T-p, Y-p
	SLC7A8	Slc7a8	rat	Q9WVR6	58190	S-p, T-p, Y-p
	SLC7A9	SLC7A9	human	P82251	53481	S-p
	SLC7A9	Slc7a9	mouse	Q9QXA6	53747	S-p
	SLC7A9	Slc7a9	rat	P82252	53658	S-p
	SLC8A2	SLC8A2	human	Q9UPR5	100368	K-ub, S-p, T-p, Y-p
	SLC8A2	Slc8a2	mouse	Q8K596	100711	K-ub, S-p, T-p, Y-p
	SLC8A3	SLC8A3	human	P57103	103010	K-ac, K-ub, R-m2, S-p, T-p, Y-p
	SLC8A3	Slc8a3	mouse	NP_536688	102984	K-ac, K-ub, R-m2, S-p, T-p, Y-p
	SLCO1A2	SLCO1A2	human	P46721	74145	K-ac, K-ub, S-p, T-p, Y-p
	SLCO1A2	Slco1a4	mouse	Q9EP96	73965	K-ac, K-ub, S-p, T-p, Y-p
	SLCO1B1	SLCO1B1	human	Q9Y6L6	76449	S-p, T-p, Y-p
	SLCO1B3	SLCO1B3	human	Q9NPD5	77403	K-ub, S-p, T-p, Y-p
	SLCO1B3	Slco1b2	mouse	Q9JJL3	76729	K-ub, S-p, T-p, Y-p
	SLCO1B3	Slco1b2	rat	Q9QZX8	76767	K-ub, S-p, T-p, Y-p
	SLCO1C1	SLCO1C1	human	Q9NYB5	78696	K-ub, S-p, Y-p
	SLCO1C1	Slco1c1	mouse	Q9ERB5	78320	K-ub, S-p, Y-p
	SLCO1C1	Slco1c1	rat	Q9EPZ7	78627	K-ub, S-p, Y-p
	SLCO2A1	SLCO2A1	human	Q92959	70044	K-ub, S-p
	SLCO2A1	Slco2a1	mouse	Q9EPT5	70147	K-ub, S-p
	SLCO2B1	SLCO2B1	human	O94956	76711	K-ac, K-ub, S-p, T-p
	SLCO2B1	Slco2b1	mouse	Q8BXB6	74531	K-ac, K-ub, S-p, T-p
	SLCO2B1	Slco2b1	rat	Q9JHI3	74215	K-ac, K-ub, S-p, T-p
	SLCO3A1	SLCO3A1	human	Q9UIG8	76553	K-ub, S-p, T-p, Y-p
	SLCO3A1	Slco3a1	mouse	Q8R3L5	76763	K-ub, S-p, T-p, Y-p
	SLCO4A1	SLCO4A1	human	Q96BD0	77193	K-ub, S-p, T-p, Y-p
	SLCO4A1	Slco4a1	mouse	Q8K078	77669	K-ub, S-p, T-p, Y-p
	SLCO4C1	SLCO4C1	human	Q6ZQN7	78948	K-m2, S-p, T-ga, T-p, Y-p
	SLCO4C1	Slco4c1	mouse	Q8BGD4	78412	K-m2, S-p, T-ga, T-p, Y-p
	SLCO4C1	Slco4c1	rat	Q71MB6	78655	K-m2, S-p, T-ga, T-p, Y-p
	SLCO5A1	SLCO5A1	human	Q9H2Y9	91864	S-p, T-p, Y-p
	SLCO5A1	Slco5a1	mouse	NP_766429	92468	S-p, T-p, Y-p
	SLCO6A1	SLCO6A1	human	Q86UG4	79232	S-p, T-p, Y-p
	TAUT	SLC6A6	human	P31641	69830	K-ub, S-p, T-p
	TAUT	Slc6a6	mouse	O35316	69856	K-ub, S-p, T-p
	TAUT	Slc6a6	rat	P31643	69869	K-ub, S-p, T-p
	TAUT	SLC6A6	dog	Q00589	69729	K-ub, S-p, T-p

## Sheet: ABC family Transporters
	Data obtained from Phosphosite (Reference 28 and 29)
											Y-p indicates tyrosine phosphorylation
	Protein	GeneSymbol	Organism	Accession	MW	Modification Summary
	ABCA1	ABCA1	human	O95477	254302	K-ac, K-ub, S-p, T-p, Y-p
	ABCA1	Abca1	mouse	P41233	253912	K-ac, K-ub, S-p, T-p, Y-p
	ABCA1	Abca1	rat	Q80ZB2	246564	K-ac, K-ub, S-p, T-p, Y-p
	ABCA10	ABCA10	human	Q8WWZ4	175790	K-ac, S-p, T-p, Y-p
	ABCA12	ABCA12	human	Q86UK0	293237	K-ac, S-ga, S-p, T-ga, T-p, Y-p
	ABCA12	Abca12	mouse	E9Q876	292592	K-ac, S-ga, S-p, T-ga, T-p, Y-p
	ABCA2	ABCA2	human	Q9BZC7	269873	K-ac, K-ub, S-p, T-p, Y-p
	ABCA2	Abca2	mouse	P41234	270509	K-ac, K-ub, S-p, T-p, Y-p
	ABCA2	Abca2	rat	Q9ESR9	270928	K-ac, K-ub, S-p, T-p, Y-p
	ABCA3	ABCA3	human	Q99758	191362	K-ac, K-ub, R-m1, R-m2, S-p, T-p, Y-p
	ABCA3	Abca3	mouse	Q8R420	191971	K-ac, K-ub, R-m1, R-m2, S-p, T-p, Y-p
	ABCA3	Abca3	rat	XP_001054547	187200	K-ac, K-ub, R-m1, R-m2, S-p, T-p, Y-p
	ABCA4	ABCA4	human	P78363	255944	K-ub, S-p, T-p, Y-p
	ABCA4	Abca4	mouse	O35600	260209	K-ub, S-p, T-p, Y-p
	ABCA5	ABCA5	human	Q8WWZ7	186508	K-ac, K-m3, K-ub, S-p, T-p, Y-p
	ABCA5	Abca5	mouse	Q8K448	185895	K-ac, K-m3, K-ub, S-p, T-p, Y-p
	ABCA5	Abca5	rat	Q8CF82	185811	K-ac, K-m3, K-ub, S-p, T-p, Y-p
	ABCA6	ABCA6	human	Q8N139	184286	K-ac, K-ub, S-p, T-p, Y-p
	ABCA6	Abca6	mouse	Q8K441	183283	K-ac, K-ub, S-p, T-p, Y-p
	ABCA6	Abca6	rat	M0R890	183696	K-ac, K-ub, S-p, T-p, Y-p
	ABCA7	ABCA7	human	Q8IZY2	234350	K-ub, R-m1, S-p, T-p, Y-p
	ABCA7	Abca7	mouse	Q91V24	236884	K-ub, R-m1, S-p, T-p, Y-p
	ABCA7	Abca7	rat	Q7TNJ2	237720	K-ub, R-m1, S-p, T-p, Y-p
	ABCA8	ABCA8	human	O94911	179245	K-ac, K-ub, S-p, T-p, Y-p
	ABCA8	Abca8b	mouse	Q8K440	183039	K-ac, K-ub, S-p, T-p, Y-p
	ABCA9	ABCA9	human	Q8IUA7	184362	K-ac, K-ub, S-p, T-p, Y-p
	ABCA9	Abca9	mouse	Q8K449	183114	K-ac, K-ub, S-p, T-p, Y-p
	ABCA9	Abca9	rat	XP_001081605	183158	K-ac, K-ub, S-p, T-p, Y-p
	ABCB1	ABCB1	human	P08183	141479	K-ac, K-m1, K-ub, S-p, T-p, Y-p
	ABCB1	Abcb1a	mouse	P21447	140647	K-ac, K-m1, K-ub, S-p, T-p, Y-p
	ABCB1	Abcb1a	rat	Q9JK64	140327	K-ac, K-m1, K-ub, S-p, T-p, Y-p
	ABCB10	ABCB10	human	Q9NRK6	79148	K-ac, K-ub, S-p, T-p, Y-p
	ABCB10	Abcb10	mouse	Q9JI39	77188	K-ac, K-ub, S-p, T-p, Y-p
	ABCB10	Abcb10	rat	Q5FVL8	77394	K-ac, K-ub, S-p, T-p, Y-p
	ABCB11	ABCB11	human	O95342	146407	K-ac, K-ub, S-p, T-p
	ABCB11	Abcb11	mouse	Q9QY30	146749	K-ac, K-ub, S-p, T-p
	ABCB11	Abcb11	rat	O70127	146258	K-ac, K-ub, S-p, T-p
	ABCB1B	Abcb1	mouse	P06795	140994	K-ub, S-p, Y-p
	ABCB1B	Abcb1	rat	Q8R427	141223	K-ub, S-p, Y-p
	ABCB4	ABCB4	human	P21439	141523	K-ac, K-ub, S-p, T-p, Y-p
	ABCB4	Abcb4	mouse	P21440	140377	K-ac, K-ub, S-p, T-p, Y-p
	ABCB4	Abcb4	rat	Q08201	140655	K-ac, K-ub, S-p, T-p, Y-p
	ABCB5	ABCB5	human	Q2M3G0	138641	K-ac, S-p, T-p, Y-p
	ABCB5	Abcb5	mouse	B5X0E4	137397	K-ac, S-p, T-p, Y-p
	ABCB5	Abcb5	rat	D4AEL4	137416	K-ac, S-p, T-p, Y-p
	ABCB6	ABCB6	human	Q9NP58	93886	K-ub, T-p
	ABCB6	Abcb6	mouse	Q9DC29	93770	K-ub, T-p
	ABCB6	Abcb6	rat	O70595	93305	K-ub, T-p
	ABCB7	ABCB7	human	O75027	82641	K-ac, K-sc, K-ub, S-p, T-p, Y-p
	ABCB7	Abcb7	mouse	Q61102	82581	K-ac, K-sc, K-ub, S-p, T-p, Y-p
	ABCB7	Abcb7	rat	Q704E8	82558	K-ac, K-sc, K-ub, S-p, T-p, Y-p
	ABCB8	ABCB8	human	Q9NUT2	79989	K-ac, K-sc, K-ub, S-p, T-p, Y-p
	ABCB8	Abcb8	mouse	Q9CXJ4	78000	K-ac, K-sc, K-ub, S-p, T-p, Y-p
	ABCB8	Abcb8	rat	Q5RKI8	77770	K-ac, K-sc, K-ub, S-p, T-p, Y-p
	ABCB9	ABCB9	human	Q9NP78	84475	K-m1, K-ub
	ABCB9	Abcb9	mouse	Q9JJ59	83963	K-m1, K-ub
	ABCB9	Abcb9	rat	Q9QYJ4	84033	K-m1, K-ub
	ABCC1	ABCC1	human	P33527	171591	K-ac, K-ub, S-p, T-p, Y-p
	ABCC1	Abcc1	mouse	O35379	171185	K-ac, K-ub, S-p, T-p, Y-p
	ABCC1	Abcc1	rat	Q8CG09	171493	K-ac, K-ub, S-p, T-p, Y-p
	ABCC10	ABCC10	human	Q5T3U5	161629	K-ub, S-p, T-p, Y-p
	ABCC10	Abcc10	mouse	Q8R4P9	163735	K-ub, S-p, T-p, Y-p
	ABCC11	ABCC11	human	Q96J66	154301	K-m2, S-p, T-p, Y-p
	ABCC12	ABCC12	human	Q96J65	152297	K-ac, S-p, T-p, Y-p
	ABCC12	Abcc12	mouse	Q80WJ6	153060	K-ac, S-p, T-p, Y-p
	ABCC12	Abcc12	rat	Q6Y306	152965	K-ac, S-p, T-p, Y-p
	ABCC13	ABCC13	human	Q9NSE7	30831	Y-p
	ABCC2	ABCC2	human	Q92887	174207	K-ac, K-ub, S-p, T-p, Y-p
	ABCC2	Abcc2	mouse	Q8VI47	173671	K-ac, K-ub, S-p, T-p, Y-p
	ABCC2	Abcc2	rat	Q63120	173384	K-ac, K-ub, S-p, T-p, Y-p
	ABCC3	ABCC3	human	O15438	169343	K-ub, S-p, T-p, Y-p
	ABCC3	Abcc3	mouse	B2RX12	169124	K-ub, S-p, T-p, Y-p
	ABCC3	Abcc3	rat	O88563	168978	K-ub, S-p, T-p, Y-p
	ABCC4	ABCC4	human	O15439	149527	K-ac, K-ub, S-p, T-p, Y-p
	ABCC4	Abcc4	mouse	Q3TZN9	148828	K-ac, K-ub, S-p, T-p, Y-p
	ABCC4	Abcc4	rat	Q6QMG6	148865	K-ac, K-ub, S-p, T-p, Y-p
	ABCC5	ABCC5	human	O15440	160660	K-ac, K-ub, S-p, T-p, Y-p
	ABCC5	Abcc5	mouse	Q9R1X5	161125	K-ac, K-ub, S-p, T-p, Y-p
	ABCC6	ABCC6	human	O95255	164906	K-ac, K-ub, S-p, T-p, Y-p
	ABCC6	Abcc6	mouse	Q9R1S7	164857	K-ac, K-ub, S-p, T-p, Y-p
	ABCC6	Abcc6	rat	O88269	164995	K-ac, K-ub, S-p, T-p, Y-p
	ABCC8	ABCC8	human	Q09428	176992	K-ac, K-ub, S-p, T-p, Y-p
	ABCC8	Abcc8	mouse	B2RUS7	178071	K-ac, K-ub, S-p, T-p, Y-p
	ABCC8	ABCC8	hamster	Q09427	177147	K-ac, K-ub, S-p, T-p, Y-p
	ABCC9	ABCC9	human	O60706	174224	K-ub, S-p, T-p, Y-p
	ABCC9	Abcc9	mouse	P70170	174239	K-ub, S-p, T-p, Y-p
	ABCC9	Abcc9	rat	Q9JJ67	174365	K-ub, S-p, T-p, Y-p
	ABCD1	ABCD1	human	P33897	82937	K-ub, S-p, T-p, Y-p
	ABCD1	Abcd1	mouse	P48410	81859	K-ub, S-p, T-p, Y-p
	ABCD2	ABCD2	human	Q9UBJ2	83233	K-ac, K-ub, S-p, T-p, Y-p
	ABCD2	Abcd2	mouse	Q61285	83483	K-ac, K-ub, S-p, T-p, Y-p
	ABCD2	Abcd2	rat	Q9QY44	83369	K-ac, K-ub, S-p, T-p, Y-p
	ABCD3	ABCD3	human	P28288	75476	K-ac, K-sc, K-ub, R-m2, S-p, T-p, Y-p
	ABCD3	Abcd3	mouse	P55096	75475	K-ac, K-sc, K-ub, R-m2, S-p, T-p, Y-p
	ABCD3	Abcd3	rat	P16970	75316	K-ac, K-sc, K-ub, R-m2, S-p, T-p, Y-p
	ABCD4	ABCD4	human	O14678	68597	S-p, T-p
	ABCD4	Abcd4	mouse	O89016	68583	S-p, T-p
	ABCG1	ABCG1	human	P45844	75592	K-ub, S-p, T-p
	ABCG1	Abcg1	mouse	Q64343	74033	K-ub, S-p, T-p
	ABCG2	ABCG2	human	Q9UNQ0	72314	K-ac, K-ub, S-p, T-p, Y-p
	ABCG2	Abcg2	mouse	Q7TMS5	72978	K-ac, K-ub, S-p, T-p, Y-p
	ABCG2	Abcg2	rat	Q80W57	72961	K-ac, K-ub, S-p, T-p, Y-p
	ABCG4	ABCG4	human	Q9H172	71896	K-ub, Y-p
	ABCG4	Abcg4	mouse	Q91WA9	72098	K-ub, Y-p
	ABCG4	Abcg4	rat	D3ZCM3	72491	K-ub, Y-p
	ABCG5	ABCG5	human	Q9H222	72504	K-ub, S-p, T-p, Y-p
	ABCG5	Abcg5	mouse	Q99PE8	73244	K-ub, S-p, T-p, Y-p
	ABCG8	ABCG8	human	Q9H221	75679	K-ub, R-m2, S-p, T-p, Y-p
	ABCG8	Abcg8	mouse	Q9DBM0	75996	K-ub, R-m2, S-p, T-p, Y-p
	CFTR	CFTR	human	P13569	168142	K-ub, S-p, T-p, Y-p
	CFTR	Cftr	mouse	P26361	167870	K-ub, S-p, T-p, Y-p
	CFTR	Cftr	rat	P34158	167830	K-ub, S-p, T-p, Y-p
	PEX3	PEX3	human	P56589	42140	K-ub, S-p, T-p, Y-p
	PEX3	Pex3	mouse	Q9QXY9	42224	K-ub, S-p, T-p, Y-p

## Sheet: Xenobiotic Metabolism Enzymes
	Data obtained from Phosphosite (Reference 28 and 29)
											Y-p indicates tyrosine phosphorylation
	Protein	GeneSymbol	Organism	Accession	MW	Modification Summary
	ADH1A	ADH1A	human	P07327	39859	K-ac, S-p, T-p, Y-p
	ADH1A	Adh1	rat	P06757	39645	K-ac, S-p, T-p, Y-p
	ADH1B	ADH1B	human	P00325	39855	K-ac, S-p, T-p, Y-p
	ADH1C	ADH1C	human	P00326	39868	K-ac, K-sc, K-ub, S-p, T-p, Y-p
	ADH1C	Adh1	mouse	P00329	39771	K-ac, K-sc, K-ub, S-p, T-p, Y-p
	ADH4	ADH4	human	P08319	40222	K-ac, K-m1, K-ub, S-p, T-p, Y-p
	ADH4	Adh4	mouse	Q9QYY9	40211	K-ac, K-m1, K-ub, S-p, T-p, Y-p
	ADH5	ADH5	human	P11766	39724	K-ac, K-sc, K-ub, S-p, T-p
	ADH5	Adh5	mouse	P28474	39548	K-ac, K-sc, K-ub, S-p, T-p
	ADH5	Adh5	rat	P12711	39576	K-ac, K-sc, K-ub, S-p, T-p
	ADH6	ADH6	human	P28332	39089	K-ac, S-p, T-p
	ADH6	Adh6	rat	Q5XI95	39726	K-ac, S-p, T-p
	ADH7	ADH7	human	P40394	41481	K-ac, K-sc, K-ub, S-p, T-p
	ADH7	Adh7	mouse	Q64437	39904	K-ac, K-sc, K-ub, S-p, T-p
	ADH7	Adh7	rat	P41682	40105	K-ac, K-sc, K-ub, S-p, T-p
	AKR1C1	AKR1C1	human	Q04828	36788	K-ac, K-sc, K-ub, S-p, T-p, Y-p
	AKR1C2	AKR1C2	human	P52895	36735	K-ac, K-sc, K-ub, S-p, T-p, Y-p
	AKR1C2	Akr1c21	mouse	Q91WR5	36877	K-ac, K-sc, K-ub, S-p, T-p, Y-p
	AKR1C2	Akr1c21	rat	Q6AYQ2	36135	K-ac, K-sc, K-ub, S-p, T-p, Y-p
	AKR1C3	AKR1C3	human	P42330	36853	K-ac, K-sc, K-ub, S-p, T-p, Y-p
	AKR1C3	Akr1c18	mouse	Q8K023	37177	K-ac, K-sc, K-ub, S-p, T-p, Y-p
	AKR1C4	AKR1C4	human	P17516	37067	K-ac, K-sc, K-ub, S-p, T-p, Y-p
	AKR1C4	Akr1c6	mouse	P70694	37048	K-ac, K-sc, K-ub, S-p, T-p, Y-p
	ALDH1A3	ALDH1A3	human	P47895	56108	K-sc, K-ub, S-p, T-p, Y-p
	ALDH1A3	Aldh1a3	mouse	Q9JHW9	56157	K-sc, K-ub, S-p, T-p, Y-p
	ALDH3A1	ALDH3A1	human	P30838	50395	K-ac, K-ub, S-p, Y-p
	ALDH3A1	Aldh3a1	mouse	P47739	50481	K-ac, K-ub, S-p, Y-p
	ALDH3B1	ALDH3B1	human	P43353	51840	K-ub, S-p, T-p, Y-p
	ALDH3B1	Aldh3b1	mouse	Q80VQ0	52292	K-ub, S-p, T-p, Y-p
	ALDH3B1	Aldh3b1	rat	Q5XI42	52147	K-ub, S-p, T-p, Y-p
	ALDH3B2	ALDH3B2	human	P48448	42635	K-ub, T-p, Y-p
	ALDH3B2	Aldh3b2	mouse	E9Q3E1	52983	K-ub, T-p, Y-p
	AOX1	AOX1	human	Q06278	147918	K-ac, K-ub, S-p, T-p, Y-p
	AOX1	Aox1	mouse	O54754	146678	K-ac, K-ub, S-p, T-p, Y-p
	AOX1	Aox1	rat	Q9Z0U5	146921	K-ac, K-ub, S-p, T-p, Y-p
	CDA	CDA	human	P32320	16185	K-ac, K-sc, K-ub, Y-p
	CDA	Cda	mouse	P56389	16131	K-ac, K-sc, K-ub, Y-p
	CES1	CES1	human	P23141	62521	K-ac, K-ub, S-p, T-p, Y-p
	CES1	Ces1g	mouse	Q8VCC2	62680	K-ac, K-ub, S-p, T-p, Y-p
	CES2	CES2	human	O00748	61807	K-ac, K-sc, S-p, T-p
	CES2	Ces2c	mouse	Q91WG0	62470	K-ac, K-sc, S-p, T-p
	CES2	Ces2h	rat	Q32Q55	62411	K-ac, K-sc, S-p, T-p
	CES7	CES5A	human	Q6NT32	63926	S-p, T-p
	CES7	Ces7	mouse	Q6AW46	64167	S-p, T-p
	CYP1A1	CYP1A1	human	P04798	58165	K-ac, K-ub, S-p, T-p, Y-p
	CYP1A1	Cyp1a1	mouse	P00184	59230	K-ac, K-ub, S-p, T-p, Y-p
	CYP1A1	Cyp1a1	rat	P00185	59393	K-ac, K-ub, S-p, T-p, Y-p
	CYP1A2	CYP1A2	human	P05177	58294	K-ac, K-ub, S-p, T-p, Y-p
	CYP1A2	Cyp1a2	mouse	P00186	58184	K-ac, K-ub, S-p, T-p, Y-p
	CYP1A2	Cyp1a2	rat	P04799	58259	K-ac, K-ub, S-p, T-p, Y-p
	CYP1B1	CYP1B1	human	Q16678	60846	K-ac, K-ub, S-p, T-p
	CYP1B1	Cyp1b1	mouse	Q64429	60537	K-ac, K-ub, S-p, T-p
	CYP1B1	Cyp1b1	rat	Q64678	60557	K-ac, K-ub, S-p, T-p
	CYP2A5	CYP2A13	human	Q16696	56688	K-ac, K-sc, K-ub, S-p, T-p
	CYP2A5	Cyp2a5	mouse	P20852	56741	K-ac, K-sc, K-ub, S-p, T-p
	CYP2A6	CYP2A6	human	P11509	56501	K-ac, R-m2, S-p, T-p
	CYP2A7	CYP2A7	human	P20853	56425	K-ac, K-sc, K-ub, S-p, T-p, Y-p
	CYP2A7	Cyp2a4	mouse	P15392	56782	K-ac, K-sc, K-ub, S-p, T-p, Y-p
	CYP2A7	Cyp2a3	rat	P20812	56510	K-ac, K-sc, K-ub, S-p, T-p, Y-p
	CYP2B6	CYP2B6	human	P20813	56278	K-ac, K-ub, S-p
	CYP2B6	Cyp2b10	mouse	P12791	56744	K-ac, K-ub, S-p
	CYP2B6	Cyp2b1	rat	P00176	55934	K-ac, K-ub, S-p
	CYP2C18	CYP2C18	human	P33260	55711	K-ac, K-sc, K-ub, S-p, Y-p
	CYP2C18	Cyp2c37	mouse	P56654	55606	K-ac, K-sc, K-ub, S-p, Y-p
	CYP2C19	CYP2C19	human	P33261	55931	S-p, T-p
	CYP2C19	Cyp2c65	mouse	Q148B1	56211	S-p, T-p
	CYP2C8	CYP2C8	human	P10632	55825	K-ac, K-sc, K-ub, S-p, T-p, Y-p
	CYP2C8	Cyp2c29	mouse	Q64458	55716	K-ac, K-sc, K-ub, S-p, T-p, Y-p
	CYP2C8	Cyp2c79	rat	XP_219933	43720	K-ac, K-sc, K-ub, S-p, T-p, Y-p
	CYP2C9	CYP2C9	human	P11712	55628	K-ac, R-m1, S-p, T-p, Y-p
	CYP2C9	Cyp2c55	mouse	Q9D816	56096	K-ac, R-m1, S-p, T-p, Y-p
	CYP2C9	Cyp2c11	rat	P08683	57181	K-ac, R-m1, S-p, T-p, Y-p
	CYP2D6	CYP2D6	human	P10635	55769	K-ac, K-ub, S-p, Y-p
	CYP2D6	Cyp2d22	mouse	Q91W87	56494	K-ac, K-ub, S-p, Y-p
	CYP2E1	CYP2E1	human	P05181	56849	K-ac, K-sc, K-ub, S-p, T-p, Y-p
	CYP2E1	Cyp2e1	mouse	Q05421	56805	K-ac, K-sc, K-ub, S-p, T-p, Y-p
	CYP2E1	Cyp2e1	rat	P05182	56627	K-ac, K-sc, K-ub, S-p, T-p, Y-p
	CYP2F2	CYP2F1	human	P24903	55501	K-ac, K-sc, K-ub, S-p, Y-p
	CYP2F2	Cyp2f2	mouse	P33267	55949	K-ac, K-sc, K-ub, S-p, Y-p
	CYP2S1	CYP2S1	human	Q96SQ9	55817	K-ac, K-ub, S-p, T-p, Y-p
	CYP2S1	Cyp2s1	mouse	Q9DBX6	55632	K-ac, K-ub, S-p, T-p, Y-p
	CYP2S1	Cyp2s1	rat	D4A820	55548	K-ac, K-ub, S-p, T-p, Y-p
	CYP3A4	CYP3A4	human	P08684	57343	K-ac, K-ub, S-p, S-ub, T-p, Y-p
	CYP3A4	Cyp3a41a	mouse	Q9JMA7	57987	K-ac, K-ub, S-p, S-ub, T-p, Y-p
	CYP3A4	Cyp3a2	rat	P05183	57732	K-ac, K-ub, S-p, S-ub, T-p, Y-p
	CYP3A43	CYP3A43	human	Q9HB55	57670	K-ac, K-ub, S-p, T-p, Y-p
	CYP3A43	Cyp3a25	mouse	O09158	58122	K-ac, K-ub, S-p, T-p, Y-p
	CYP3A5	CYP3A5	human	P20815	57109	K-ac, K-sc, K-ub, S-p, T-p, Y-p
	CYP3A5	Cyp3a11	mouse	Q64459	57855	K-ac, K-sc, K-ub, S-p, T-p, Y-p
	CYP3A5	Cyp3a1	rat	P04800	57918	K-ac, K-sc, K-ub, S-p, T-p, Y-p
	CYP3A7	CYP3A7	human	P24462	57526	K-ac, K-m1, K-ub, S-p, T-p, Y-p
	CYP3A7	Cyp3a16	mouse	Q64481	57870	K-ac, K-m1, K-ub, S-p, T-p, Y-p
	DHDH	DHDH	human	Q9UQ10	36382	K-ac, K-sc, K-ub
	DHDH	Dhdh	mouse	Q9DBB8	36301	K-ac, K-sc, K-ub
	DHDH	DHDH	monkey	Q9TQS6	36435	K-ac, K-sc, K-ub
	DPYD	DPYD	human	Q12882	111401	K-ac, K-ub, S-p, T-p, Y-p
	DPYD	Dpyd	mouse	Q8CHR6	111253	K-ac, K-ub, S-p, T-p, Y-p
	DPYD	Dpyd	rat	O89000	111468	K-ac, K-ub, S-p, T-p, Y-p
	DPYD	DPYD	pig	Q28943	111424	K-ac, K-ub, S-p, T-p, Y-p
	DPYS	DPYS	human	Q14117	56630	K-ac, K-m1, K-sc, K-ub, S-p, T-p, Y-p
	DPYS	Dpys	mouse	Q9EQF5	56725	K-ac, K-m1, K-sc, K-ub, S-p, T-p, Y-p
	DPYS	Dpys	rat	Q63150	56815	K-ac, K-m1, K-sc, K-ub, S-p, T-p, Y-p
	ECGF1	TYMP	human	P19971	49955	K-ac, K-ub, S-p, T-p
	ECGF1	Tymp	mouse	Q99N42	49336	K-ac, K-ub, S-p, T-p
	ECGF1	Tymp	rat	Q5FVR2	49901	K-ac, K-ub, S-p, T-p
	Ephx1	EPHX1	human	P07099	52949	K-ac, K-sc, K-ub, S-p, T-p, Y-p
	Ephx1	Ephx1	mouse	Q9D379	52577	K-ac, K-sc, K-ub, S-p, T-p, Y-p
	Ephx1	Ephx1	rat	P07687	52582	K-ac, K-sc, K-ub, S-p, T-p, Y-p
	FMO1	FMO1	human	Q01740	60311	K-ac, K-ub, S-p, T-p, Y-p
	FMO1	Fmo1	mouse	P50285	59915	K-ac, K-ub, S-p, T-p, Y-p
	FMO1	Fmo1	rat	P36365	59825	K-ac, K-ub, S-p, T-p, Y-p
	FMO2	FMO2	human	Q99518	53644	K-ub, S-p, T-p, Y-p
	FMO2	Fmo2	mouse	Q8K2I3	60974	K-ub, S-p, T-p, Y-p
	FMO2	Fmo2	rat	G3V6F6	60945	K-ub, S-p, T-p, Y-p
	FMO2	rCG_46007	rat	G3V6F6	60945	K-ub, S-p, T-p, Y-p
	FMO3	FMO3	human	P31513	60033	K-ac, K-ub, S-p, T-p, Y-p
	FMO3	Fmo3	mouse	P97501	60516	K-ac, K-ub, S-p, T-p, Y-p
	FMO3	Fmo3	rat	Q9EQ76	59960	K-ac, K-ub, S-p, T-p, Y-p
	FMO4	FMO4	human	P31512	63343	K-ac, K-m1, K-ub, R-m2, S-p, T-p, Y-p
	FMO4	Fmo4	mouse	Q8VHG0	63792	K-ac, K-m1, K-ub, R-m2, S-p, T-p, Y-p
	FMO4	Fmo4	rat	Q8K4B7	63660	K-ac, K-m1, K-ub, R-m2, S-p, T-p, Y-p
	FMO5	FMO5	human	P49326	60221	K-ac, K-sc, K-ub, S-p, T-p, Y-p
	FMO5	Fmo5	mouse	P97872	60001	K-ac, K-sc, K-ub, S-p, T-p, Y-p
	FMO5	Fmo5	rat	Q8K4C0	60056	K-ac, K-sc, K-ub, S-p, T-p, Y-p
	GMPS	GMPS	human	P49915	76715	K-ac, K-ub, S-p, T-p, Y-p
	GMPS	Gmps	mouse	Q3THK7	76723	K-ac, K-ub, S-p, T-p, Y-p
	GMPS	Gmps	rat	Q4V7C6	76757	K-ac, K-ub, S-p, T-p, Y-p
	GSTA1	GSTA1	human	P08263	25631	K-ac, S-p, T-p, Y-p
	GSTA1	Gsta3	rat	P04904	25319	K-ac, S-p, T-p, Y-p
	GSTA2	GSTA2	human	P09210	25664	K-ac, K-sc, K-ub, S-p, T-p, Y-p
	GSTA2	Gsta2	mouse	P10648	25542	K-ac, K-sc, K-ub, S-p, T-p, Y-p
	GSTA2	LOC501110	rat	Q6AXY0	25808	K-ac, K-sc, K-ub, S-p, T-p, Y-p
	GSTA3	GSTA3	human	Q16772	25302	K-ac, K-sc, K-ub, S-p, T-p, Y-p
	GSTA3	Gsta3	mouse	P30115	25361	K-ac, K-sc, K-ub, S-p, T-p, Y-p
	GSTA3	Gsta5	rat	P46418	25347	K-ac, K-sc, K-ub, S-p, T-p, Y-p
	GSTA4	GSTA4	human	O15217	25704	K-ac, K-sc, K-ub, S-p, T-p
	GSTA4	Gsta4	mouse	P24472	25564	K-ac, K-sc, K-ub, S-p, T-p
	GSTA4	Gsta4	rat	P14942	25510	K-ac, K-sc, K-ub, S-p, T-p
	GSTA5	GSTA5	human	Q7RTV2	25722	K-ac, K-sc, K-ub, S-p, T-p, Y-p
	GSTA5	Gsta1	mouse	P13745	25608	K-ac, K-sc, K-ub, S-p, T-p, Y-p
	GSTA5	Gsta1	rat	P00502	25607	K-ac, K-sc, K-ub, S-p, T-p, Y-p
	GSTK1	GSTK1	human	Q9Y2Q3	25497	K-ac, K-sc, K-ub, S-p, T-p, Y-p
	GSTK1	Gstk1	mouse	Q9DCM2	25704	K-ac, K-sc, K-ub, S-p, T-p, Y-p
	GSTK1	Gstk1	rat	P24473	25493	K-ac, K-sc, K-ub, S-p, T-p, Y-p
	GSTM1	GSTM1	human	P09488	25712	K-ac, K-sc, K-ub, S-p, T-p, Y-p
	GSTM1	Gstm1	mouse	P10649	25970	K-ac, K-sc, K-ub, S-p, T-p, Y-p
	GSTM1	Gstm1	rat	P04905	25914	K-ac, K-sc, K-ub, S-p, T-p, Y-p
	GSTM3	GSTM3	human	P21266	26560	K-ac, K-ub, S-p, T-p, Y-p
	GSTM3	Gstm5	mouse	P48774	26635	K-ac, K-ub, S-p, T-p, Y-p
	GSTM3	Gstm5	rat	Q9Z1B2	26629	K-ac, K-ub, S-p, T-p, Y-p
	GSTM4	GSTM4	human	Q03013	25561	K-ac, K-ub, S-p, T-p, Y-p
	GSTM4	Gstm4	mouse	Q8R5I6	25519	K-ac, K-ub, S-p, T-p, Y-p
	GSTM4	Gstm4	rat	Q5BK56	25553	K-ac, K-ub, S-p, T-p, Y-p
	GSTM5	GSTM5	human	P46439	25675	K-ac, K-sc, K-ub, S-p, T-p, Y-p
	GSTM5	Gstm2	mouse	P15626	25717	K-ac, K-sc, K-ub, S-p, T-p, Y-p
	GSTO1	GSTO1	human	P78417	27566	K-ac, K-sc, K-ub, S-gl, S-p, Y-p
	GSTO1	Gsto1	mouse	O09131	27498	K-ac, K-sc, K-ub, S-gl, S-p, Y-p
	GSTO1	Gsto1	rat	Q9Z339	27669	K-ac, K-sc, K-ub, S-gl, S-p, Y-p
	GSTO2	GSTO2	human	Q9H4Y5	28254	S-p, Y-p
	GSTO2	Gsto2	mouse	Q8K2Q2	28599	S-p, Y-p
	GSTP1	GSTP1	human	P09211	23356	D-ca, K-ac, K-m3, K-sc, K-ub, S-p, T-p, Y-p
	GSTP1	Gstp1	mouse	P19157	23609	D-ca, K-ac, K-m3, K-sc, K-ub, S-p, T-p, Y-p
	GSTP1	Gstp1	rat	P04906	23439	D-ca, K-ac, K-m3, K-sc, K-ub, S-p, T-p, Y-p
	GSTT1	GSTT1	human	P30711	27335	K-ac, K-sc, K-ub, Y-p
	GSTT1	Gstt1	mouse	Q64471	27374	K-ac, K-sc, K-ub, Y-p
	GSTT1	Gstt1	rat	Q01579	27468	K-ac, K-sc, K-ub, Y-p
	GSTT2B	GSTT2	human	P0CG30	27507	K-ac, K-ub, S-p, T-p, Y-p
	GSTT2B	Gstt2	mouse	Q61133	27634	K-ac, K-ub, S-p, T-p, Y-p
	GSTT2B	Gstt2	rat	P30713	27439	K-ac, K-ub, S-p, T-p, Y-p
	GSTZ1	GSTZ1	human	O43708	24212	K-ac, K-sc, K-ub, S-p, T-p, Y-p
	GSTZ1	Gstz1	mouse	Q9WVL0	24275	K-ac, K-sc, K-ub, S-p, T-p, Y-p
	GSTZ1	Gstz1	rat	P57113	23961	K-ac, K-sc, K-ub, S-p, T-p, Y-p
	GUSB	GUSB	human	P08236	74732	K-ac, K-ub
	GUSB	Gusb	mouse	P12265	74195	K-ac, K-ub
	GUSB	Gusb	rat	P06760	74793	K-ac, K-ub
	HPRT1	HPRT1	human	P00492	24579	K-ac, K-sc, K-ub, S-p, T-p, Y-p
	HPRT1	Hprt1	mouse	P00493	24570	K-ac, K-sc, K-ub, S-p, T-p, Y-p
	HPRT1	Hprt1	rat	P27605	24477	K-ac, K-sc, K-ub, S-p, T-p, Y-p
	IMPDH1	IMPDH1	human	P20839	55406	K-ac, K-ub, R-m1, S-p, T-p, Y-p
	IMPDH1	Impdh1	mouse	P50096	55279	K-ac, K-ub, R-m1, S-p, T-p, Y-p
	IMPDH1	Impdh1	rat	D3ZLZ7	55293	K-ac, K-ub, R-m1, S-p, T-p, Y-p
	IMPDH2	IMPDH2	human	P12268	55805	K-ac, K-sc, K-ub, S-p, T-p, Y-p
	IMPDH2	Impdh2	mouse	P24547	55815	K-ac, K-sc, K-ub, S-p, T-p, Y-p
	IMPDH2	Impdh2	rat	E9PU28	55815	K-ac, K-sc, K-ub, S-p, T-p, Y-p
	ITPA	ITPA	human	Q9BY32	21446	K-ac, K-sc, K-ub, S-p, T-p, Y-p
	ITPA	Itpa	mouse	Q9D892	21897	K-ac, K-sc, K-ub, S-p, T-p, Y-p
	MAOA	MAOA	human	P21397	59682	K-ac, K-ub, S-p, T-p, Y-p
	MAOA	Maoa	mouse	Q64133	59602	K-ac, K-ub, S-p, T-p, Y-p
	MAOA	Maoa	rat	P21396	59508	K-ac, K-ub, S-p, T-p, Y-p
	MAOB	MAOB	human	P27338	58763	K-ac, K-sc, K-ub, S-p, T-p, Y-p
	MAOB	Maob	mouse	Q8BW75	58558	K-ac, K-sc, K-ub, S-p, T-p, Y-p
	MAOB	Maob	rat	P19643	58459	K-ac, K-sc, K-ub, S-p, T-p, Y-p
	MGST1	MGST1	human	P10620	17599	K-ac, K-sc, K-ub, S-p, T-p, Y-p
	MGST1	Mgst1	mouse	Q91VS7	17552	K-ac, K-sc, K-ub, S-p, T-p, Y-p
	MGST1	Mgst1	rat	P08011	17472	K-ac, K-sc, K-ub, S-p, T-p, Y-p
	MGST2	MGST2	human	Q99735	16621	Y-p
	MGST2	Mgst2	mouse	NP_778160	16786	Y-p
	MGST3	MGST3	human	O14880	16516	K-ac, K-ub, T-p, Y-p
	MGST3	Mgst3	mouse	Q9CPU4	16958	K-ac, K-ub, T-p, Y-p
	NAT1	NAT1	human	P18440	33899	K-ac, K-sc, K-ub, Y-p
	NAT1	Nat2	mouse	P50295	33701	K-ac, K-sc, K-ub, Y-p
	NAT1	Nat2	rat	P50298	33756	K-ac, K-sc, K-ub, Y-p
	NAT2	NAT2	human	P11245	33542	K-ac, K-ub, Y-p
	NAT2	Nat1	mouse	P50294	33713	K-ac, K-ub, Y-p
	NAT2	Nat1	rat	P50297	33437	K-ac, K-ub, Y-p
	TK	TK1	human	P04183	25469	K-ac, K-ub, S-p, T-p, Y-p
	TK	Tk1	mouse	P04184	25776	K-ac, K-ub, S-p, T-p, Y-p
	TK2	TK2	human	O00142	31005	S-p, T-p, Y-p
	TK2	Tk2	mouse	Q9R088	31209	S-p, T-p, Y-p
	TPMT	TPMT	human	P51580	28180	K-ac, K-ub, S-p, T-p, Y-p
	TPMT	Tpmt	mouse	O55060	27586	K-ac, K-ub, S-p, T-p, Y-p
	TPMT	Tpmt	rat	Q9Z0T0	27692	K-ac, K-ub, S-p, T-p, Y-p
	UCK1	UCK1	human	Q9HA47	31435	K-ac, K-ub, S-p, T-p, Y-p
	UCK1	Uck1	mouse	P52623	31068	K-ac, K-ub, S-p, T-p, Y-p
	UCK2	UCK2	human	Q9BZX2	29299	K-ub, S-p, T-p, Y-p
	UCK2	Uck2	mouse	Q99PM9	29404	K-ub, S-p, T-p, Y-p
	UCKL1	UCKL1	human	Q9NWZ5	61141	K-ac, K-ub, S-p, T-p, Y-p
	UCKL1	Uckl1	mouse	Q91YL3	60842	K-ac, K-ub, S-p, T-p, Y-p
	UCKL1	Uckl1	rat	D3ZYQ8	60827	K-ac, K-ub, S-p, T-p, Y-p
	UGT1A1	UGT1A1	human	P22309	59591	K-ac, K-sc, K-ub, S-p, T-p, Y-p
	UGT1A1	Ugt1a1	mouse	Q63886	60047	K-ac, K-sc, K-ub, S-p, T-p, Y-p
	UGT1A10	UGT1A10	human	Q9HAW8	59810	K-ac, K-sc, K-ub, S-p, Y-p
	UGT1A10	Ugt1a10	mouse	E9PXN7	60295	K-ac, K-sc, K-ub, S-p, Y-p
	UGT1A3	UGT1A3	human	P35503	60338	K-ac, K-sc, K-ub, S-p, T-p, Y-p
	UGT1A3	Ugt1	mouse	P70691	60285	K-ac, K-sc, K-ub, S-p, T-p, Y-p
	UGT1A4	UGT1A4	human	P22310	60025	K-ac, K-sc, K-ub, S-p, T-p
	UGT1A4	Ugt1a5	mouse	Q6XL48	60041	K-ac, K-sc, K-ub, S-p, T-p
	UGT1A5	UGT1A5	human	P35504	60071	K-ac
	Ugt1a6a	UGT1A6	human	P19224	60751	K-ac, K-sc, K-ub, S-p, T-p, Y-p
	Ugt1a6a	Ugt1a6a	mouse	Q64435	60439	K-ac, K-sc, K-ub, S-p, T-p, Y-p
	Ugt1a6a	Ugt1a6	rat	P08430	60132	K-ac, K-sc, K-ub, S-p, T-p, Y-p
	UGT1A7	UGT1A7	human	Q9HAW7	59819	K-ac, K-sc, K-ub, S-p, T-p, Y-p
	UGT1A7	Ugt1a9	mouse	Q62452	60008	K-ac, K-sc, K-ub, S-p, T-p, Y-p
	UGT1A8	UGT1A8	human	Q9HAW9	59742	K-ac, S-p, T-p, Y-p
	UGT1A8	Ugt1a8	rat	Q6T5E7	60049	K-ac, S-p, T-p, Y-p
	UGT1A9	UGT1A9	human	O60656	59941	K-ac, T-p
	UGT2A1/2	UGT2A1	human	Q9Y4X1	59926	K-ac, T-p, Y-p
	UGT2A1/2	Ugt2a1	mouse	Q80X89	59965	K-ac, T-p, Y-p
	UGT2A1/2	Ugt2a1	rat	P36510	59924	K-ac, T-p, Y-p
	UGT2A3	UGT2A3	human	Q6UWM9	60254	K-ac, K-sc, K-ub, S-p, T-p
	UGT2A3	Ugt2a3	mouse	Q8BWQ1	61119	K-ac, K-sc, K-ub, S-p, T-p
	UGT2B10	UGT2B10	human	P36537	60774	K-ac, K-ub
	UGT2B10	Ugt2b34	mouse	Q8K154	60877	K-ac, K-ub
	UGT2B10	Ugt2b34	rat	NP_001178605	61094	K-ac, K-ub
	UGT2B11	UGT2B11	human	O75310	61038	S-p, Y-p
	UGT2B11	RGD1559459	rat	F1LTB8	60310	S-p, Y-p
	UGT2B15	UGT2B15	human	P54855	61036	K-ac, K-sc, K-ub, S-p, Y-p
	UGT2B15	Ugt2b5	mouse	P17717	60856	K-ac, K-sc, K-ub, S-p, Y-p
	UGT2B17	UGT2B17	human	O75795	61095	K-ac
	UGT2B17	Ugt2b17	rat	P08542	60525	K-ac
	UGT2B28	UGT2B28	human	Q9BY64	60906	K-ac, K-sc, K-ub, T-p
	UGT2B28	Ugt2b1	mouse	Q8R084	60157	K-ac, K-sc, K-ub, T-p
	UGT2B28	Ugt2b1	rat	P09875	60485	K-ac, K-sc, K-ub, T-p
	UGT2B4	UGT2B4	human	P06133	60513	K-ac
	UGT2B4	Ugt2b7	rat	Q62789	60089	K-ac
	UGT2B7	UGT2B7	human	P16662	60695	K-ac, K-sc, K-ub, R-m2, Y-p
	UGT2B7	Ugt2b36	mouse	Q3UEP4	61041	K-ac, K-sc, K-ub, R-m2, Y-p
	UGT2B7	Ugt2b15	rat	P36511	61060	K-ac, K-sc, K-ub, R-m2, Y-p
	UMPS	UMPS	human	P11172	52222	K-ac, K-ub, S-p, Y-p
	UMPS	Umps	mouse	P13439	52292	K-ac, K-ub, S-p, Y-p
	UMPS	Umps	rat	Q4QQS7	52379	K-ac, K-ub, S-p, Y-p
	UPB1	UPB1	human	Q9UBR1	43166	K-ac, K-ub, S-p, Y-p
	UPB1	Upb1	mouse	Q8VC97	43937	K-ac, K-ub, S-p, Y-p
	UPB1	Upb1	rat	Q03248	44042	K-ac, K-ub, S-p, Y-p
	UPP1	UPP1	human	Q16831	33934	K-ac, S-p, Y-p
	UPP1	Upp1	mouse	P52624	34086	K-ac, S-p, Y-p
	UPP1	Upp1	rat	Q499V1	34114	K-ac, S-p, Y-p
	UPP2	UPP2	human	O95045	35527	S-p, Y-p
	UPP2	Upp2	mouse	Q8CGR7	35755	S-p, Y-p
	XDH	XDH	human	P47989	146424	K-ac, K-m1, K-sc, K-ub, S-p, T-p, Y-p
	XDH	Xdh	mouse	Q00519	146562	K-ac, K-m1, K-sc, K-ub, S-p, T-p, Y-p
	XDH	Xdh	rat	P22985	146243	K-ac, K-m1, K-sc, K-ub, S-p, T-p, Y-p

## Sheet: Ion Channels
	Data obtained from Phosphosite (Reference 28 and 29)
											Y-p indicates tyrosine phosphorylation
	Protein	GeneSymbol	Organism	Accession	MW	Modification Summary
	5-HT(3)	HTR3A	human	P46098	55280	K-ac, S-p, Y-p
	5-HT(3)	Htr3a	mouse	P23979	56056	K-ac, S-p, Y-p
	5-HT(3)	Htr3a	rat	P35563	55428	K-ac, S-p, Y-p
	5-HT(3)	Htr3a	guinea pig	O70212	55656	K-ac, S-p, Y-p
	5-HT(3B)	HTR3B	human	O95264	50292	R-m1, T-p
	5-HT(3B)	Htr3b	mouse	Q9JHJ5	50321	R-m1, T-p
	5-HT(3C)	HTR3C	human	Q8WXA8	50220	S-p, T-p, Y-p
	5-HT(3C)	HTR3C	cow	NP_001179437	50396	S-p, T-p, Y-p
	5-HT(3D)	HTR3D	human	Q70Z44	50191	S-p
	5-HT(3E)	HTR3E	human	A5X5Y0	51438	S-p
	5-HT(3E)	HTR3E	cow	XP_002684939	50939	S-p
	ANO1	ANO1	human	Q5XXA6	114078	K-ac, K-m2, K-ub, S-p, T-p, Y-p
	ANO1	Ano1	mouse	Q8BHY3	110916	K-ac, K-m2, K-ub, S-p, T-p, Y-p
	ANO10	ANO10	human	Q9NW15	76329	K-ub
	ANO10	Ano10	mouse	Q8BH79	76188	K-ub
	ANO2	ANO2	human	Q9NQ90	113969	S-p, T-p, Y-p
	ANO2	Ano2	mouse	Q8CFW1	114134	S-p, T-p, Y-p
	ANO3	ANO3	human	Q9BYT9	114657	K-ac, K-m1, K-ub, S-p, T-p, Y-p
	ANO3	Ano3	mouse	A2AHL1	114568	K-ac, K-m1, K-ub, S-p, T-p, Y-p
	ANO4	ANO4	human	Q32M45	111462	S-p, T-p, Y-p
	ANO4	Ano4	mouse	Q8C5H1	111544	S-p, T-p, Y-p
	ANO5	ANO5	human	Q75V66	107188	K-ac, S-p, T-p, Y-p
	ANO5	Ano5	mouse	Q75UR0	106214	K-ac, S-p, T-p, Y-p
	ANO6	ANO6	human	Q4KMQ2	106165	K-ac, K-ub, S-p, T-p, Y-p
	ANO6	Ano6	mouse	Q6P9J9	106255	K-ac, K-ub, S-p, T-p, Y-p
	ANO6	Ano6	rat	XP_235640	106933	K-ac, K-ub, S-p, T-p, Y-p
	ANO7	ANO7	human	Q6IWH7	105532	S-p, T-p
	ANO7	Ano7	mouse	Q14AT5	97128	S-p, T-p
	ANO8	ANO8	human	Q9HCE9	136034	K-ac, R-m1, R-m2, S-p, T-p, Y-p
	ANO8	Ano8	mouse	Q6PB70	119101	K-ac, R-m1, R-m2, S-p, T-p, Y-p
	ANO8	Ano8	rat	D3ZNN7	118558	K-ac, R-m1, R-m2, S-p, T-p, Y-p
	ANO9	ANO9	human	A1A5B4	90333	S-p, T-p, Y-p
	ANO9	Ano9	mouse	P86044	87180	S-p, T-p, Y-p
	ANO9	Ano9	rat	XP_574586	98746	S-p, T-p, Y-p
	ASIC1	ASIC1	human	P78348	59909	K-ac, S-p, T-p, Y-p
	ASIC1	Accn2	mouse	Q6NXK8	59668	K-ac, S-p, T-p, Y-p
	ASIC1	Accn2	rat	P55926	59641	K-ac, S-p, T-p, Y-p
	ASIC2	ASIC2	human	Q16515	57709	S-p, T-p, Y-p
	ASIC2	Accn1	mouse	Q925H0	57739	S-p, T-p, Y-p
	ASIC2	Accn1	rat	Q62962	57739	S-p, T-p, Y-p
	ASIC3	ASIC3	human	Q9UHC3	58905	K-ac, S-p, T-p, Y-p
	ASIC3	Accn3	mouse	Q6X1Y6	58704	K-ac, S-p, T-p, Y-p
	ASIC3	Accn3	rat	O35240	59227	K-ac, S-p, T-p, Y-p
	ASIC4	ASIC4	human	Q96FT7	70105	S-p, T-p, Y-p
	ASIC4	Accn4	mouse	Q7TNS7	59216	S-p, T-p, Y-p
	ASIC5	ASIC5	human	Q9NY37	57464	K-ac, S-p
	ASIC5	Accn5	mouse	Q9R0Y1	56523	K-ac, S-p
	ATP10A	ATP10A	human	O60312	167688	K-ac, R-m2, S-p, T-p, Y-p
	ATP10A	Atp10a	mouse	O54827	168788	K-ac, R-m2, S-p, T-p, Y-p
	ATP10A	Atp10a	rat	Q32Q02	111694	K-ac, R-m2, S-p, T-p, Y-p
	ATP10B	ATP10B	human	O94823	165391	R-m1, S-p, T-p, Y-p
	ATP10B	Atp10b	mouse	B1AWN4	166437	R-m1, S-p, T-p, Y-p
	ATP10D	ATP10D	human	Q9P241	160274	K-ac, K-ub, S-p, T-p, Y-p
	ATP10D	Atp10d	mouse	Q8K2X1	158330	K-ac, K-ub, S-p, T-p, Y-p
	ATP11A	ATP11A	human	P98196	129756	K-ac, K-ub, S-p, T-p, Y-p
	ATP11A	Atp11a	mouse	P98197	135502	K-ac, K-ub, S-p, T-p, Y-p
	ATP11A	Atp11a	rat	EDM08856	125364	K-ac, K-ub, S-p, T-p, Y-p
	ATP11B	ATP11B	human	Q9Y2G3	134190	K-ub, S-p, T-p, Y-p
	ATP11B	Atp11b	mouse	Q6ZQ17	137012	K-ub, S-p, T-p, Y-p
	ATP11C	ATP11C	human	Q8NB49	129477	K-sc, K-ub, S-p, T-p, Y-p
	ATP11C	Atp11c	mouse	Q9QZW0	129240	K-sc, K-ub, S-p, T-p, Y-p
	ATP12A	ATP12A	human	P54707	115511	K-ac, K-sc, K-ub, S-p, T-gl, T-p, Y-p
	ATP12A	Atp12a	mouse	Q9Z1W8	114727	K-ac, K-sc, K-ub, S-p, T-gl, T-p, Y-p
	ATP12A	Atp12a	rat	P54708	114975	K-ac, K-sc, K-ub, S-p, T-gl, T-p, Y-p
	ATP13A1	ATP13A1	human	Q9HD20	132955	K-ac, K-ub, S-p, T-p, Y-p
	ATP13A1	Atp13a1	mouse	Q9EPE9	132388	K-ac, K-ub, S-p, T-p, Y-p
	ATP13A1	Atp13a1	rat	G3V7I3	131916	K-ac, K-ub, S-p, T-p, Y-p
	ATP13A2	ATP13A2	human	Q9NQ11	128794	K-ub, S-p, Y-p
	ATP13A2	Atp13a2	mouse	Q9CTG6	126443	K-ub, S-p, Y-p
	ATP13A3	ATP13A3	human	Q9H7F0	138043	K-ac, K-ub, S-p, T-p, Y-p
	ATP13A3	Atp13a3	mouse	Q5XF89	137469	K-ac, K-ub, S-p, T-p, Y-p
	ATP13A4	ATP13A4	human	Q4VNC1	133987	K-ac, S-p, T-p, Y-p
	ATP13A4	Atp13a4	mouse	Q5XF90	132804	K-ac, S-p, T-p, Y-p
	ATP13A4	Atp13a4	rat	XP_001053714	133877	K-ac, S-p, T-p, Y-p
	ATP13A5	ATP13A5	human	Q4VNC0	137327	K-ub, S-p, T-p, Y-p
	ATP13A5	Atp13a5	mouse	Q3TYU2	136760	K-ub, S-p, T-p, Y-p
	ATP1A1	ATP1A1	human	P05023	112896	K-ac, K-sc, K-ub, S-p, T-gl, T-p, Y-p
	ATP1A1	Atp1a1	mouse	Q8VDN2	112982	K-ac, K-sc, K-ub, S-p, T-gl, T-p, Y-p
	ATP1A1	Atp1a1	rat	P06685	113054	K-ac, K-sc, K-ub, S-p, T-gl, T-p, Y-p
	ATP1A2	ATP1A2	human	P50993	112265	K-ac, K-sc, K-ub, R-m2, S-gl, S-p, T-gl, T-p, Y-p
	ATP1A2	Atp1a2	mouse	Q6PIE5	112217	K-ac, K-sc, K-ub, R-m2, S-gl, S-p, T-gl, T-p, Y-p
	ATP1A2	Atp1a2	rat	P06686	112217	K-ac, K-sc, K-ub, R-m2, S-gl, S-p, T-gl, T-p, Y-p
	ATP1A2	ATP1A2	pig	D2WKD8	112208	K-ac, K-sc, K-ub, R-m2, S-gl, S-p, T-gl, T-p, Y-p
	ATP1A3	ATP1A3	human	P13637	111749	K-ac, K-m2, K-sc, K-ub, S-gl, S-p, T-gl, T-p, Y-p
	ATP1A3	Atp1a3	mouse	Q6PIC6	111692	K-ac, K-m2, K-sc, K-ub, S-gl, S-p, T-gl, T-p, Y-p
	ATP1A3	Atp1a3	rat	P06687	111692	K-ac, K-m2, K-sc, K-ub, S-gl, S-p, T-gl, T-p, Y-p
	ATP1A4	ATP1A4	human	Q13733	114166	K-ac, K-sc, K-ub, S-p, T-gl, T-p, Y-p
	ATP1A4	Atp1a4	mouse	Q9WV27	114887	K-ac, K-sc, K-ub, S-p, T-gl, T-p, Y-p
	ATP1A4	Atp1a4	rat	Q64541	114005	K-ac, K-sc, K-ub, S-p, T-gl, T-p, Y-p
	ATP2A1	ATP2A1	human	O14983	110252	K-ac, K-ub, R-m1, R-m2, S-p, T-p, Y-p
	ATP2A1	Atp2a1	mouse	Q8R429	109425	K-ac, K-ub, R-m1, R-m2, S-p, T-p, Y-p
	ATP2A1	Atp2a1	rat	Q64578	109409	K-ac, K-ub, R-m1, R-m2, S-p, T-p, Y-p
	ATP2A1	ATP2A1	rabbit	P04191	110459	K-ac, K-ub, R-m1, R-m2, S-p, T-p, Y-p
	ATP2A1	ATP2A1	cow	Q0VCY0	109290	K-ac, K-ub, R-m1, R-m2, S-p, T-p, Y-p
	ATP2A3	ATP2A3	human	Q93084	113977	K-ub, S-p, T-p, Y-p
	ATP2A3	Atp2a3	mouse	Q64518	113638	K-ub, S-p, T-p, Y-p
	ATP2A3	Atp2a3	rat	P18596	116284	K-ub, S-p, T-p, Y-p
	ATP2B2	ATP2B2	human	Q01814	136876	K-ac, K-ub, R-m1, R-m2, S-p, T-p, Y-p
	ATP2B2	Atp2b2	mouse	Q9R0K7	132588	K-ac, K-ub, R-m1, R-m2, S-p, T-p, Y-p
	ATP2B2	Atp2b2	rat	P11506	136811	K-ac, K-ub, R-m1, R-m2, S-p, T-p, Y-p
	ATP2B3	ATP2B3	human	Q16720	134197	K-ac, K-ub, R-m1, R-m2, S-p, T-p, Y-p
	ATP2B3	Atp2b3	mouse	Q0VF55	134360	K-ac, K-ub, R-m1, R-m2, S-p, T-p, Y-p
	ATP2B3	Atp2b3	rat	Q64568	138559	K-ac, K-ub, R-m1, R-m2, S-p, T-p, Y-p
	ATP2C1	ATP2C1	human	P98194	100577	K-ac, K-ub, S-p, T-p, Y-p
	ATP2C1	Atp2c1	mouse	Q80XR2	100299	K-ac, K-ub, S-p, T-p, Y-p
	ATP2C1	Atp2c1	rat	Q64566	100500	K-ac, K-ub, S-p, T-p, Y-p
	ATP2C2	ATP2C2	human	O75185	103187	K-ac, S-p, T-p, Y-p
	ATP2C2	Atp2c2	mouse	A7L9Z8	102528	K-ac, S-p, T-p, Y-p
	ATP4A	ATP4A	human	P20648	114119	K-ac, K-m1, K-sc, K-ub, S-p, T-gl, T-p, Y-p
	ATP4A	Atp4a	mouse	Q64436	114016	K-ac, K-m1, K-sc, K-ub, S-p, T-gl, T-p, Y-p
	ATP4A	Atp4a	rat	P09626	114038	K-ac, K-m1, K-sc, K-ub, S-p, T-gl, T-p, Y-p
	ATP4A	ATP4A	pig	P19156	114287	K-ac, K-m1, K-sc, K-ub, S-p, T-gl, T-p, Y-p
	ATP5G1	ATP5G1	human	P05496	14277	K-ub
	ATP5G1	Atp5g1	mouse	Q9CR84	14200	K-ub
	ATP5G1	ATP5G1	cow	P32876	14223	K-ub
	ATP6	MT-ATP6	human	P00846	24817
	ATP6	Mtatp6	mouse	ENSMUSP00000080996	25096
	ATP6V0A1	ATP6V0A1	human	Q93050	96413	K-ac, K-ub, S-p, T-p, Y-p
	ATP6V0A1	Atp6v0a1	mouse	Q9Z1G4	96467	K-ac, K-ub, S-p, T-p, Y-p
	ATP6V0A1	Atp6v0a1	rat	P25286	96328	K-ac, K-ub, S-p, T-p, Y-p
	ATP6V0A2	ATP6V0A2	human	Q9Y487	98082	K-ac, K-ub, S-p, T-p, Y-p
	ATP6V0A2	Atp6v0a2	mouse	P15920	98145	K-ac, K-ub, S-p, T-p, Y-p
	ATP6V0A2	Atp6v0a2	rat	Q2I6B1	98041	K-ac, K-ub, S-p, T-p, Y-p
	ATP6V0A4	ATP6V0A4	human	Q9HBG4	96386	K-ac, K-ub, S-p, T-p, Y-p
	ATP6V0A4	Atp6v0a4	mouse	Q920R6	95605	K-ac, K-ub, S-p, T-p, Y-p
	ATP6V0A4	Atp6v0a4	rat	D4A1H0	92034	K-ac, K-ub, S-p, T-p, Y-p
	ATP6V0B	ATP6V0B	human	Q99437	21406	S-p, Y-p
	ATP6V0B	Atp6v0b	mouse	Q91V37	21607	S-p, Y-p
	ATP6V0C	ATP6V0C	human	P27449	15736	S-p
	ATP6V0C	Atp6v0c	mouse	P63082	15808	S-p
	ATP6V0C	Atp6v0c	rat	P63081	15808	S-p
	ATP6V0E1	ATP6V0E1	human	O15342	9374
	ATP6V0E1	Atp6v0e	mouse	Q9CQD8	9340
	ATP6V0E2	ATP6V0E2	human	Q8NHE4	9184
	ATP6V0E2	Atp6v0e2	mouse	Q91XE7	9198
	ATP6V0E2	Atp6v0e2	rat	Q5EB76	9198
	ATP7A	ATP7A	human	Q04656	163374	K-ac, K-ub, S-p, T-p, Y-p
	ATP7A	Atp7a	mouse	Q64430	161959	K-ac, K-ub, S-p, T-p, Y-p
	ATP7A	Atp7a	rat	P70705	162093	K-ac, K-ub, S-p, T-p, Y-p
	ATP7A	Atp7a	hamster	P49015	160336	K-ac, K-ub, S-p, T-p, Y-p
	ATP7B	ATP7B	human	P35670	157263	K-ac, K-ub, S-p, T-p, Y-p
	ATP7B	Atp7b	mouse	Q64446	157190	K-ac, K-ub, S-p, T-p, Y-p
	ATP7B	Atp7b	rat	Q64535	155990	K-ac, K-ub, S-p, T-p, Y-p
	ATP8A1	ATP8A1	human	Q9Y2Q0	131369	K-ac, K-ub, S-p, T-p, Y-p
	ATP8A1	Atp8a1	mouse	P70704	131413	K-ac, K-ub, S-p, T-p, Y-p
	ATP8A1	Atp8a1	rat	XP_001070245	125261	K-ac, K-ub, S-p, T-p, Y-p
	ATP8A2	ATP8A2	human	Q6ZSP3	133571	K-ac, K-ub, S-p, T-p, Y-p
	ATP8A2	Atp8a2	mouse	Q9D4I4	18372	K-ac, K-ub, S-p, T-p, Y-p
	ATP8A2	LOC691889	rat	D4A3X6	115207	K-ac, K-ub, S-p, T-p, Y-p
	ATP8B1	ATP8B1	human	O43520	143695	K-ac, K-m1, K-ub, S-p, T-p, Y-p
	ATP8B1	Atp8b1	mouse	Q148W0	143798	K-ac, K-m1, K-ub, S-p, T-p, Y-p
	ATP8B2	ATP8B2	human	P98198	137440	K-ac, K-ub, S-p, T-p, Y-p
	ATP8B2	Atp8b2	mouse	P98199	136968	K-ac, K-ub, S-p, T-p, Y-p
	ATP8B3	ATP8B3	human	O60423	146752	R-m2, S-p, T-p, Y-p
	ATP8B3	Atp8b3	mouse	Q6UQ17	151955	R-m2, S-p, T-p, Y-p
	ATP8B3	Atp8b3	rat	D3ZE62	151860	R-m2, S-p, T-p, Y-p
	ATP8B4	ATP8B4	human	Q8TF62	135868	R-m1, S-p, Y-p
	ATP8B4	Atp8b4	mouse	A2ANX3	135143	R-m1, S-p, Y-p
	ATP9A	ATP9A	human	O75110	118583	K-ac, K-m2, K-ub, S-p, T-p, Y-p
	ATP9A	Atp9a	mouse	O70228	118609	K-ac, K-m2, K-ub, S-p, T-p, Y-p
	ATP9B	ATP9B	human	O43861	129304	K-m1, K-ub, S-p, T-p, Y-p
	ATP9B	Atp9b	mouse	P98195	129017	K-m1, K-ub, S-p, T-p, Y-p
	ATP9B	Atp9b	rat	D4ABB8	129178	K-m1, K-ub, S-p, T-p, Y-p
	BEST1	BEST1	human	O76090	67684	K-ub, S-p, T-p, Y-p
	BEST1	Best1	mouse	O88870	63684	K-ub, S-p, T-p, Y-p
	BEST2	BEST2	human	Q8NFU1	57139	T-p
	BEST2	Best2	mouse	Q8BGM5	57023	T-p
	BEST2	Best2	rat	D4A3A7	57065	T-p
	BEST4	BEST4	human	Q8NFU0	53497	Y-p
	BEST4	Best4	rat	D3ZX44	52230	Y-p
	BSND	BSND	human	Q8WZ55	35197	K-ub, S-p, Y-p
	BSND	Bsnd	mouse	Q8VIM4	33813	K-ub, S-p, Y-p
	BSND	Bsnd	rat	Q8R2H3	33895	K-ub, S-p, Y-p
	CLCN1	CLCN1	human	P35523	108626	K-ub, S-p, T-p
	CLCN1	Clcn1	mouse	Q64347	109794	K-ub, S-p, T-p
	CLCN1	Clcn1	rat	P35524	110073	K-ub, S-p, T-p
	CLCN2	CLCN2	human	P51788	98535	K-ac, K-ub, S-p, T-p
	CLCN2	Clcn2	mouse	Q9R0A1	99447	K-ac, K-ub, S-p, T-p
	CLCN2	Clcn2	rat	P35525	99328	K-ac, K-ub, S-p, T-p
	CLCN3	CLCN3	human	P51790	90966	K-ac, S-p, T-p, Y-p
	CLCN3	Clcn3	mouse	P51791	90869	K-ac, S-p, T-p, Y-p
	CLCN3	Clcn3	rat	P51792	90855	K-ac, S-p, T-p, Y-p
	CLCN4	CLCN4	human	P51793	84917	K-ac, K-ub, S-p, T-p, Y-p
	CLCN4	Clcn4	mouse	Q61418	83733	K-ac, K-ub, S-p, T-p, Y-p
	CLCN5	CLCN5	human	P51795	83147	K-ac, K-ub, S-p, T-p, Y-p
	CLCN5	Clcn5	mouse	Q9WVD4	83101	K-ac, K-ub, S-p, T-p, Y-p
	CLCN5	Clcn5	rat	P51796	83068	K-ac, K-ub, S-p, T-p, Y-p
	CLCN6	CLCN6	human	P51797	97289	K-ub, S-p, Y-p
	CLCN6	Clcn6	mouse	O35454	96980	K-ub, S-p, Y-p
	CLCN6	Clcn6	rat	D4A3H5	96989	K-ub, S-p, Y-p
	CLCN7	CLCN7	human	P51798	88679	K-sm, K-ub, S-p, T-p, Y-p
	CLCN7	Clcn7	mouse	O70496	88713	K-sm, K-ub, S-p, T-p, Y-p
	CLCN7	Clcn7	rat	P51799	88731	K-sm, K-ub, S-p, T-p, Y-p
	CLCNKA	CLCNKA	human	P51800	75285	S-p
	CLCNKA	Clcnka	mouse	Q9WUB7	75684	S-p
	CLCNKA	Clcnka	rat	Q06393	75569	S-p
	CLCNKB	CLCNKB	human	P51801	75446	S-p, Y-p
	CLCNKB	Clcnkb	mouse	Q9WUB6	75009	S-p, Y-p
	CLCNKB	Clcnkb	rat	P51802	75218	S-p, Y-p
	CYBRD1	CYBRD1	human	Q53TN4	31641	S-p, T-p, Y-p
	CYBRD1	Cybrd1	mouse	Q925G2	31844	S-p, T-p, Y-p
	CYBRD1	Cybrd1	rat	Q5RKJ2	31519	S-p, T-p, Y-p
	ENaC-alpha	SCNN1A	human	P37088	75704	K-ac, R-m1, S-p, T-p
	ENaC-alpha	Scnn1a	mouse	Q61180	78893	K-ac, R-m1, S-p, T-p
	ENaC-alpha	Scnn1a	rat	P37089	78888	K-ac, R-m1, S-p, T-p
	ENaC-beta	SCNN1B	human	P51168	72659	K-ub, S-p, T-p, Y-p
	ENaC-beta	Scnn1b	mouse	Q9WU38	72197	K-ub, S-p, T-p, Y-p
	ENaC-beta	Scnn1b	rat	P37090	71995	K-ub, S-p, T-p, Y-p
	ENaC-delta	SCNN1D	human	P51172	70215	S-p, T-p
	ENaC-gamma	SCNN1G	human	P51170	74270	K-ac, S-p, T-p
	ENaC-gamma	Scnn1g	mouse	Q9WU39	74635	K-ac, S-p, T-p
	ENaC-gamma	Scnn1g	rat	P37091	74066	K-ac, S-p, T-p
	FLVCR1	FLVCR1	human	Q9Y5Y0	59863	K-ub, S-p, T-p, Y-p
	FLVCR1	Mfsd7b	mouse	B2RXV4	60469	K-ub, S-p, T-p, Y-p
	GABRA1	GABRA1	human	P14867	51802	K-ub, S-p, T-p, Y-p
	GABRA1	Gabra1	mouse	P62812	51754	K-ub, S-p, T-p, Y-p
	GABRA1	Gabra1	rat	P62813	51754	K-ub, S-p, T-p, Y-p
	GABRA2	GABRA2	human	P47869	51326	K-ac, K-ub, R-m1, S-p, T-p
	GABRA2	Gabra2	mouse	P26048	51139	K-ac, K-ub, R-m1, S-p, T-p
	GABRA2	Gabra2	rat	P23576	51182	K-ac, K-ub, R-m1, S-p, T-p
	GABRA3	GABRA3	human	P34903	55165	S-p, T-p, Y-p
	GABRA3	Gabra3	mouse	P26049	55398	S-p, T-p, Y-p
	GABRA3	Gabra3	rat	P20236	55433	S-p, T-p, Y-p
	GABRA4	GABRA4	human	P48169	61623	S-p, T-p, Y-p
	GABRA4	Gabra4	mouse	Q9D6F4	60878	S-p, T-p, Y-p
	GABRA4	Gabra4	rat	P28471	60951	S-p, T-p, Y-p
	GABRA5	GABRA5	human	P31644	52146	K-ac, K-ub, S-p
	GABRA5	Gabra5	mouse	Q8BHJ7	52274	K-ac, K-ub, S-p
	GABRA5	Gabra5	rat	P19969	52337	K-ac, K-ub, S-p
	GABRA6	GABRA6	human	Q16445	51024	K-ac, K-ub, S-p, T-p, Y-p
	GABRA6	Gabra6	mouse	P16305	51106	K-ac, K-ub, S-p, T-p, Y-p
	GABRA6	Gabra6	rat	P30191	51184	K-ac, K-ub, S-p, T-p, Y-p
	GABRB1	GABRB1	human	P18505	54235	K-ub, S-p, T-p, Y-p
	GABRB1	Gabrb1	mouse	P50571	54100	K-ub, S-p, T-p, Y-p
	GABRB1	Gabrb1	rat	P15431	54072	K-ub, S-p, T-p, Y-p
	GABRB1		cow	P08220	54130	K-ub, S-p, T-p, Y-p
	GABRB2	GABRB2	human	P47870	59150	K-ub, S-p, T-p, Y-p
	GABRB2	Gabrb2	mouse	P63137	59197	K-ub, S-p, T-p, Y-p
	GABRB2	Gabrb2	rat	P63138	54633	K-ub, S-p, T-p, Y-p
	GABRB3	GABRB3	human	P28472	54116	K-ub, S-p, T-p, Y-p
	GABRB3	Gabrb3	mouse	P63080	54166	K-ub, S-p, T-p, Y-p
	GABRB3	Gabrb3	rat	NP_058761	54184	K-ub, S-p, T-p, Y-p
	GABRG2	GABRG2	human	P18507	54162	S-p, T-p, Y-p
	GABRG2	Gabrg2	mouse	P22723	55099	S-p, T-p, Y-p
	GABRG2	Gabrg2	rat	Q6PW52	55100	S-p, T-p, Y-p
	GABRG3	GABRG3	human	Q99928	54289	T-p, Y-p
	GABRG3	Gabrg3	mouse	P27681	54334	T-p, Y-p
	GABRR1	GABRR1	human	P24046	55883	S-p, T-p, Y-p
	GABRR1	Gabrr1	mouse	P56475	55488	S-p, T-p, Y-p
	GABRR1	Gabrr1	rat	P50572	55532	S-p, T-p, Y-p
	GABRR2	GABRR2	human	P28476	54151	S-p, Y-p
	GABRR2	Gabrr2	mouse	P56476	54231	S-p, Y-p
	GABRR2	Gabrr2	rat	P47742	54296	S-p, Y-p
	GABRR3	GABRR3	human	A8MPY1	54272	K-ac, S-p
	GABRR3	Gabrr3	mouse	B2RXA8	53935	K-ac, S-p
	GABRR3	Gabrr3	rat	P50573	54031	K-ac, S-p
	GLRA1	GLRA1	human	P23415	52624	K-ub, S-p, Y-p
	GLRA1	Glra1	mouse	Q64018	52657	K-ub, S-p, Y-p
	GLRA2	GLRA2	human	P23416	52002	S-p, T-p, Y-p
	GLRA2	Glra2	mouse	Q7TNC8	52062	S-p, T-p, Y-p
	GLRA3	GLRA3	human	O75311	53800	S-p, T-p, Y-p
	GLRA3	Glra3	mouse	Q91XP5	53709	S-p, T-p, Y-p
	GLRA3	Glra3	rat	P24524	53672	S-p, T-p, Y-p
	GLRA4	GLRA4	human	Q5JXX5	47728	S-p, T-p, Y-p
	GLRA4	Glra4	mouse	Q61603	52514	S-p, T-p, Y-p
	GLRB	GLRB	human	P48167	56122	K-ac, K-ub, S-p, T-p, Y-p
	GLRB	Glrb	mouse	P48168	55951	K-ac, K-ub, S-p, T-p, Y-p
	GLRB	Glrb	rat	P20781	55927	K-ac, K-ub, S-p, T-p, Y-p
	mucolipin 1	MCOLN1	human	Q9GZU1	65022	K-ub, S-p, T-p, Y-p
	mucolipin 1	Mcoln1	mouse	Q99J21	65506	K-ub, S-p, T-p, Y-p
	mucolipin 1	Mcoln1	rat	NP_001099373	65480	K-ub, S-p, T-p, Y-p
	NHE10	SLC9C1	human	Q4G0N8	135206	S-p, T-p
	NHE10	Slc9a10	mouse	Q6UJY2	135545	S-p, T-p
	NHE11	SLC9C2	human	Q5TAH2	129053	T-p, Y-p
	NHEDC1	SLC9B1	human	Q4ZJI4	56054	K-m1, S-p
	NHEDC1	Nhedc1	mouse	Q8C0X2	61958	K-m1, S-p
	NHEDC2	SLC9B2	human	Q86UD5	57564	K-ub, S-p, T-p
	NHEDC2	Nhedc2	mouse	Q5BKR2	58934	K-ub, S-p, T-p
	PMCA1	ATP2B1	human	P20020	138755	K-ac, K-ub, R-m1, R-m2, S-p, T-p, Y-p
	PMCA1	Atp2b1	mouse	G5E829	134747	K-ac, K-ub, R-m1, R-m2, S-p, T-p, Y-p
	PMCA1	Atp2b1	rat	P11505	138719	K-ac, K-ub, R-m1, R-m2, S-p, T-p, Y-p
	PMCA4	ATP2B4	human	P23634	137920	K-ac, K-ub, R-m1, R-m2, S-p, T-p, Y-p
	PMCA4	Atp2b4	mouse	Q6Q477	133069	K-ac, K-ub, R-m1, R-m2, S-p, T-p, Y-p
	PMCA4	Atp2b4	rat	Q64542	133094	K-ac, K-ub, R-m1, R-m2, S-p, T-p, Y-p
	RYR1	RYR1	human	P21817	565176	K-ac, K-m1, K-ub, S-p, T-p, Y-p
	RYR1	Ryr1	mouse	E9PZQ0	565039	K-ac, K-m1, K-ub, S-p, T-p, Y-p
	RYR1	Ryr1l	rat	F1LMY4	565483	K-ac, K-m1, K-ub, S-p, T-p, Y-p
	RYR1	RYR1	rabbit	P11716	565253	K-ac, K-m1, K-ub, S-p, T-p, Y-p
	RYR2	RYR2	human	Q92736	564567	G-p, K-ac, K-m1, K-m3, K-ub, S-p, T-p, Y-p
	RYR2	Ryr2	mouse	E9Q401	564819	G-p, K-ac, K-m1, K-m3, K-ub, S-p, T-p, Y-p
	RYR2	Ryr2	rat	B0LPN4	562955	G-p, K-ac, K-m1, K-m3, K-ub, S-p, T-p, Y-p
	RYR2	RYR2	rabbit	P30957	565073	G-p, K-ac, K-m1, K-m3, K-ub, S-p, T-p, Y-p
	RYR2	RYR2	dog	F1PEE8	563895	G-p, K-ac, K-m1, K-m3, K-ub, S-p, T-p, Y-p
	RYR3	RYR3	human	Q15413	552042	K-ac, K-ub, S-p, T-p, Y-p
	RYR3	Ryr3	mouse	A2AGL3	551328	K-ac, K-ub, S-p, T-p, Y-p
	SERCA2	ATP2A2	human	P16615	114757	K-ac, K-ub, S-p, T-p, Y-p
	SERCA2	Atp2a2	mouse	O55143	114858	K-ac, K-ub, S-p, T-p, Y-p
	SERCA2	Atp2a2	rat	P11507	114768	K-ac, K-ub, S-p, T-p, Y-p
	SLC46A1	SLC46A1	human	Q96NT5	49771	K-ub, S-p
	SLC46A1	Slc46a1	mouse	Q6PEM8	50089	K-ub, S-p
	SLC46A1	Slc46a1	rat	Q5EBA8	50095	K-ub, S-p
	STEAP3	STEAP3	human	Q658P3	54601	K-ac, K-ub, S-p, T-p, Y-p
	STEAP3	Steap3	mouse	Q8CI59	54749	K-ac, K-ub, S-p, T-p, Y-p
	STEAP3	Steap3	rat	Q5RKL5	54674	K-ac, K-ub, S-p, T-p, Y-p
	TCIRG1	TCIRG1	human	Q13488	92968	K-ub, S-p, T-p, Y-p
	TCIRG1	Tcirg1	mouse	Q9JHF5	93460	K-ub, S-p, T-p, Y-p
	TCIRG1	Tcirg1	rat	Q2I6B0	93168	K-ub, S-p, T-p, Y-p
	TPCN1	TPCN1	human	Q9ULQ1	94147	K-ub, S-p, T-p, Y-p
	TPCN1	Tpcn1	mouse	Q9EQJ0	94496	K-ub, S-p, T-p, Y-p
	TPCN1	Tpcn1	rat	Q9WTN5	94405	K-ub, S-p, T-p, Y-p
	TPCN2	TPCN2	human	Q8NHX9	85243	S-p, T-p, Y-p
	TPCN2	Tpcn2	mouse	Q8BWC0	83595	S-p, T-p, Y-p
	TPCN2	Tpcn2	rat	NP_001101036	81395	S-p, T-p, Y-p
	TTYH1	TTYH1	human	Q9H313	49051	K-ub, S-p, T-p
	TTYH1	Ttyh1	mouse	Q9D3A9	49032	K-ub, S-p, T-p
	TTYH1	Ttyh1	rat	P0C5X8	49032	K-ub, S-p, T-p
	TTYH2	TTYH2	human	Q9BSA4	58772	K-ub, S-p, T-p, Y-p
	TTYH2	Ttyh2	mouse	Q3TH73	59008	K-ub, S-p, T-p, Y-p
	TTYH2	Ttyh2	rat	D4A4P8	59036	K-ub, S-p, T-p, Y-p
	TTYH3	TTYH3	human	Q9C0H2	57545	K-ub, S-p, T-p, Y-p
	TTYH3	Ttyh3	mouse	Q6P5F7	57714	K-ub, S-p, T-p, Y-p
	TTYH3	Ttyh3	rat	D4A383	57581	K-ub, S-p, T-p, Y-p
	UNC79	UNC79	human	Q9P2D8	295326	S-p, T-p, Y-p
	UNC79	Kiaa1409	mouse	Q0KK59	290740	S-p, T-p, Y-p
	UNC79	RGD1311117	rat	XP_234477	275010	S-p, T-p, Y-p
	UNC80	UNC80	human	Q8N2C7	363390	K-ub, S-p, T-p, Y-p
	UNC80	Unc80	mouse	Q8BLN6	363504	K-ub, S-p, T-p, Y-p
	VGCNL1	NALCN	human	Q8IZF0	200331	K-ac, S-p, T-p, Y-p
	VGCNL1	Nalcn	mouse	Q8BXR5	200441	K-ac, S-p, T-p, Y-p
	VGCNL1	Nalcn	rat	Q6Q760	200491	K-ac, S-p, T-p, Y-p
	VMD2L3	BEST3	human	Q8N1M1	76107	K-ac, S-p, Y-p
	VMD2L3	Best3	mouse	Q6H1V1	76431	K-ac, S-p, Y-p
	Protein	GeneSymbol	Organism	Accession	MW	Modification Summary
	5-HT(3)	HTR3A	human	P46098	55280	K-ac, S-p, Y-p
	5-HT(3)	Htr3a	mouse	P23979	56056	K-ac, S-p, Y-p
	5-HT(3)	Htr3a	rat	P35563	55428	K-ac, S-p, Y-p
	5-HT(3)	Htr3a	guinea pig	O70212	55656	K-ac, S-p, Y-p
	5-HT(3B)	HTR3B	human	O95264	50292	R-m1, T-p
	5-HT(3B)	Htr3b	mouse	Q9JHJ5	50321	R-m1, T-p
	5-HT(3D)	HTR3D	human	Q70Z44	50191	S-p
	5-HT(3E)	HTR3E	human	A5X5Y0	51438	S-p
	5-HT(3E)	HTR3E	cow	XP_002684939	50939	S-p
	ABCC9	ABCC9	human	O60706	174224	K-ub, S-p, T-p, Y-p
	ABCC9	Abcc9	mouse	P70170	174239	K-ub, S-p, T-p, Y-p
	ABCC9	Abcc9	rat	Q9JJ67	174365	K-ub, S-p, T-p, Y-p
	ANO5	ANO5	human	Q75V66	107188	K-ac, S-p, T-p, Y-p
	ANO5	Ano5	mouse	Q75UR0	106214	K-ac, S-p, T-p, Y-p
	ANO7	ANO7	human	Q6IWH7	105532	S-p, T-p
	ANO7	Ano7	mouse	Q14AT5	97128	S-p, T-p
	ANO9	ANO9	human	A1A5B4	90333	S-p, T-p, Y-p
	ANO9	Ano9	mouse	P86044	87180	S-p, T-p, Y-p
	ANO9	Ano9	rat	XP_574586	98746	S-p, T-p, Y-p
	APOL1	APOL1	human	O14791	43974	S-p, T-ga, T-p
	APXL	SHROOM2	human	Q13796	176410	K-ac, K-ub, S-p, T-p, Y-p
	APXL	Shroom2	mouse	A2ALU4	164703	K-ac, K-ub, S-p, T-p, Y-p
	APXL	Shroom2	rat	Q7TP36	157989	K-ac, K-ub, S-p, T-p, Y-p
	AQP0	MIP	human	P30301	28122	S-p
	AQP0	Mip	mouse	P51180	28193	S-p
	AQP0	Mip	rat	P09011	27891	S-p
	AQP0		cow	P06624	28223	S-p
	AQP2	AQP2	human	P41181	28837	K-ub, S-p
	AQP2	Aqp2	mouse	P56402	28965	K-ub, S-p
	AQP2	Aqp2	rat	P34080	28931	K-ub, S-p
	AQP3	AQP3	human	Q92482	31544
	AQP3	Aqp3	mouse	Q8R2N1	31568
	AQP4	AQP4	human	P55087	34830	K-ac, K-m2, K-ub, S-p, T-p, Y-p
	AQP4	Aqp4	mouse	P55088	34436	K-ac, K-m2, K-ub, S-p, T-p, Y-p
	AQP4	Aqp4	rat	P47863	34480	K-ac, K-m2, K-ub, S-p, T-p, Y-p
	AQP5	AQP5	human	P55064	28292	K-ac, S-p, T-p, Y-p
	AQP5	Aqp5	mouse	Q9WTY4	28274	K-ac, S-p, T-p, Y-p
	AQP5	Aqp5	rat	P47864	28421	K-ac, S-p, T-p, Y-p
	AQP8	AQP8	human	O94778	27381
	AQP8	Aqp8	mouse	P56404	27797
	AQP9	AQP9	human	O43315	31431	K-ub, S-p
	AQP9	Aqp9	mouse	Q9JJJ3	31764	K-ub, S-p
	AQP9	Aqp9	rat	P56627	31871	K-ub, S-p
	ASIC1	ASIC1	human	P78348	59909	K-ac, S-p, T-p, Y-p
	ASIC1	Accn2	mouse	Q6NXK8	59668	K-ac, S-p, T-p, Y-p
	ASIC1	Accn2	rat	P55926	59641	K-ac, S-p, T-p, Y-p
	ASIC2	ASIC2	human	Q16515	57709	S-p, T-p, Y-p
	ASIC2	Accn1	mouse	Q925H0	57739	S-p, T-p, Y-p
	ASIC2	Accn1	rat	Q62962	57739	S-p, T-p, Y-p
	ASIC3	ASIC3	human	Q9UHC3	58905	K-ac, S-p, T-p, Y-p
	ASIC3	Accn3	mouse	Q6X1Y6	58704	K-ac, S-p, T-p, Y-p
	ASIC3	Accn3	rat	O35240	59227	K-ac, S-p, T-p, Y-p
	ASIC4	ASIC4	human	Q96FT7	70105	S-p, T-p, Y-p
	ASIC4	Accn4	mouse	Q7TNS7	59216	S-p, T-p, Y-p
	ASIC5	ASIC5	human	Q9NY37	57464	K-ac, S-p
	ASIC5	Accn5	mouse	Q9R0Y1	56523	K-ac, S-p
	BEST1	BEST1	human	O76090	67684	K-ub, S-p, T-p, Y-p
	BEST1	Best1	mouse	O88870	63684	K-ub, S-p, T-p, Y-p
	CACNA1A	CACNA1A	human	O00555	282365	K-ac, K-ub, R-m1, S-gl, S-p, T-p, Y-p
	CACNA1A	Cacna1a	mouse	P97445	267647	K-ac, K-ub, R-m1, S-gl, S-p, T-p, Y-p
	CACNA1A	Cacna1a	rat	P54282	251527	K-ac, K-ub, R-m1, S-gl, S-p, T-p, Y-p
	CACNA1B	CACNA1B	human	Q00975	262496	K-ac, K-ub, R-m1, S-p, T-gl, T-p, Y-p
	CACNA1B	Cacna1b	mouse	O55017	261481	K-ac, K-ub, R-m1, S-p, T-gl, T-p, Y-p
	CACNA1B	Cacna1b	rat	Q02294	262256	K-ac, K-ub, R-m1, S-p, T-gl, T-p, Y-p
	CACNA1B	CACNA1B	rabbit	Q05152	261181	K-ac, K-ub, R-m1, S-p, T-gl, T-p, Y-p
	CACNA1B	CACNA1B	chicken	Q9PUM6	266584	K-ac, K-ub, R-m1, S-p, T-gl, T-p, Y-p
	CACNA1C	CACNA1C	human	Q13936	248977	K-ac, K-ub, S-p, T-p, Y-p
	CACNA1C	Cacna1c	mouse	Q01815	240138	K-ac, K-ub, S-p, T-p, Y-p
	CACNA1C	Cacna1c	rat	P22002	243482	K-ac, K-ub, S-p, T-p, Y-p
	CACNA1C	CACB	rabbit	P15381	242784	K-ac, K-ub, S-p, T-p, Y-p
	CACNA1C	CACNA1C	guinea pig	BAA34185.2	242638	K-ac, K-ub, S-p, T-p, Y-p
	CACNA1D	CACNA1D	human	Q01668	245141	K-ac, K-ub, R-m1, S-p, T-p, Y-p
	CACNA1D	Cacna1d	mouse	Q99246	247061	K-ac, K-ub, R-m1, S-p, T-p, Y-p
	CACNA1D	Cacna1d	rat	P27732	250136	K-ac, K-ub, R-m1, S-p, T-p, Y-p
	CACNA1E	CACNA1E	human	Q15878	261731	K-ac, K-ub, S-p, T-p, Y-p
	CACNA1E	Cacna1e	mouse	Q61290	257236	K-ac, K-ub, S-p, T-p, Y-p
	CACNA1E	Cacna1e	rat	Q07652	252116	K-ac, K-ub, S-p, T-p, Y-p
	CACNA1G	CACNA1G	human	O43497	262472	K-ac, S-p, T-p, Y-p
	CACNA1G	Cacna1g	mouse	Q5SUF7	262833	K-ac, S-p, T-p, Y-p
	CACNA1G	Cacna1g	rat	O54898	250407	K-ac, S-p, T-p, Y-p
	CACNA1H	CACNA1H	human	O95180	259163	S-p, T-p, Y-p
	CACNA1H	Cacna1h	mouse	O88427	262030	S-p, T-p, Y-p
	CACNA1I	CACNA1I	human	Q9P0X4	245103	S-p, T-p
	CACNA1I	Cacna1i	mouse	E9Q7P2	242894	S-p, T-p
	CACNA1I	Cacna1i	rat	Q9Z0Y8	243693	S-p, T-p
	CACNA1S	CACNA1S	human	Q13698	212350	K-ac, K-ub, S-p, T-p, Y-p
	CACNA1S	Cacna1s	mouse	Q02789	213260	K-ac, K-ub, S-p, T-p, Y-p
	CACNA1S	Cacna1s	rat	Q02485	130144	K-ac, K-ub, S-p, T-p, Y-p
	CACNA1S	Cach1	rat	Q02485	130144	K-ac, K-ub, S-p, T-p, Y-p
	CACNA1S	Cacnl1a3	rat	Q02485	130144	K-ac, K-ub, S-p, T-p, Y-p
	CACNA1S	Cacn1	rat	Q02485	130144	K-ac, K-ub, S-p, T-p, Y-p
	CACNA1S	Cchl1a3	rat	Q02485	130144	K-ac, K-ub, S-p, T-p, Y-p
	CACNA1S		rabbit	P07293	212029	K-ac, K-ub, S-p, T-p, Y-p
	CACNA2D1	CACNA2D1	human	P54289	124568	K-ac, S-p, Y-p
	CACNA2D1	Cacna2d1	mouse	O08532	124630	K-ac, S-p, Y-p
	CACNA2D1	Cacna2d1	rat	P54290	123823	K-ac, S-p, Y-p
	CACNA2D4	CACNA2D4	human	Q7Z3S7	127938	S-p, T-p, Y-p
	CACNA2D4	Cacna2d4	mouse	Q5RJF7	125991	S-p, T-p, Y-p
	CACNB1	CACNB1	human	Q02641	65714	K-ac, K-ub, R-m1, S-p, T-p, Y-p
	CACNB1	Cacnb1	mouse	Q8R3Z5	65486	K-ac, K-ub, R-m1, S-p, T-p, Y-p
	CACNB1	Cacnb1	rat	P54283	65680	K-ac, K-ub, R-m1, S-p, T-p, Y-p
	CACNB2	CACNB2	human	Q08289	73581	K-ac, S-p, T-p, Y-p
	CACNB2	Cacnb2	mouse	Q8CC27	73149	K-ac, S-p, T-p, Y-p
	CACNB2	Cacnb2	rat	Q8VGC3	73226	K-ac, S-p, T-p, Y-p
	CACNB2	CAB2	rabbit	P54288	70944	K-ac, S-p, T-p, Y-p
	CACNB3	CACNB3	human	P54284	54532	K-ac, S-gl, S-p, Y-p
	CACNB3	Cacnb3	mouse	P54285	54572	K-ac, S-gl, S-p, Y-p
	CACNB3	Cacnb3	rat	P54287	54564	K-ac, S-gl, S-p, Y-p
	CACNB4	CACNB4	human	O00305	58169	K-ac, R-m1, S-p, T-p, Y-p
	CACNB4	Cacnb4	mouse	Q8R0S4	57950	K-ac, R-m1, S-p, T-p, Y-p
	CACNB4	Cacnb4	rat	D4A055	54619	K-ac, R-m1, S-p, T-p, Y-p
	CACNG3	CACNG3	human	O60359	35549	K-ub, S-p, T-gl, T-p
	CACNG3	Cacng3	mouse	Q9JJV5	35516	K-ub, S-p, T-gl, T-p
	CACNG3	Cacng3	rat	Q8VHX0	35516	K-ub, S-p, T-gl, T-p
	CACNG4	CACNG4	human	Q9UBN1	36579	S-p, Y-p
	CACNG4	Cacng4	mouse	Q9JJV4	36535	S-p, Y-p
	CACNG4	Cacng4	rat	Q8VHW9	36523	S-p, Y-p
	CACNG5	CACNG5	human	Q9UF02	30903	S-p, T-p, Y-p
	CACNG5	Cacng5	mouse	Q8VHW4	30894	S-p, T-p, Y-p
	CACNG6	CACNG6	human	Q9BXT2	28129	S-p, T-p
	CACNG6	Cacng6	mouse	Q8VHW3	28145	S-p, T-p
	CACNG7	CACNG7	human	P62955	31003	S-p, T-p, Y-p
	CACNG7	Cacng7	mouse	P62956	31003	S-p, T-p, Y-p
	CACNG7	Cacng7	rat	P62957	31003	S-p, T-p, Y-p
	CACNG8	CACNG8	human	Q8WXS5	43313	K-ub, S-p, Y-p
	CACNG8	Cacng8	mouse	Q8VHW2	43453	K-ub, S-p, Y-p
	CACNG8	Cacng8	rat	Q8VHW5	43269	K-ub, S-p, Y-p
	CALHM1	CALHM1	human	Q8IU99	38264	S-p, T-p, Y-p
	CALHM1	Calhm1	mouse	D3Z291	38827	S-p, T-p, Y-p
	CATSPER3	CATSPER3	human	Q86XQ3	46422	S-p, T-p
	CATSPER3	Catsper3	mouse	Q80W99	45486	S-p, T-p
	CATSPER3		rat	ENSRNOP00000015163	43255	S-p, T-p
	CFTR	CFTR	human	P13569	168142	K-ub, S-p, T-p, Y-p
	CFTR	Cftr	mouse	P26361	167870	K-ub, S-p, T-p, Y-p
	CFTR	Cftr	rat	P34158	167830	K-ub, S-p, T-p, Y-p
	ChaK1	TRPM7	human	Q96QT4	212697	K-ac, K-ub, R-m1, S-p, T-p, Y-p
	ChaK1	Trpm7	mouse	Q923J1	212399	K-ac, K-ub, R-m1, S-p, T-p, Y-p
	ChaK1	Trpm7	rat	Q925B3	212391	K-ac, K-ub, R-m1, S-p, T-p, Y-p
	ChaK2	TRPM6	human	Q9BX84	231708	K-ac, K-m1, K-ub, S-p, T-p, Y-p
	ChaK2	Trpm6	mouse	Q8CIR4	232888	K-ac, K-m1, K-ub, S-p, T-p, Y-p
	CLCA1	CLCA1	human	A8K7I4	100226	K-ac, S-p, T-p, Y-p
	CLCA1	Clca1	mouse	Q9D7Z6	100071	K-ac, S-p, T-p, Y-p
	CLCA1	Clca3	rat	NP_001100919	99827	K-ac, S-p, T-p, Y-p
	CLCA2	Clca2	mouse	Q9EQR4	99856	Y-p
	CLCA2	Clca2	rat	Q4H2C5	100236	Y-p
	CLCA3	CLCA3P	human	Q9Y6N3	29971	S-p, T-p, Y-p
	CLCA4	CLCA4	human	Q14CN2	101283	K-ub, S-p, Y-p
	CLCA4	Clca4	mouse	Q6Q473	101872	K-ub, S-p, Y-p
	CLCA4	Clca4	rat	Q6VPP3	101858	K-ub, S-p, Y-p
	CLCA5	CLCA2	human	Q9UQC9	103941	K-ac, S-p, T-p, Y-p
	CLCA5	Clca5	mouse	Q8BG22	103626	K-ac, S-p, T-p, Y-p
	CLCA5	Clca5	rat	D3ZVT7	103638	K-ac, S-p, T-p, Y-p
	CLCC1	CLCC1	human	Q96S66	62023	K-ac, K-ub, R-m1, S-p, T-ga, T-p, Y-p
	CLCC1	Clcc1	mouse	Q99LI2	60621	K-ac, K-ub, R-m1, S-p, T-ga, T-p, Y-p
	CLCC1	Clcc1	rat	Q9WU61	61174	K-ac, K-ub, R-m1, S-p, T-ga, T-p, Y-p
	CLCN1	CLCN1	human	P35523	108626	K-ub, S-p, T-p
	CLCN1	Clcn1	mouse	Q64347	109794	K-ub, S-p, T-p
	CLCN1	Clcn1	rat	P35524	110073	K-ub, S-p, T-p
	CLCN2	CLCN2	human	P51788	98535	K-ac, K-ub, S-p, T-p
	CLCN2	Clcn2	mouse	Q9R0A1	99447	K-ac, K-ub, S-p, T-p
	CLCN2	Clcn2	rat	P35525	99328	K-ac, K-ub, S-p, T-p
	CLCN3	CLCN3	human	P51790	90966	K-ac, S-p, T-p, Y-p
	CLCN3	Clcn3	mouse	P51791	90869	K-ac, S-p, T-p, Y-p
	CLCN3	Clcn3	rat	P51792	90855	K-ac, S-p, T-p, Y-p
	CLCN6	CLCN6	human	P51797	97289	K-ub, S-p, Y-p
	CLCN6	Clcn6	mouse	O35454	96980	K-ub, S-p, Y-p
	CLCN6	Clcn6	rat	D4A3H5	96989	K-ub, S-p, Y-p
	CLCN7	CLCN7	human	P51798	88679	K-sm, K-ub, S-p, T-p, Y-p
	CLCN7	Clcn7	mouse	O70496	88713	K-sm, K-ub, S-p, T-p, Y-p
	CLCN7	Clcn7	rat	P51799	88731	K-sm, K-ub, S-p, T-p, Y-p
	CLIC1	CLIC1	human	O00299	26923	K-ac, K-ub, S-p, T-p, Y-p
	CLIC1	Clic1	mouse	Q9Z1Q5	27013	K-ac, K-ub, S-p, T-p, Y-p
	CLIC1	Clic1	rat	Q6MG61	26981	K-ac, K-ub, S-p, T-p, Y-p
	CLIC2	CLIC2	human	O15247	28356	K-ac, K-ub, S-p, T-p, Y-p
	CLIC2	Clic2	rat	Q5M883	28161	K-ac, K-ub, S-p, T-p, Y-p
	CLIC3	CLIC3	human	O95833	26648	S-p, Y-p
	CLIC3	Clic3	mouse	Q9D7P7	26846	S-p, Y-p
	CLIC6	CLIC6	human	Q96NY7	73012	K-ac, K-ub, S-p, T-p, Y-p
	CLIC6	Clic6	mouse	Q8BHB9	62886	K-ac, K-ub, S-p, T-p, Y-p
	CLIC6	Clic6	rat	Q811Q2	64687	K-ac, K-ub, S-p, T-p, Y-p
	CNGA1	CNGA1	human	P29973	79586	K-ac, K-m1, S-p, T-p, Y-p
	CNGA1	Cnga1	mouse	P29974	79460	K-ac, K-m1, S-p, T-p, Y-p
	CNGA1	Cnga1	rat	Q62927	79228	K-ac, K-m1, S-p, T-p, Y-p
	CNGA1	CNGA1	cow	Q00194	79602	K-ac, K-m1, S-p, T-p, Y-p
	CNGA3	CNGA3	human	Q16281	78838	K-ac, S-p, Y-p
	CNGA3	Cnga3	mouse	Q9JJZ8	72702	K-ac, S-p, Y-p
	CNGB1	CNGB1	human	Q14028	139678	K-ac, S-p, T-p, Y-p
	CNGB1	Cngb1	mouse	Q80XL8	97427	K-ac, S-p, T-p, Y-p
	CNGB1	Cngb1	rat	O35788	151047	K-ac, S-p, T-p, Y-p
	CNGB1		cow	Q28181	155065	K-ac, S-p, T-p, Y-p
	CNGB3	CNGB3	human	Q9NQW8	92167	K-ac, K-ub, S-p, T-p, Y-p
	CNGB3	Cngb3	mouse	Q9JJZ9	79722	K-ac, K-ub, S-p, T-p, Y-p
	CNTN2	Cntn2	rat	P22063	113043	K-ac, S-p, T-p, Y-p
	ENaC-alpha	SCNN1A	human	P37088	75704	K-ac, R-m1, S-p, T-p
	ENaC-alpha	Scnn1a	mouse	Q61180	78893	K-ac, R-m1, S-p, T-p
	ENaC-alpha	Scnn1a	rat	P37089	78888	K-ac, R-m1, S-p, T-p
	ENaC-beta	SCNN1B	human	P51168	72659	K-ub, S-p, T-p, Y-p
	ENaC-beta	Scnn1b	mouse	Q9WU38	72197	K-ub, S-p, T-p, Y-p
	ENaC-beta	Scnn1b	rat	P37090	71995	K-ub, S-p, T-p, Y-p
	ENaC-delta	SCNN1D	human	P51172	70215	S-p, T-p
	ENaC-gamma	SCNN1G	human	P51170	74270	K-ac, S-p, T-p
	ENaC-gamma	Scnn1g	mouse	Q9WU39	74635	K-ac, S-p, T-p
	ENaC-gamma	Scnn1g	rat	P37091	74066	K-ac, S-p, T-p
	Fxyd6	FXYD6	human	Q9H0Q3	10542	Y-p
	Fxyd6	Fxyd6	mouse	Q9D164	10374	Y-p
	GABRA1	GABRA1	human	P14867	51802	K-ub, S-p, T-p, Y-p
	GABRA1	Gabra1	mouse	P62812	51754	K-ub, S-p, T-p, Y-p
	GABRA1	Gabra1	rat	P62813	51754	K-ub, S-p, T-p, Y-p
	GABRA4	GABRA4	human	P48169	61623	S-p, T-p, Y-p
	GABRA4	Gabra4	mouse	Q9D6F4	60878	S-p, T-p, Y-p
	GABRA4	Gabra4	rat	P28471	60951	S-p, T-p, Y-p
	GABRA6	GABRA6	human	Q16445	51024	K-ac, K-ub, S-p, T-p, Y-p
	GABRA6	Gabra6	mouse	P16305	51106	K-ac, K-ub, S-p, T-p, Y-p
	GABRA6	Gabra6	rat	P30191	51184	K-ac, K-ub, S-p, T-p, Y-p
	GABRB1	GABRB1	human	P18505	54235	K-ub, S-p, T-p, Y-p
	GABRB1	Gabrb1	mouse	P50571	54100	K-ub, S-p, T-p, Y-p
	GABRB1	Gabrb1	rat	P15431	54072	K-ub, S-p, T-p, Y-p
	GABRB1		cow	P08220	54130	K-ub, S-p, T-p, Y-p
	GABRB2	GABRB2	human	P47870	59150	K-ub, S-p, T-p, Y-p
	GABRB2	Gabrb2	mouse	P63137	59197	K-ub, S-p, T-p, Y-p
	GABRB2	Gabrb2	rat	P63138	54633	K-ub, S-p, T-p, Y-p
	GABRB3	GABRB3	human	P28472	54116	K-ub, S-p, T-p, Y-p
	GABRB3	Gabrb3	mouse	P63080	54166	K-ub, S-p, T-p, Y-p
	GABRB3	Gabrb3	rat	NP_058761	54184	K-ub, S-p, T-p, Y-p
	GABRG2	GABRG2	human	P18507	54162	S-p, T-p, Y-p
	GABRG2	Gabrg2	mouse	P22723	55099	S-p, T-p, Y-p
	GABRG2	Gabrg2	rat	Q6PW52	55100	S-p, T-p, Y-p
	GABRG3	GABRG3	human	Q99928	54289	T-p, Y-p
	GABRG3	Gabrg3	mouse	P27681	54334	T-p, Y-p
	GABRP	GABRP	human	O00591	50640	S-p, Y-p
	GABRP	Gabrp	mouse	Q8QZW7	50436	S-p, Y-p
	GABRQ	GABRQ	human	Q9UN88	72022	S-p, T-p, Y-p
	GABRQ	Gabrq	mouse	Q9JLF1	72799	S-p, T-p, Y-p
	GABRR1	GABRR1	human	P24046	55883	S-p, T-p, Y-p
	GABRR1	Gabrr1	mouse	P56475	55488	S-p, T-p, Y-p
	GABRR1	Gabrr1	rat	P50572	55532	S-p, T-p, Y-p
	GABRR3	GABRR3	human	A8MPY1	54272	K-ac, S-p
	GABRR3	Gabrr3	mouse	B2RXA8	53935	K-ac, S-p
	GABRR3	Gabrr3	rat	P50573	54031	K-ac, S-p
	GIRK1	KCNJ3	human	P48549	56603	K-ac, S-p, T-p, Y-p
	GIRK1	Kcnj3	mouse	P63250	56573	K-ac, S-p, T-p, Y-p
	GIRK1	Kcnj3	rat	P63251	56573	K-ac, S-p, T-p, Y-p
	GIRK3	KCNJ9	human	Q92806	44020	Y-p
	GIRK3	Kcnj9	mouse	P48543	43974	Y-p
	GIRK3	Kcnj9	rat	Q63511	43965	Y-p
	GIRK4	KCNJ5	human	P48544	47668	S-p, T-p, Y-p
	GIRK4	Kcnj5	mouse	P48545	47669	S-p, T-p, Y-p
	GIRK4	Kcnj5	rat	P48548	47783	S-p, T-p, Y-p
	GJA1	GJA1	human	P17302	43008	K-ac, K-ub, S-p, T-p, Y-p
	GJA1	Gja1	mouse	P23242	43004	K-ac, K-ub, S-p, T-p, Y-p
	GJA1	Gja1	rat	P08050	43031	K-ac, K-ub, S-p, T-p, Y-p
	GJA1	GJA1	rabbit	Q6TYA7	43033	K-ac, K-ub, S-p, T-p, Y-p
	GJA1	Gja1	hamster	Q80Z94	43030	K-ac, K-ub, S-p, T-p, Y-p
	GJA5	GJA5	human	P36382	40380	K-ub, S-p, Y-p
	GJA5	Gja5	mouse	Q01231	40413	K-ub, S-p, Y-p
	GJA5	Gja5	rat	P28234	40233	K-ub, S-p, Y-p
	GJA8	GJA8	human	P48165	48229	S-p, T-p
	GJA8	Gja8	mouse	P28236	49598	S-p, T-p
	GJA8	GJA8	chicken	P36381	45616	S-p, T-p
	GJA8		cow	XP_602360	49183	S-p, T-p
	GJB1	GJB1	human	P08034	32025	K-ub, S-p, T-p, Y-p
	GJB1	Gjb1	mouse	P28230	32004	K-ub, S-p, T-p, Y-p
	GJB1	Gjb1	rat	P08033	32004	K-ub, S-p, T-p, Y-p
	GJB3	GJB3	human	O75712	30818	K-ub, S-p, Y-p
	GJB3	Gjb3	mouse	P28231	30902	K-ub, S-p, Y-p
	GJB3	Gjb3	rat	P25305	30969	K-ub, S-p, Y-p
	GJB4	GJB4	human	Q9NTQ9	30419	Y-p
	GJB4	Gjb4	mouse	Q02738	30389	Y-p
	GJD2	GJD2	human	Q9UKL4	36093	S-p, T-p
	GJD2	Gjd2	mouse	O54851	36082	S-p, T-p
	GLRA4	GLRA4	human	Q5JXX5	47728	S-p, T-p, Y-p
	GLRA4	Glra4	mouse	Q61603	52514	S-p, T-p, Y-p
	GLRB	GLRB	human	P48167	56122	K-ac, K-ub, S-p, T-p, Y-p
	GLRB	Glrb	mouse	P48168	55951	K-ac, K-ub, S-p, T-p, Y-p
	GLRB	Glrb	rat	P20781	55927	K-ac, K-ub, S-p, T-p, Y-p
	GluR KA1	GRIK4	human	Q16099	107246	S-p, T-p
	GluR KA1	Grik4	mouse	Q8BMF5	107264	S-p, T-p
	GluR KA2	GRIK5	human	Q16478	109265	S-p, T-p, Y-p
	GluR KA2	Grik5	mouse	Q61626	109276	S-p, T-p, Y-p
	GluR KA2	Grik5	rat	Q63273	109276	S-p, T-p, Y-p
	GluR-delta1	GRID1	human	Q9ULK0	112131	S-p, T-p, Y-p
	GluR-delta1	Grid1	mouse	Q61627	112210	S-p, T-p, Y-p
	GluR-delta1	Grid1	rat	Q62640	112125	S-p, T-p, Y-p
	GluR-delta2	GRID2	human	O43424	113356	K-m2, K-ub, R-m1, S-p, T-p, Y-p
	GluR-delta2	Grid2	mouse	Q61625	113082	K-m2, K-ub, R-m1, S-p, T-p, Y-p
	GluR-delta2	Grid2	rat	Q63226	113259	K-m2, K-ub, R-m1, S-p, T-p, Y-p
	GluR1	GRIA1	human	P42261	101506	C-pa, K-ac, K-ub, R-m1, S-p, T-p, Y-p
	GluR1	Gria1	mouse	P23818	101569	C-pa, K-ac, K-ub, R-m1, S-p, T-p, Y-p
	GluR1	Gria1	rat	P19490	101579	C-pa, K-ac, K-ub, R-m1, S-p, T-p, Y-p
	GluR2	GRIA2	human	P42262	98821	K-m1, K-ub, S-p, T-p, Y-p
	GluR2	Gria2	mouse	P23819	98662	K-m1, K-ub, S-p, T-p, Y-p
	GluR2	Gria2	rat	P19491	98688	K-m1, K-ub, S-p, T-p, Y-p
	GluR3	GRIA3	human	P42263	101157	K-ac, K-ub, R-m2, S-p, T-p, Y-p
	GluR3	Gria3	mouse	Q9Z2W9	100527	K-ac, K-ub, R-m2, S-p, T-p, Y-p
	GluR3	Gria3	rat	P19492	100373	K-ac, K-ub, R-m2, S-p, T-p, Y-p
	GluR4	GRIA4	human	P48058	100871	K-ac, K-ub, S-p, T-p, Y-p
	GluR4	Gria4	mouse	Q9Z2W8	100847	K-ac, K-ub, S-p, T-p, Y-p
	GluR4	Gria4	rat	P19493	100758	K-ac, K-ub, S-p, T-p, Y-p
	GluR5	GRIK1	human	P39086	103981	K-ac, K-m2, S-p, Y-p
	GluR5	Grik1	mouse	Q60934	95202	K-ac, K-m2, S-p, Y-p
	GluR5	Grik1	rat	P22756	107840	K-ac, K-m2, S-p, Y-p
	GluR6	GRIK2	human	Q13002	102583	K-ac, K-sm, R-m1, S-p, T-p, Y-p
	GluR6	Grik2	mouse	P39087	102486	K-ac, K-sm, R-m1, S-p, T-p, Y-p
	GluR6	Grik2	rat	P42260	102470	K-ac, K-sm, R-m1, S-p, T-p, Y-p
	GluR7	GRIK3	human	Q13003	104037	S-gl, S-p, T-p, Y-p
	GluR7	Grik3	mouse	B1AS29	104051	S-gl, S-p, T-p, Y-p
	GluR7	Grik3	rat	P42264	104071	S-gl, S-p, T-p, Y-p
	GPM6A	GPM6A	human	P51674	31210	K-ac, K-ub, S-p, T-p, Y-p
	GPM6A	Gpm6a	mouse	P35802	31149	K-ac, K-ub, S-p, T-p, Y-p
	GPM6A	Gpm6a	rat	Q812E9	31196	K-ac, K-ub, S-p, T-p, Y-p
	GRINL1A	POLR2M	human	P0CAP2	41740	S-p, T-p, Y-p
	GRINL1A	Grinl1a	mouse	Q6P6I6	41237	S-p, T-p, Y-p
	GRINL1A	Grinl1a	rat	Q91XQ4	40874	S-p, T-p, Y-p
	GRINL1B	GCOM2	human	Q9BZD3	41713	S-p, T-p, Y-p
	HCN2	HCN2	human	Q9UL51	96950	K-ub, R-m1, S-p, T-p, Y-p
	HCN2	Hcn2	mouse	O88703	94722	K-ub, R-m1, S-p, T-p, Y-p
	HCN2	Hcn2	rat	Q9JKA9	94920	K-ub, R-m1, S-p, T-p, Y-p
	HCN3	HCN3	human	Q9P1Z3	86032	S-p, T-p, Y-p
	HCN3	Hcn3	mouse	O88705	86641	S-p, T-p, Y-p
	HCN3	Hcn3	rat	Q9JKA8	86809	S-p, T-p, Y-p
	HCN4	HCN4	human	Q9Y3Q4	129042	K-ub, S-p, T-p, Y-p
	HCN4	Hcn4	mouse	O70507	127414	K-ub, S-p, T-p, Y-p
	HCN4	Hcn4	rat	Q9JKA7	128761	K-ub, S-p, T-p, Y-p
	HIR	KCNJ4	human	P48050	49500	K-ub, S-p, T-p
	HIR	Kcnj4	mouse	P52189	49899	K-ub, S-p, T-p
	HIR	Kcnj4	rat	P52190	49690	K-ub, S-p, T-p
	HVCN1	HVCN1	human	Q96D96	31683	K-ub, S-p, T-p, Y-p
	HVCN1	Hvcn1	mouse	Q3U2S8	31242	K-ub, S-p, T-p, Y-p
	ICLN	CLNS1A	human	P54105	26215	K-ub, S-p, T-p, Y-p
	ICLN	Clns1a	mouse	Q923F1	26523	K-ub, S-p, T-p, Y-p
	ICLN	Clns1a	rat	Q04753	26092	K-ub, S-p, T-p, Y-p
	ICLN	CLNS1A	dog	P35521	25935	K-ub, S-p, T-p, Y-p
	IP3R1	ITPR1	human	Q14643	313929	K-ac, K-ub, S-p, T-p, Y-p
	IP3R1	Itpr1	mouse	P11881	313167	K-ac, K-ub, S-p, T-p, Y-p
	IP3R1	Itpr1	rat	P29994	313264	K-ac, K-ub, S-p, T-p, Y-p
	IP3R2	ITPR2	human	Q14571	308064	K-ac, K-ub, S-p, T-p, Y-p
	IP3R2	Itpr2	mouse	Q9Z329	307475	K-ac, K-ub, S-p, T-p, Y-p
	IP3R2	Itpr2	rat	P29995	307058	K-ac, K-ub, S-p, T-p, Y-p
	IP3R3	ITPR3	human	Q14573	304106	K-ac, K-ub, S-p, T-p, Y-p
	IP3R3	Itpr3	mouse	P70227	304275	K-ac, K-ub, S-p, T-p, Y-p
	IP3R3	Itpr3	rat	Q63269	304286	K-ac, K-ub, S-p, T-p, Y-p
	KCNAB3	KCNAB3	human	O43448	43670	K-ac, K-ub, S-p, T-p, Y-p
	KCNAB3	Kcnab3	mouse	P97382	27749	K-ac, K-ub, S-p, T-p, Y-p
	KCNAB3	Kcnab3	rat	Q63494	43690	K-ac, K-ub, S-p, T-p, Y-p
	KCNE1	KCNE1	human	P15382	14675	S-p, T-p
	KCNE1	Kcne1	mouse	P23299	14578	S-p, T-p
	KCNE1	Kcne1	rat	P15383	14699	S-p, T-p
	KCNE3	KCNE3	human	Q9Y6H6	11710	S-p, Y-p
	KCNE3	Kcne3	mouse	Q9WTW2	11720	S-p, Y-p
	KCNJ13	KCNJ13	human	O60928	40530	K-ac, S-p, T-p
	KCNJ13	Kcnj13	mouse	P86046	40565	K-ac, S-p, T-p
	KCNJ2	KCNJ2	human	P63252	48288	K-ub, S-p, T-p, Y-p
	KCNJ2	Kcnj2	mouse	P35561	48389	K-ub, S-p, T-p, Y-p
	KCNJ8	KCNJ8	human	Q15842	47968	K-ac, K-ub, S-p, T-p, Y-p
	KCNJ8	Kcnj8	mouse	P97794	47980	K-ac, K-ub, S-p, T-p, Y-p
	KCNJ8	Kcnj8	rat	Q63664	47963	K-ac, K-ub, S-p, T-p, Y-p
	KCNK18	KCNK18	human	Q7Z418	43671	S-p, T-p, Y-p
	KCNK18	Kcnk18	mouse	Q6VV64	44403	S-p, T-p, Y-p
	KCNK3	KCNK3	human	O14649	43518	R-m1, S-p, T-p, Y-p
	KCNK3	Kcnk3	mouse	O35111	45068	R-m1, S-p, T-p, Y-p
	KCNK3	Kcnk3	rat	O54912	45276	R-m1, S-p, T-p, Y-p
	KCNK3	KCNK3	dog	E2RAI2	42872	R-m1, S-p, T-p, Y-p
	KCNK5	KCNK5	human	O95279	55130	K-ub, S-p, T-p, Y-p
	KCNK5	Kcnk5	mouse	Q9JK62	55977	K-ub, S-p, T-p, Y-p
	KCNMA1	KCNMA1	human	Q12791	137560	K-ac, K-ub, R-m1, R-m2, S-p, T-p, Y-p
	KCNMA1	Kcnma1	mouse	Q08460	134396	K-ac, K-ub, R-m1, R-m2, S-p, T-p, Y-p
	KCNMA1	Kcnma1	rat	Q62976	134374	K-ac, K-ub, R-m1, R-m2, S-p, T-p, Y-p
	KCNMA1	KCNMA1	chicken	Q8AYS8	127647	K-ac, K-ub, R-m1, R-m2, S-p, T-p, Y-p
	KCNMA1	KCNMA1	dog	Q28265	130296	K-ac, K-ub, R-m1, R-m2, S-p, T-p, Y-p
	KCNMA1	KCNMA1	cow	Q28204	130063	K-ac, K-ub, R-m1, R-m2, S-p, T-p, Y-p
	KCNMB4	KCNMB4	human	Q86W47	23949	S-p, T-p
	KCNMB4	Kcnmb4	mouse	Q9JIN6	23857	S-p, T-p
	KCNN2	KCNN2	human	Q9H2S1	63760	K-ac, K-ub, R-m2, S-p, T-p, Y-p
	KCNN2	Kcnn2	mouse	P58390	91604	K-ac, K-ub, R-m2, S-p, T-p, Y-p
	KCNN2	Kcnn2	rat	P70604	63848	K-ac, K-ub, R-m2, S-p, T-p, Y-p
	KCNN4	KCNN4	human	O15554	47696	H-p, K-ub, S-p, T-p, Y-p
	KCNN4	Kcnn4	mouse	O89109	47784	H-p, K-ub, S-p, T-p, Y-p
	KCNN4	Kcnn4	rat	Q9QYW1	47767	H-p, K-ub, S-p, T-p, Y-p
	KCNT1	KCNT1	human	Q5JUK3	138343	K-ac, S-p, T-p, Y-p
	KCNT1	Kcnt1	mouse	Q6ZPR4	138106	K-ac, S-p, T-p, Y-p
	KCNT1	Kcnt1	rat	Q9Z258	139615	K-ac, S-p, T-p, Y-p
	KCNT2	KCNT2	human	Q6UVM3	130501	K-ub, S-p, T-p, Y-p
	KCNT2	Kcnt2	mouse	D3Z649	130350	K-ub, S-p, T-p, Y-p
	KCTD18	KCTD18	human	Q6PI47	46739	S-p, T-p, Y-p
	KCTD18	Kctd18	mouse	NP_001153336	46973	S-p, T-p, Y-p
	KCTD18	Kctd18	rat	D4A827	45875	S-p, T-p, Y-p
	KCTD2	KCTD2	human	Q14681	28527	K-ub, S-p, T-p
	KCTD2	Kctd2	mouse	NP_899108	28578	K-ub, S-p, T-p
	KCTD5	KCTD5	human	Q9NXV2	26093	K-ub, S-p, Y-p
	KCTD5	Kctd5	mouse	Q8VC57	26164	K-ub, S-p, Y-p
	KCTD9	KCTD9	human	Q7L273	42567	K-ub, S-p
	KCTD9	Kctd9	mouse	Q80UN1	36994	K-ub, S-p
	Kir4.1	KCNJ10	human	P78508	42508	K-ub, S-p, T-p, Y-p
	Kir4.1	Kcnj10	mouse	Q9JM63	42432	K-ub, S-p, T-p, Y-p
	Kir4.1	Kcnj10	rat	P49655	42480	K-ub, S-p, T-p, Y-p
	Kir6.2	KCNJ11	human	Q14654	43541	K-ub, S-p, T-p, Y-p
	Kir6.2	Kcnj11	mouse	Q61743	43562	K-ub, S-p, T-p, Y-p
	Kir6.2	Kcnj11	rat	P70673	43608	K-ub, S-p, T-p, Y-p
	Kv-beta1	KCNAB1	human	Q14722	46563	K-ac, K-ub, S-p, T-p, Y-p
	Kv-beta1	Kcnab1	mouse	P63143	44723	K-ac, K-ub, S-p, T-p, Y-p
	Kv-beta2	KCNAB2	human	Q13303	41000	K-ac, K-ub, R-m1, R-m2, S-p, T-p, Y-p
	Kv-beta2	Kcnab2	mouse	P62482	41021	K-ac, K-ub, R-m1, R-m2, S-p, T-p, Y-p
	Kv-beta2	Kcnab2	rat	P62483	41021	K-ac, K-ub, R-m1, R-m2, S-p, T-p, Y-p
	Kv1.1	KCNA1	human	Q09470	56466	K-ub, S-p, T-p, Y-p
	Kv1.1	Kcna1	mouse	P16388	56409	K-ub, S-p, T-p, Y-p
	Kv1.1	Kcna1	rat	P10499	56379	K-ub, S-p, T-p, Y-p
	Kv1.2	KCNA2	human	P16389	56717	K-ac, K-ub, S-p, T-p, Y-p
	Kv1.2	Kcna2	mouse	P63141	56701	K-ac, K-ub, S-p, T-p, Y-p
	Kv1.2	Kcna2	rat	P63142	56701	K-ac, K-ub, S-p, T-p, Y-p
	Kv1.2	LOC100009479	rabbit	NP_001076191	56693	K-ac, K-ub, S-p, T-p, Y-p
	Kv1.3	KCNA3	human	P22001	63842	K-ub, S-p, T-p, Y-p
	Kv1.3	Kcna3	mouse	P16390	58564	K-ub, S-p, T-p, Y-p
	Kv1.3	Kcna3	rat	P15384	58425	K-ub, S-p, T-p, Y-p
	Kv1.4	KCNA4	human	P22459	73257	K-ub, S-p, T-p, Y-p
	Kv1.4	Kcna4	mouse	Q61423	73470	K-ub, S-p, T-p, Y-p
	Kv1.4	Kcna4	rat	P15385	73390	K-ub, S-p, T-p, Y-p
	Kv1.5	KCNA5	human	P22460	67228	R-m1, S-p, T-p, Y-p
	Kv1.5	Kcna5	mouse	Q61762	66580	R-m1, S-p, T-p, Y-p
	Kv10.2	KCNH5	human	Q8NCM2	111877	K-ac, K-ub, S-p, T-p, Y-p
	Kv10.2	Kcnh5	mouse	Q920E3	111810	K-ac, K-ub, S-p, T-p, Y-p
	Kv10.2	Kcnh5	rat	Q9EPI9	111830	K-ac, K-ub, S-p, T-p, Y-p
	Kv11.1	KCNH2	human	Q12809	126655	K-ub, R-m1, S-p, T-p, Y-p
	Kv11.1	Kcnh2	mouse	O35219	126886	K-ub, R-m1, S-p, T-p, Y-p
	Kv11.1	Kcnh2	rat	O08962	126952	K-ub, R-m1, S-p, T-p, Y-p
	Kv11.2	KCNH6	human	Q9H252	109925	S-p, Y-p
	Kv11.2	Kcnh6	mouse	NP_001032801	105563	S-p, Y-p
	Kv11.2	Kcnh6	rat	O54853	105706	S-p, Y-p
	Kv11.3	KCNH7	human	Q9NS40	135000	K-ub, S-p, T-p, Y-p
	Kv11.3	Kcnh7	mouse	Q9ER47	135062	K-ub, S-p, T-p, Y-p
	Kv11.3	Kcnh7	rat	O54852	134901	K-ub, S-p, T-p, Y-p
	Kv2.1	KCNB1	human	Q14721	95878	K-ac, K-ub, S-p, T-p, Y-p
	Kv2.1	Kcnb1	mouse	Q03717	95591	K-ac, K-ub, S-p, T-p, Y-p
	Kv2.1	Kcnb1	rat	P15387	95637	K-ac, K-ub, S-p, T-p, Y-p
	Kv2.2	KCNB2	human	Q92953	102563	K-ac, S-p, T-p, Y-p
	Kv2.2	Kcnb2	mouse	A6H8H5	102336	K-ac, S-p, T-p, Y-p
	Kv2.2	Kcnb2	rat	Q63099	102096	K-ac, S-p, T-p, Y-p
	Kv3.1	KCNC1	human	P48547	57942	S-p, T-p, Y-p
	Kv3.1	Kcnc1	mouse	P15388	57928	S-p, T-p, Y-p
	Kv3.1	Kcnc1	rat	P25122	65857	S-p, T-p, Y-p
	Kv3.4	KCNC4	human	Q03721	69767	S-p, T-p, Y-p
	Kv3.4	Kcnc4	mouse	Q8R1C0	68655	S-p, T-p, Y-p
	Kv4.2	KCND2	human	Q9NZV8	70537	S-p, T-p, Y-p
	Kv4.2	Kcnd2	mouse	Q9Z0V2	70577	S-p, T-p, Y-p
	Kv4.2	Kcnd2	rat	Q63881	70549	S-p, T-p, Y-p
	Kv4.3	KCND3	human	Q9UK17	73451	S-p, T-p, Y-p
	Kv4.3	Kcnd3	mouse	Q9Z0V1	73462	S-p, T-p, Y-p
	Kv4.3	Kcnd3	rat	Q62897	73513	S-p, T-p, Y-p
	Kv7.1	KCNQ1	human	P51787	74699	K-ub, S-p, T-p, Y-p
	Kv7.1	Kcnq1	mouse	P97414	74514	K-ub, S-p, T-p, Y-p
	Kv7.2	KCNQ2	human	O43526	95848	K-ac, K-ub, S-p, T-p, Y-p
	Kv7.2	Kcnq2	mouse	Q9Z351	84450	K-ac, K-ub, S-p, T-p, Y-p
	Kv7.2	Kcnq2	rat	O88943	93949	K-ac, K-ub, S-p, T-p, Y-p
	Kv7.3	KCNQ3	human	O43525	96742	K-ac, K-ub, S-p, T-gl, T-p, Y-p
	Kv7.3	Kcnq3	mouse	Q8K3F6	96852	K-ac, K-ub, S-p, T-gl, T-p, Y-p
	Kv7.3	Kcnq3	rat	O88944	96898	K-ac, K-ub, S-p, T-gl, T-p, Y-p
	Kv7.5	KCNQ5	human	Q9NR82	102179	K-ac, K-ub, S-p, T-p, Y-p
	Kv7.5	Kcnq5	mouse	Q9JK45	102258	K-ac, K-ub, S-p, T-p, Y-p
	Kv7.5	Kcnq5l	rat	XP_001071249	102311	K-ac, K-ub, S-p, T-p, Y-p
	Kv9.1	KCNS1	human	Q96KK3	58372	S-p, T-p
	Kv9.1	Kcns1	mouse	O35173	54918	S-p, T-p
	Kv9.1	Kcns1	rat	O88758	54915	S-p, T-p
	MCL1	MCL1	human	Q07820	37337	K-ub, S-p, T-p, Y-p
	MCL1	Mcl1	mouse	P97287	35217	K-ub, S-p, T-p, Y-p
	MCL1	Mcl1	rat	Q9Z1P3	35214	K-ub, S-p, T-p, Y-p
	MCOLN3	MCOLN3	human	Q8TDD5	64248	K-ac, K-ub, S-p, T-p
	MCOLN3	Mcoln3	mouse	Q8R4F0	63748	K-ac, K-ub, S-p, T-p
	mucolipin 1	MCOLN1	human	Q9GZU1	65022	K-ub, S-p, T-p, Y-p
	mucolipin 1	Mcoln1	mouse	Q99J21	65506	K-ub, S-p, T-p, Y-p
	mucolipin 1	Mcoln1	rat	NP_001099373	65480	K-ub, S-p, T-p, Y-p
	nAChRA1	CHRNA1	human	P02708	54546	K-ub, S-p
	nAChRA1	Chrna1	mouse	P04756	51939	K-ub, S-p
	nAChRA1	Chrna1	rat	P25108	51867	K-ub, S-p
	nAChRA10	CHRNA10	human	Q9GZZ6	49705	S-p
	nAChRA10	Chrna10	mouse	B2RX82	49577	S-p
	nAChRA2	CHRNA2	human	Q15822	59765	K-ac, S-p, Y-p
	nAChRA2	Chrna2	mouse	Q91X60	58735	K-ac, S-p, Y-p
	nAChRA2	Chrna2	rat	P12389	58611	K-ac, S-p, Y-p
	nAChRA3	CHRNA3	human	P32297	57480	S-p, T-p, Y-p
	nAChRA3	Chrna3	mouse	Q8R4G9	57110	S-p, T-p, Y-p
	nAChRA3	Chrna3	rat	P04757	56998	S-p, T-p, Y-p
	nAChRA4	CHRNA4	human	P43681	69957	K-ac, R-m1, S-p, T-p
	nAChRA4	Chrna4	mouse	O70174	70305	K-ac, R-m1, S-p, T-p
	nAChRA4	Chrna4	rat	P09483	70193	K-ac, R-m1, S-p, T-p
	nAChRA5	CHRNA5	human	P30532	53054	K-ac, K-ub, S-p, T-p, Y-p
	nAChRA5	Chrna5	mouse	Q2MKA5	53448	K-ac, K-ub, S-p, T-p, Y-p
	nAChRA6	CHRNA6	human	Q15825	56898	S-p, T-p
	nAChRA6	Chrna6	mouse	Q9R0W9	56856	S-p, T-p
	nAChRA7	CHRNA7	human	P36544	56449	S-p, T-p, Y-p
	nAChRA7	Chrna7	mouse	P49582	56632	S-p, T-p, Y-p
	nAChRA7	Chrna7	rat	Q05941	56503	S-p, T-p, Y-p
	nAChRA7		chicken	P22770	56947	S-p, T-p, Y-p
	nAChRA9	CHRNA9	human	Q9UGM1	54807	S-p, T-p, Y-p
	nAChRA9	Chrna9	mouse	G3X8Z7	54323	S-p, T-p, Y-p
	nAChRA9	Chrna9	rat	NP_075219	54496	S-p, T-p, Y-p
	nAChRB1	CHRNB1	human	P11230	56698	T-p, Y-p
	nAChRB1	Chrnb1	mouse	P09690	56931	T-p, Y-p
	nAChRB2	CHRNB2	human	P17787	57019	T-p
	nAChRB2	Chrnb2	mouse	Q9ERK7	57113	T-p
	nAChRB3	CHRNB3	human	Q05901	52729	K-ac
	nAChRB3	Chrnb3	mouse	Q8BMN3	53112	K-ac
	nAChRB3	Chrnb3	rat	P12391	53261	K-ac
	nAChRB4	CHRNB4	human	P30926	56380	S-p, T-p
	nAChRB4	Chrnb4	mouse	Q8R493	55809	S-p, T-p
	nAChRB4	Chrnb4	rat	P12392	55861	S-p, T-p
	nAChRD	CHRND	human	Q07001	58895	S-p, T-p, Y-p
	nAChRD	Chrnd	mouse	P02716	59143	S-p, T-p, Y-p
	nAChRD	Chrnd	rat	P25110	58884	S-p, T-p, Y-p
	nAChRD	CHNRD	torpedo	P02718	59891	S-p, T-p, Y-p
	nAChRE	CHRNE	human	Q04844	54697	S-p, T-p
	nAChRE	Chrne	mouse	P20782	54914	S-p, T-p
	nAChRG	CHRNG	human	P07510	57883	S-p, T-p, Y-p
	nAChRG	Chrng	mouse	P04760	58745	S-p, T-p, Y-p
	nAChRG	CHRNG	torpedo	P02714	58164	S-p, T-p, Y-p
	NMDAR1	GRIN1	human	Q05586	105373	K-ac, K-ub, S-p, T-p, Y-p
	NMDAR1	Grin1	mouse	P35438	105481	K-ac, K-ub, S-p, T-p, Y-p
	NMDAR1	Grin1	rat	P35439	105509	K-ac, K-ub, S-p, T-p, Y-p
	NMDAR2A	GRIN2A	human	Q12879	165283	K-ac, K-m1, K-ub, S-p, T-p, Y-p
	NMDAR2A	Grin2a	mouse	P35436	165422	K-ac, K-m1, K-ub, S-p, T-p, Y-p
	NMDAR2A	Grin2a	rat	Q00959	165469	K-ac, K-m1, K-ub, S-p, T-p, Y-p
	NMDAR2B	GRIN2B	human	Q13224	166367	K-ac, K-ub, S-p, T-p, Y-p
	NMDAR2B	Grin2b	mouse	Q01097	165959	K-ac, K-ub, S-p, T-p, Y-p
	NMDAR2B	Grin2b	rat	Q00960	166071	K-ac, K-ub, S-p, T-p, Y-p
	NMDAR2C	GRIN2C	human	Q14957	134209	K-ac, S-p, T-p, Y-p
	NMDAR2C	Grin2c	mouse	Q01098	135420	K-ac, S-p, T-p, Y-p
	NMDAR2C	Grin2c	rat	Q00961	135271	K-ac, S-p, T-p, Y-p
	NMDAR2D	GRIN2D	human	O15399	143752	K-ac, K-ub, R-m1, S-p, T-p, Y-p
	NMDAR2D	Grin2d	mouse	Q03391	142963	K-ac, K-ub, R-m1, S-p, T-p, Y-p
	NMDAR2D	Grin2d	rat	Q62645	143102	K-ac, K-ub, R-m1, S-p, T-p, Y-p
	NMDAR3A	GRIN3A	human	Q8TCU5	125465	S-p, T-p, Y-p
	NMDAR3A	Grin3a	mouse	Q69Z52	116392	S-p, T-p, Y-p
	NMDAR3A	Grin3a	rat	Q9R1M7	127607	S-p, T-p, Y-p
	NOX1	NOX1	human	Q9Y5S8	64871	K-ub, S-p, T-p, Y-p
	NOX1	Nox1	mouse	Q8CIZ9	68193	K-ub, S-p, T-p, Y-p
	NOX1	Nox1	rat	Q9WV87	65177	K-ub, S-p, T-p, Y-p
	ORAI1	ORAI1	human	Q96D31	32668	S-p, T-p, Y-p
	ORAI1	Orai1	mouse	Q8BWG9	33062	S-p, T-p, Y-p
	P2X1	P2RX1	human	P51575	44980	K-ac, S-p, T-p, Y-p
	P2X1	P2rx1	mouse	P51576	44851	K-ac, S-p, T-p, Y-p
	P2X1	P2rx1	rat	P47824	44957	K-ac, S-p, T-p, Y-p
	P2X2	P2RX2	human	Q9UBL9	51754	T-p, Y-p
	P2X2	P2rx2	mouse	Q8K3P1	53937	T-p, Y-p
	P2X2	P2rx2	rat	P49653	52617	T-p, Y-p
	P2X3	P2RX3	human	P56373	44289	K-ub, S-p, T-p, Y-p
	P2X3	P2rx3	mouse	Q3UR32	44437	K-ub, S-p, T-p, Y-p
	P2X3	P2rx3	rat	P49654	44392	K-ub, S-p, T-p, Y-p
	P2X4	P2RX4	human	Q99571	43369	S-p, T-p, Y-p
	P2X4	P2rx4	mouse	Q9JJX6	43438	S-p, T-p, Y-p
	P2X4	P2rx4	rat	P51577	43501	S-p, T-p, Y-p
	P2X6	P2RX6	human	O15547	48829	S-p, T-p, Y-p
	P2X6	P2rx6	mouse	O54803	42101	S-p, T-p, Y-p
	P2X7	P2RX7	human	Q99572	68585	K-ac, R-m1, S-p, Y-p
	P2X7	P2rx7	mouse	Q9Z1M0	68388	K-ac, R-m1, S-p, Y-p
	P2X7	P2rx7	rat	Q64663	68392	K-ac, R-m1, S-p, Y-p
	PKD2L1	PKD2L1	human	Q9P0L9	91982	S-p, T-p
	PKD2L1	Pkd2l1	mouse	A2A259	87234	S-p, T-p
	PLM	FXYD1	human	O00168	10441	S-p, T-p
	PLM	Fxyd1	mouse	Q9Z239	10323	S-p, T-p
	PLM	Fxyd1	rat	O08589	10365	S-p, T-p
	PLM	FXYD1	dog	P56513	10500	S-p, T-p
	PMCA4	ATP2B4	human	P23634	137920	K-ac, K-ub, R-m1, R-m2, S-p, T-p, Y-p
	PMCA4	Atp2b4	mouse	Q6Q477	133069	K-ac, K-ub, R-m1, R-m2, S-p, T-p, Y-p
	PMCA4	Atp2b4	rat	Q64542	133094	K-ac, K-ub, R-m1, R-m2, S-p, T-p, Y-p
	polycystin 2	PKD2	human	Q13563	109691	R-m1, S-p, T-p
	polycystin 2	Pkd2	mouse	O35245	108982	R-m1, S-p, T-p
	polycystin 2	Pkd2	rat	D4A5F1	109093	R-m1, S-p, T-p
	ROMK	KCNJ1	human	P48048	44795	K-ub, S-p, T-p, Y-p
	ROMK	Kcnj1	mouse	O88335	42776	K-ub, S-p, T-p, Y-p
	ROMK	Kcnj1	rat	P35560	44963	K-ub, S-p, T-p, Y-p
	RYR1	RYR1	human	P21817	565176	K-ac, K-m1, K-ub, S-p, T-p, Y-p
	RYR1	Ryr1	mouse	E9PZQ0	565039	K-ac, K-m1, K-ub, S-p, T-p, Y-p
	RYR1	Ryr1l	rat	F1LMY4	565483	K-ac, K-m1, K-ub, S-p, T-p, Y-p
	RYR1	RYR1	rabbit	P11716	565253	K-ac, K-m1, K-ub, S-p, T-p, Y-p
	RYR2	RYR2	human	Q92736	564567	G-p, K-ac, K-m1, K-m3, K-ub, S-p, T-p, Y-p
	RYR2	Ryr2	mouse	E9Q401	564819	G-p, K-ac, K-m1, K-m3, K-ub, S-p, T-p, Y-p
	RYR2	Ryr2	rat	B0LPN4	562955	G-p, K-ac, K-m1, K-m3, K-ub, S-p, T-p, Y-p
	RYR2	RYR2	rabbit	P30957	565073	G-p, K-ac, K-m1, K-m3, K-ub, S-p, T-p, Y-p
	RYR2	RYR2	dog	F1PEE8	563895	G-p, K-ac, K-m1, K-m3, K-ub, S-p, T-p, Y-p
	RYR3	RYR3	human	Q15413	552042	K-ac, K-ub, S-p, T-p, Y-p
	RYR3	Ryr3	mouse	A2AGL3	551328	K-ac, K-ub, S-p, T-p, Y-p
	SCN10A	SCN10A	human	Q9Y5Y9	220626	K-ac, K-ub, S-p, T-p, Y-p
	SCN10A	Scn10a	mouse	Q6QIY3	220552	K-ac, K-ub, S-p, T-p, Y-p
	SCN10A	Scn10a	rat	Q62968	219733	K-ac, K-ub, S-p, T-p, Y-p
	SCN11A	SCN11A	human	Q9UI33	204922	K-ac, K-ub, S-p, T-p, Y-p
	SCN11A	Scn11a	mouse	Q9R053	201385	K-ac, K-ub, S-p, T-p, Y-p
	SCN11A	Scn11a	rat	O88457	201845	K-ac, K-ub, S-p, T-p, Y-p
	SCN1A	SCN1A	human	P35498	228972	K-ac, K-ub, R-m1, S-p, T-p, Y-p
	SCN1A	Scn1a	mouse	A2APX8	228800	K-ac, K-ub, R-m1, S-p, T-p, Y-p
	SCN1A	Scn1a	rat	P04774	228770	K-ac, K-ub, R-m1, S-p, T-p, Y-p
	SCN1B	SCN1B	human	Q07699	24707	K-ac, T-p, Y-p
	SCN1B	Scn1b	mouse	P97952	24650	K-ac, T-p, Y-p
	SCN1B	Scn1b	rat	Q00954	24692	K-ac, T-p, Y-p
	SCN2A	SCN2A	human	Q99250	227975	K-ac, K-m3, K-ub, R-m1, R-m2, S-p, T-p, Y-p
	SCN2A	Scn3a	mouse	NP_001092768	227945	K-ac, K-m3, K-ub, R-m1, R-m2, S-p, T-p, Y-p
	SCN2A	Scn2a	rat	P04775	227874	K-ac, K-m3, K-ub, R-m1, R-m2, S-p, T-p, Y-p
	SCN3A	SCN3A	human	Q9NY46	226294	K-ac, K-ub, S-p, T-p, Y-p
	SCN3A	Scn3a	mouse	A2ASI5	220880	K-ac, K-ub, S-p, T-p, Y-p
	SCN3A	Scn3a	rat	P08104	221387	K-ac, K-ub, S-p, T-p, Y-p
	SCN3B	SCN3B	human	Q9NY72	24702	S-p
	SCN3B	Scn3b	mouse	Q8BHK2	24789	S-p
	SCN3B	Scn3b	rat	Q9JK00	24799	S-p
	SCN4A	SCN4A	human	P35499	208061	K-ac, K-ub, S-p, T-p, Y-p
	SCN4A	Scn4a	mouse	Q9ER60	208798	K-ac, K-ub, S-p, T-p, Y-p
	SCN4A	Scn4a	rat	P15390	208867	K-ac, K-ub, S-p, T-p, Y-p
	SCN5A	SCN5A	human	Q14524	226940	K-ac, K-ub, R-m1, R-m2, S-p, T-p, Y-p
	SCN5A	Scn5a	mouse	Q9JJV9	227576	K-ac, K-ub, R-m1, R-m2, S-p, T-p, Y-p
	SCN5A	Scn5a	rat	P15389	227367	K-ac, K-ub, R-m1, R-m2, S-p, T-p, Y-p
	SCN7A	SCN7A	human	Q01118	193493	K-ac, K-m1, K-ub, S-p, T-p, Y-p
	SCN7A	Scn7a	mouse	Q62467	192159	K-ac, K-m1, K-ub, S-p, T-p, Y-p
	SCN7A	Scn7a	rat	P97706	194738	K-ac, K-m1, K-ub, S-p, T-p, Y-p
	SCN8A	SCN8A	human	Q9UQD0	225280	K-ac, K-m2, K-ub, S-p, T-p, Y-p
	SCN8A	Scn8a	mouse	Q9WTU3	225141	K-ac, K-m2, K-ub, S-p, T-p, Y-p
	SCN8A	Scn8a	rat	O88420	225159	K-ac, K-m2, K-ub, S-p, T-p, Y-p
	SCN9A	SCN9A	human	Q15858	226372	K-ac, K-ub, S-p, T-p, Y-p
	SCN9A	Scn9a	mouse	Q62205	225813	K-ac, K-ub, S-p, T-p, Y-p
	SCN9A	Scn9a	rat	O08562	226039	K-ac, K-ub, S-p, T-p, Y-p
	SEC62	SEC62	human	Q99442	45862	K-ac, K-ub, S-p, T-p, Y-p
	SEC62	Sec62	mouse	Q8BU14	45581	K-ac, K-ub, S-p, T-p, Y-p
	SEC62	Sec62	rat	Q7TP42	67931	K-ac, K-ub, S-p, T-p, Y-p
	SLC41A2	SLC41A2	human	Q96JW4	62473	K-ub, S-p, T-p, Y-p
	SLC41A2	Slc41a2	mouse	Q8BYR8	62305	K-ub, S-p, T-p, Y-p
	SLC5A4	SLC5A4	human	Q9NY91	72456	K-ub, R-m1, S-p, T-p
	SLC5A4	Slc5a4a	mouse	Q9ET37	71838	K-ub, R-m1, S-p, T-p
	Stargazin	CACNG2	human	Q9Y698	35966	K-ub, S-p, T-p, Y-p
	Stargazin	Cacng2	mouse	O88602	35895	K-ub, S-p, T-p, Y-p
	Stargazin	Cacng2	rat	Q71RJ2	35895	K-ub, S-p, T-p, Y-p
	TMEM37	TMEM37	human	Q8WXS4	20932	K-ub
	TMEM37	Tmem37	mouse	Q9JJV3	23230	K-ub
	TPCN1	TPCN1	human	Q9ULQ1	94147	K-ub, S-p, T-p, Y-p
	TPCN1	Tpcn1	mouse	Q9EQJ0	94496	K-ub, S-p, T-p, Y-p
	TPCN1	Tpcn1	rat	Q9WTN5	94405	K-ub, S-p, T-p, Y-p
	TREK-1	KCNK2	human	O95069	47093	S-p, T-p, Y-p
	TREK-1	Kcnk2	mouse	P97438	46844	S-p, T-p, Y-p
	TREK-2	KCNK10	human	P57789	59765	K-ub, S-p, T-p, Y-p
	TREK-2	Kcnk10	mouse	Q3LS20	59758	K-ub, S-p, T-p, Y-p
	TREK-2	Kcnk10	rat	Q9JIS4	59801	K-ub, S-p, T-p, Y-p
	TRPC1	TRPC1	human	P48995	91212	K-ac, S-p, T-p, Y-p
	TRPC1	Trpc1	mouse	Q61056	91213	K-ac, S-p, T-p, Y-p
	TRPC2	Trpc2	mouse	Q9R244	130531	S-p
	TRPC3	TRPC3	human	Q13507	96009	S-p, Y-p
	TRPC3	Trpc3	mouse	Q9QZC1	95672	S-p, Y-p
	TRPC3	Trpc3	rat	Q9JMI9	95682	S-p, Y-p
	TRPC4	TRPC4	human	Q9UBN4	112101	S-p, T-p, Y-p
	TRPC4	Trpc4	mouse	Q9QUQ5	111575	S-p, T-p, Y-p
	TRPC4	Trpc4	rat	O35119	111848	S-p, T-p, Y-p
	TRPC5	TRPC5	human	Q9UL62	111412	K-ac, S-p, T-p, Y-p
	TRPC5	Trpc5	mouse	Q9QX29	111458	K-ac, S-p, T-p, Y-p
	TRPC6	TRPC6	human	Q9Y210	106326	K-ac, S-p, T-p, Y-p
	TRPC6	Trpc6	mouse	Q61143	106681	K-ac, S-p, T-p, Y-p
	TRPC6	Trpc6	rat	Q99N78	106560	K-ac, S-p, T-p, Y-p
	TRPC7	TRPC7	human	Q9HCX4	99562	S-p, T-p, Y-p
	TRPC7	Trpc7	mouse	Q9WVC5	99475	S-p, T-p, Y-p
	TRPM1	TRPM1	human	Q7Z4N2	182178	K-ac, K-m2, K-ub, S-p, T-p, Y-p
	TRPM1	Trpm1	mouse	Q2TV84	183527	K-ac, K-m2, K-ub, S-p, T-p, Y-p
	TRPM1	Trpm1	rat	Q2WEA5	184318	K-ac, K-m2, K-ub, S-p, T-p, Y-p
	TRPM2	TRPM2	human	O94759	171198	K-ac, K-ub, S-p, T-p, Y-p
	TRPM2	Trpm2	mouse	Q91YD4	172365	K-ac, K-ub, S-p, T-p, Y-p
	TRPM2	Trpm2	rat	Q5G856	172346	K-ac, K-ub, S-p, T-p, Y-p
	TRPM3	TRPM3	human	Q9HCF6	197571	K-ub, S-p, T-p, Y-p
	TRPM3	Trpm3	mouse	Q5F4S9	196338	K-ub, S-p, T-p, Y-p
	TRPM3	Trpm3	rat	XP_001079904	194566	K-ub, S-p, T-p, Y-p
	TRPM8	TRPM8	human	Q7Z2W7	127685	K-ub, S-p, T-p, Y-p
	TRPM8	Trpm8	mouse	Q8R4D5	127710	K-ub, S-p, T-p, Y-p
	TRPM8	Trpm8	rat	Q8R455	127629	K-ub, S-p, T-p, Y-p
	TRPV1	TRPV1	human	Q8NER1	94956	K-ac, S-p, T-p, Y-p
	TRPV1	Trpv1	mouse	Q704Y3	94976	K-ac, S-p, T-p, Y-p
	TRPV1	Trpv1	rat	O35433	94948	K-ac, S-p, T-p, Y-p
	TRPV2	TRPV2	human	Q9Y5S1	85981	K-ac, K-ub, S-p, T-p, Y-p
	TRPV2	Trpv2	mouse	Q9WTR1	85965	K-ac, K-ub, S-p, T-p, Y-p
	TRPV2	Trpv2	rat	Q9WUD2	86706	K-ac, K-ub, S-p, T-p, Y-p
	TRPV3	TRPV3	human	Q8NET8	90636	K-ac, K-ub, S-p, T-p, Y-p
	TRPV3	Trpv3	mouse	Q8K424	90663	K-ac, K-ub, S-p, T-p, Y-p
	TRPV4	TRPV4	human	Q9HBA0	98281	K-ub, S-p, T-p, Y-p
	TRPV4	Trpv4	mouse	Q9EPK8	98027	K-ub, S-p, T-p, Y-p
	TRPV4	Trpv4	rat	Q9ERZ8	98010	K-ub, S-p, T-p, Y-p
	TRPV5	TRPV5	human	Q9NQA5	82551	K-ac, K-ub, S-p, T-p, Y-p
	TRPV5	Trpv5	mouse	P69744	82218	K-ac, K-ub, S-p, T-p, Y-p
	TRPV5	Trpv5	rabbit	Q9XSM3	82814	K-ac, K-ub, S-p, T-p, Y-p
	TRPV6	TRPV6	human	Q9H1D0	87286	S-p, T-p, Y-p
	TRPV6	Trpv6	mouse	Q91WD2	87387	S-p, T-p, Y-p
	TRPV6	Trpv6	rat	Q9R186	87362	S-p, T-p, Y-p
	TTYH2	TTYH2	human	Q9BSA4	58772	K-ub, S-p, T-p, Y-p
	TTYH2	Ttyh2	mouse	Q3TH73	59008	K-ub, S-p, T-p, Y-p
	TTYH2	Ttyh2	rat	D4A4P8	59036	K-ub, S-p, T-p, Y-p
	TTYH3	TTYH3	human	Q9C0H2	57545	K-ub, S-p, T-p, Y-p
	TTYH3	Ttyh3	mouse	Q6P5F7	57714	K-ub, S-p, T-p, Y-p
	TTYH3	Ttyh3	rat	D4A383	57581	K-ub, S-p, T-p, Y-p
	VDAC1	VDAC1	human	P21796	30773	K-ac, K-sc, K-ub, S-p, T-p, Y-p
	VDAC1	Vdac1	mouse	Q60932	32351	K-ac, K-sc, K-ub, S-p, T-p, Y-p
	VDAC1	Vdac1	rat	Q9Z2L0	30756	K-ac, K-sc, K-ub, S-p, T-p, Y-p
	VDAC1	VDAC1	pig	Q9MZ16	30727	K-ac, K-sc, K-ub, S-p, T-p, Y-p
	VDAC2	VDAC2	human	P45880	31567	K-ac, K-sc, K-ub, S-p, T-p, Y-p
	VDAC2	Vdac2	mouse	Q60930	31733	K-ac, K-sc, K-ub, S-p, T-p, Y-p
	VDAC2	Vdac2	rat	P81155	31746	K-ac, K-sc, K-ub, S-p, T-p, Y-p
	VDAC2	VDAC2	pig	Q9MZ15	31593	K-ac, K-sc, K-ub, S-p, T-p, Y-p
	VDAC3	VDAC3	human	Q9Y277	30659	K-ac, K-sc, K-ub, S-p, T-p, Y-p
	VDAC3	Vdac3	mouse	Q60931	30753	K-ac, K-sc, K-ub, S-p, T-p, Y-p
	VDAC3	Vdac3	rat	Q9R1Z0	30798	K-ac, K-sc, K-ub, S-p, T-p, Y-p
	VDAC3	VDAC3	pig	Q29380	30578	K-ac, K-sc, K-ub, S-p, T-p, Y-p
	VGCNL1	NALCN	human	Q8IZF0	200331	K-ac, S-p, T-p, Y-p
	VGCNL1	Nalcn	mouse	Q8BXR5	200441	K-ac, S-p, T-p, Y-p
	VGCNL1	Nalcn	rat	Q6Q760	200491	K-ac, S-p, T-p, Y-p
